# Supplementary material for: The chromatin accessibility and transcriptomic landscape of the aging mice cochlea and the identification of potential functional super-enhancers in age-related hearing loss
Source: Clin Epigenetics. 2024 Jul 4;16:86. doi: 10.1186/s13148-024-01702-1 (PMC11225416; doi:10.1186/s13148-024-01702-1)
Supplement: Supplementary file 1 — Additional file1 (ZIP 8650 kb) [file 13148_2024_1702_MOESM1_ESM.zip]

Archive with 15 entries (14 files):
- New folder/
- New folder/TableS1.Primers used for qRT–PCR.xls
- New folder/TableS10.Overview of clean data basic information of UID mRNA-seq.xls
- New folder/TableS11.Mapping situation of clean reads of mRNA-seq.xls
- New folder/TableS12.Differential analysis of upregulated and downregulated genes.xls
- New folder/TableS13.TF prediction related to the cochlear aging process using the transcriptomic data.xls
- New folder/TableS14.Venn analysis by conjointing the data of mRNA and ATAC.xlsx
- New folder/TableS2. The fraction of reads in peaks (FRiP) score of ATAC-seq.xls
- New folder/TableS3.Overview of clean data basic information of ATAC-seq.xls
- New folder/TableS4 Identified differential peaks between aging and control group.xls
- New folder/TableS5.sig_UP_genes_go.xls
- New folder/TableS6.sig_UP_genes_kegg.xls
- New folder/TableS7.sig_Down_genes_go.xls
- New folder/TableS8.sig_Down_genes_kegg.xls
- New folder/TableS9.Prediction of TF-gene regulatory network involved in ARHL progression.xls
