# Supplementary material for: The chromatin accessibility and transcriptomic landscape of the aging mice cochlea and the identification of potential functional super-enhancers in age-related hearing loss
Source: Clin Epigenetics. 2024 Jul 4;16:86. doi: 10.1186/s13148-024-01702-1 (PMC11225416; doi:10.1186/s13148-024-01702-1)
Supplement: Supplementary file 1 — Additional file1 (ZIP 8650 kb) [file 13148_2024_1702_MOESM1_ESM.zip › New folder/TableS1.Primers used for qRT–PCR.xls]

## Sheet: Sheet1
RT-qPCR primers		Primer forward (5'-3')	Primer reverse (5'-3')
mus musculus	Ccl2	TTA AAA ACC TGG ATC GGA ACC AA	GCA TTA GCTTCA GATTTA CGG GT
	PAI-1(Serpine1)	CCG ATG GGC TCG AGT ATG AC	TTC TCA AAG GGT GCA GCG AT
	Laminb1	CCG GCC TCA AGG CTC TCT A	TGC CGC CTC ATA CTC TCG AA
	H3.1/H3.2	GAA GAA GCC TCA CCG CTA CCG	GGT TGG TGTCCT CAA ACA GAC CC
	H4	AAC ATC CAG GGC ATC ACC AAG C	GTTCTC CAG GAA CAC CTT CAG C
	Crabp1	GGT GTG AAC GCC ATG CT	GAA GCC CTC TCC GAC CTT
	Slc6a14	GAC AGC TTC ATC CGA GAA	ACA TTG CCC AAT CCC ACT
	Dthd1	CAC CCTCCT ATTTCA ACA	CAC AAC ATC ATC AAT CCC
	Trim29	AGAATGGCACTAAAGCAGACAG	AAATAGGCCACTCTTCCCCTC
	Vtcn1	AAA CTC AAC GGC ATC GTC	CAG TCT CAG GGA AGC ATT
	Has2	TGTGAGAGGTTTCTATGTGTCCT	ACCGTACAGTCCAAATGAGAAGT
	Nox3	CAACGCACAGGCTCAAATGG	CACTCTCGTTCAGAATCCAGC
	Smad3	CTCCTGGCCCTTAATGATCGG	CTCCCGTAGGCTTCAGCTC
	Slco1b2	CAA AGC TGA TTG GAA CTG G	ATG AAG AAA TGT GGC AAC G
	Trpc6	AGCCAGGACTATTTGCTGATGG	AACCTTCTTCCCTTCTCACGA
	Dcun1d3	TGG AGC GCT TTT GCA ATG AC	CAC ATG GTA GCA GCC TGG AA
	Hivep2	CCA AGC AAC AGA AAC GGG TG	TCC ACG GCA CTG AGTTCTTC
	Lyrm1	TCT CAC AGA CCC AGA GCT GA	GGC GTG GAT AAG GGA TCT GG
	Gas7	GGA CCA ACT GCT GCG AAA AG	GCG GAT GTT GCC TGT TTT GT
	Sdcbp	CTG TCA ACA GCT GGG ACT GT	ATA ATG CTG GGA GCC ATC CG
	Frmd4b	TGTTCA TGT GCG GAG TGG AG	AGC CTC TCG GTG TAC CAT CT
	Mitf	CGA CCTCTA CAG CAA CCA GG	ACG CTG TGA GCT CCC TTTTT
	Fth1	GGA GCA TGC CGA GAA ACT GA	TCT CCC AGT CAT CAC GGTCT
	Abca1	TAG CAG CAC CGT GTC TTG TC	GCG TGT CAC TTT CAT GGT CG
	Atp6v1a	GGG GAT GCT GTC CAA CAT GA	ATT GTC ACT CTG GGC AGT GG
	Best 1	AGT ACG AGA ACT TGC CGT GG	AAC GGC CTTCCT CAT CCTTG
	ACTB	GTG CTA TGT TGC TCT AGA CTT CG	ATG CCA CAG GATTCC ATA CC
