# Supplementary material for: The chromatin accessibility and transcriptomic landscape of the aging mice cochlea and the identification of potential functional super-enhancers in age-related hearing loss
Source: Clin Epigenetics. 2024 Jul 4;16:86. doi: 10.1186/s13148-024-01702-1 (PMC11225416; doi:10.1186/s13148-024-01702-1)
Supplement: Supplementary file 1 — Additional file1 (ZIP 8650 kb) [file 13148_2024_1702_MOESM1_ESM.zip › New folder/TableS10.Overview of clean data basic information of UID mRNA-seq.xls]

Sample	Raw Reads	Raw Bases(G)	Raw Q20(%)	Raw Q30(%)	Raw GC(%)	Clean Reads	Clean Bases(G)	Clean Q20(%)	Clean Q30(%)	Clean GC(%)	Effective Rate(%)
Aging_1	40943712	6.14	96.95	92.6	50.36	34689490	5.11	99.06	96.05	50.36	84.72
Aging_2	44000000	6.6	96.51	92.01	51.16	35676340	5.19	99.05	96.03	50.12	81.08
Aging_3	39142926	5.87	96.51	91.77	50.29	32421462	4.75	98.95	95.7	50.26	82.83
Ctrl_1	39727906	5.96	97.08	92.92	50.46	33969686	4.98	99.14	96.29	50.28	85.51
Ctrl_2	46972516	7.05	97.11	92.97	50.1	40300618	5.86	99.15	96.33	50.15	85.8
Ctrl_3	44425150	6.66	96.81	92.38	50.24	37437752	5.49	99.06	96.04	50.24	84.27
						35749224.67					84.035
