# Supplementary material for: The chromatin accessibility and transcriptomic landscape of the aging mice cochlea and the identification of potential functional super-enhancers in age-related hearing loss
Source: Clin Epigenetics. 2024 Jul 4;16:86. doi: 10.1186/s13148-024-01702-1 (PMC11225416; doi:10.1186/s13148-024-01702-1)
Supplement: Supplementary file 1 — Additional file1 (ZIP 8650 kb) [file 13148_2024_1702_MOESM1_ESM.zip › New folder/TableS11.Mapping situation of clean reads of mRNA-seq.xls]

Sample	total_reads	total_mapped(%)	non_unique(%)	unique(%)	un_mapped_reads(%)	read1(%)	read2(%)	reads_map_plus(%)	reads_map_minus(%)	non_splice_reads(%)	splice_reads(%)
Aging_1	27580072	27237906(98.76)	1070437(3.93)	26167469(96.07)	342166(1.24)	13083726(50.00)	13083743(50.00)	13083737(50.00)	13083732(50.00)	13667978(52.23)	12499491(47.77)
Aging_2	29585410	29185665(98.65)	1336138(4.58)	27849527(95.42)	399745(1.35)	13924734(50.00)	13924793(50.00)	13924767(50.00)	13924760(50.00)	14793690(53.12)	13055837(46.88)
Aging_3	26244714	25887585(98.64)	1202291(4.64)	24685294(95.36)	357129(1.36)	12342643(50.00)	12342651(50.00)	12342645(50.00)	12342649(50.00)	13056059(52.89)	11629235(47.11)
Ctrl_1	27581640	27190946(98.58)	1063879(3.91)	26127067(96.09)	390694(1.42)	13063524(50.00)	13063543(50.00)	13063539(50.00)	13063528(50.00)	13904238(53.22)	12222829(46.78)
Ctrl_2	32241932	31757976(98.50)	1414195(4.45)	30343781(95.55)	483956(1.50)	15171873(50.00)	15171908(50.00)	15171887(50.00)	15171894(50.00)	16437164(54.17)	13906617(45.83)
Ctrl_3	29706278	29142494(98.10)	1189409(4.08)	27953085(95.92)	563784(1.90)	13976532(50.00)	13976553(50.00)	13976551(50.00)	13976534(50.00)	15661655(56.03)	12291430(43.97)
		28400428.6666667(98.54)
