# Supplementary material for: The chromatin accessibility and transcriptomic landscape of the aging mice cochlea and the identification of potential functional super-enhancers in age-related hearing loss
Source: Clin Epigenetics. 2024 Jul 4;16:86. doi: 10.1186/s13148-024-01702-1 (PMC11225416; doi:10.1186/s13148-024-01702-1)
Supplement: Supplementary file 1 — Additional file1 (ZIP 8650 kb) [file 13148_2024_1702_MOESM1_ESM.zip › New folder/TableS12.Differential analysis of upregulated and downregulated genes.xls]

Geneid	Aging_1	Aging_2	Aging_3	Ctrl_1	Ctrl_2	Ctrl_3	logFC	logCPM	F	PValue	FDR	uniprotAc	Refseq	pfam	interpro	eggNOG	GO(GO_term,class,description)	KEGG(KO,pathway,description)
Iyd	0.902547900351597	1.62806501674451	0.298707225105016	2.39330062819385	1.69047383236267	3.00871231092743	-1.2702295018421	1.46751934207782	5.80883124959802	0.0456581577265166	0.334117645623118	G3GU08,Iodotyrosine dehalogenase 1	XP_003495917.1,iodotyrosine deiodinase 1	PF00881,Nitroreductase family	IPR000415,Nitroreductase-like;IPR029479,Nitroreductase	-	GO:0010181,molecular_function,FMN binding;GO:0004447,molecular_function,iodide peroxidase activity;GO:0042403,biological_process,thyroid hormone metabolic process;GO:0098869,biological_process,cellular oxidant detoxification;GO:0016491,molecular_function,oxidoreductase activity;GO:0005886,cellular_component,plasma membrane;GO:0030659,cellular_component,cytoplasmic vesicle membrane;GO:0006570,biol…	K17231,ko04918,Thyroid hormone synthesis
Ect2l	0.425597816517193	0.671723968747463	0.284708613075781	0.748214252769102	0.691090998704586	1.51517920312538	-1.04992830519439	1.6575087383647	6.94308923164257	0.0282445133341642	0.269975246799414	A0A140LIP2,Epithelial cell-transforming sequence 2 oncogene-like	XP_017169236.1,epithelial cell-transforming sequence 2 oncogene-like isoform X1	PF12937,-box-like;PF14252,omain of unknown function (DUF4347);PF00621,RhoGEF domain	IPR025592,Domain of unknown function DUF4347;IPR011993,PH-like domain superfamily;IPR035899,Dbl homology (DH) domain superfamily;IPR036047,F-box-like domain superfamily;IPR000219,Dbl homology (DH) domain;IPR001810,F-box domain	-	GO:0005089,molecular_function,Rho guanyl-nucleotide exchange factor activity;GO:0003674,molecular_function,molecular_function;GO:0065009,biological_process,regulation of molecular function;GO:0035023,biological_process,regulation of Rho protein signal transduction;GO:0005575,cellular_component,cellular_component;GO:0008150,biological_process,biological_process	-
Slc35d3	4.82220126783111	7.89993554731609	5.83728434763204	2.92432216757645	2.7022877430656	3.4085819755867	1.07084468430553	3.61055986997833	30.7419052731134	0.000237203870122745	0.0294597590319336	B9EI54,Solute carrier family 35, member D3	NP_083805.1,solute carrier family 35 member D3	-	-	COG5070,Nucleotide-sugar transporter;KOG1444,Nucleotide-sugar transporter VRG4/SQV-7	GO:0016021,cellular_component,integral component of membrane;GO:0005783,cellular_component,endoplasmic reticulum;GO:0005769,cellular_component,early endosome;GO:0016020,cellular_component,membrane;GO:0097009,biological_process,energy homeostasis;GO:0070863,biological_process,positive regulation of protein exit from endoplasmic reticulum	-
Samd3	0.856869828950188	0.346281187140075	0.77299109434182	0.218589021922263	0.269730125457871	0.133296981009957	1.67764244762513	0.678398284385282	17.1177947364614	0.001977542598919	0.07494682579532	E9Q3G4,Sterile alpha motif domain-containing protein 3	NP_001108626.1,sterile alpha motif domain-containing protein 3 isoform 2	PF00536,SAM domain (Sterile alpha motif)	IPR013761,Sterile alpha motif/pointed domain superfamily;IPR001660,Sterile alpha motif domain	ENOG410Y0ZA,-;ENOG410IT24,-	-	-
Themis	0.234764286536099	0.128257136696042	0.187886877666819	0.0559143505196125	0.0732053857309323	0.0322811151680544	1.77818422336631	0.1869979374255	19.6216007875706	0.00124411361090671	0.0600868920704744	F1M3E4,RCG57294, isoform CRA_a	XP_008756862.2,-;XP_008772504.2,protein THEMIS;XP_017445324.1,-;XP_017443489.1,-	PF12736,Cell-cycle sustaining, positive selection,	IPR025946,CABIT domain	ENOG410IF5X,-;ENOG4110SKT,-	GO:0043383,biological_process,negative T cell selection;GO:0008180,cellular_component,COP9 signalosome;GO:0005737,cellular_component,cytoplasm;GO:0043368,biological_process,positive T cell selection;GO:0005911,cellular_component,cell-cell junction;GO:0005634,cellular_component,nucleus;GO:0050852,biological_process,T cell receptor signaling pathway	-
Rsph4a	1.90101185009889	2.43954956823186	1.92592506356408	4.53348840474513	3.58633786383939	7.06862232077231	-1.24295062111672	3.70955123466572	25.5063345408539	0.000794034879728196	0.0511721996157459	D4A8S8,Radial spoke head protein 4 homolog A	XP_017443557.1,-;XP_003752013.1,-;XP_003752009.1,radial spoke head protein 4 homolog A	PF04712,Radial spokehead-like protein	IPR006802,Radial spokehead-like protein	ENOG410XQP5,-;ENOG410IF1Z,-	GO:0003341,biological_process,cilium movement;GO:0005930,cellular_component,axoneme;GO:0035082,biological_process,axoneme assembly	-
Bves	0.301027906848631	0.235552508439931	0.227853352946158	0.109536333957184	0.0860457056662971	0.0632387746383296	1.58490816843249	-0.226096480342204	16.8220336744831	0.00209503087845945	0.0777954799534608	A0A1U7Q638,blood vessel epicardial substance	XP_005070469.1,blood vessel epicardial substance	-	IPR014710,RmlC-like jelly roll fold;IPR006916,Popeye protein;IPR018490,Cyclic nucleotide-binding-like	-	GO:0016021,cellular_component,integral component of membrane;GO:0016020,cellular_component,membrane	-
Rsph14	0.0767894339626045	0.13219198431816	0.187782911931058	0.438469838197188	0.329241951462176	0.508146229476817	-1.64892673496722	-0.12772910576896	15.8131955826296	0.00256419976730734	0.0872825109682892	E9PWZ8,Radial spoke head 14 homolog	NP_001157005.1,radial spoke head 14 homolog isoform 1	PF00514,Armadillo/beta-catenin-like repeat	IPR000225,Armadillo;IPR011989,Armadillo-like helical;IPR016024,Armadillo-type fold	ENOG410XRTN,-;KOG0167,FOG: Armadillo/beta-catenin-like repeats	-	-
2610028H24Rik	2.44176888663728	3.09953023129189	1.42170623561713	5.28541844772786	4.80812973480763	10.280519887887	-1.50625613078923	2.96803720140494	14.327902206514	0.00750801580159167	0.148541117023645	G5E8K1,RIKEN cDNA 2610028H24	NP_084092.2,uncharacterized protein C21orf58 homolog;XP_006514358.1,-	PF15248,omain of unknown function (DUF4587)	IPR027904,Domain of unknown function DUF4587	ENOG4111KPW,-;ENOG410IXTF,-	GO:0005575,cellular_component,cellular_component;GO:0008150,biological_process,biological_process;GO:0003674,molecular_function,molecular_function	-
Onecut3	0.209852531842528	0.257680766142342	0.363736713652532	0.0487980768788771	0.207637512103031	0.122081554054732	1.13206314964945	0.0494656626387639	5.7557229178635	0.0371417668566986	0.306007537692953	A0A1U8CIR4,One cut domain family member	XP_012978390.1,-	-	IPR001356,Homeobox domain;IPR009057,Homeobox-like domain superfamily;IPR003350,CUT domain;IPR010982,Lambda repressor-like, DNA-binding domain superfamily	-	GO:0006355,biological_process,regulation of transcription, DNA-templated;GO:0003677,molecular_function,DNA binding;GO:0006351,biological_process,transcription, DNA-templated;GO:0005634,cellular_component,nucleus	-
Spic	2.4387492557569	1.69627242474577	3.43942977555669	1.20342333618192	1.63515216508526	0.882334022737928	1.04270642993942	2.86631083120533	13.0488140928668	0.00604652561468024	0.136202435445389	D4A5A4,Spi-C transcription factor	NP_001101550.1,transcription factor Spi-C	PF00178,ts-domain	IPR036390,Winged helix DNA-binding domain superfamily;IPR036388,Winged helix-like DNA-binding domain superfamily;IPR000418,Ets domain	ENOG410XSXU,-;KOG3805,ERG and related ETS transcription factors	GO:0030154,biological_process,cell differentiation;GO:0003677,molecular_function,DNA binding;GO:0000981,molecular_function,RNA polymerase II transcription factor activity, sequence-specific DNA binding;GO:0043565,molecular_function,sequence-specific DNA binding;GO:0006357,biological_process,regulation of transcription by RNA polymerase II;GO:0003700,molecular_function,DNA binding transcription fa…	-
Slc5a8	0.0724455851329213	0.22448539189981	0.106296209497528	0.525599583176509	0.236069139864404	0.287640752336811	-1.32569998646078	0.44688359844861	7.89965248789461	0.0184687644066038	0.223821429176205	D3Z9E5,Solute carrier family 5 member 8	NP_001178916.1,sodium-coupled monocarboxylate transporter 1	PF00474,Sodium:solute symporter family	IPR038377,Sodium/glucose symporter superfamily;IPR001734,Sodium/solute symporter	KOG2349,Na+:iodide/myo-inositol/multivitamin symporters;COG0591,Na+/proline symporter	GO:0055085,biological_process,transmembrane transport;GO:0022857,molecular_function,transmembrane transporter activity;GO:0070062,cellular_component,extracellular exosome;GO:0016021,cellular_component,integral component of membrane;GO:0016020,cellular_component,membrane	-
Cfap54	0.151555584453439	0.227196010520153	0.181129113857392	0.562635296666651	0.414965673243072	0.738981590722114	-1.58070521128901	2.4752904631377	41.5483937950696	7.05651681124417e-05	0.0189397032265045	F7H866,Cilia and flagella associated protein 54	-	PF14858,omain of unknown function (DUF4486)	IPR027912,Cilia- and flagella-associated protein 54	ENOG410IRGJ,-;ENOG410XTSJ,-	GO:0007283,biological_process,spermatogenesis;GO:0060294,biological_process,cilium movement involved in cell motility;GO:0060271,biological_process,cilium assembly	-
Lum	15.4936283075931	9.21050039748542	11.8572012949547	41.5763377751311	24.6923530055633	27.7305455397339	-1.33605612125353	5.49422348013718	25.4140099400047	0.00190673710842454	0.0733676140613995	A0A1A6FWH2,Uncharacterized protein	-	PF13855,Leucine rich repeat;PF12799,Leucine Rich repeats (2 copies);PF01462,Leucine rich repeat N-terminal domain	IPR001611,Leucine-rich repeat;IPR032675,Leucine-rich repeat domain superfamily;IPR000372,Leucine-rich repeat N-terminal domain;IPR003591,Leucine-rich repeat, typical subtype;IPR025875,Leucine rich repeat 4;IPR027219,Lumican	-	GO:0007601,biological_process,visual perception;GO:0005578,,;GO:0030199,biological_process,collagen fibril organization	-
Rassf9	1.2376223407684	0.991218597838665	1.2589282553824	3.15441090729029	3.0902108600127	3.99168639348361	-1.52464552217035	2.29508518662644	66.6705284127797	9.24015103203535e-06	0.0135974999957565	A0A1X7SB70,Ras association domain-containing protein 9	XP_006513695.1,ras association domain-containing protein 9 isoform X1	-	IPR033633,Ras association domain-containing protein 9;IPR000159,Ras-associating (RA) domain;IPR029071,Ubiquitin-like domain superfamily;IPR033593,N-terminal RASSF family	-	GO:0007165,biological_process,signal transduction;GO:0016197,biological_process,endosomal transport;GO:0005622,cellular_component,intracellular	-
Lrriq1	0.659954605456228	1.29156976424461	0.75718432660428	2.54801765853188	1.23311761197479	2.73195153294294	-1.22763806941279	3.10174197768853	10.2212352717557	0.0162176382531774	0.209927048402573	M0RDZ6,Leucine-rich repeats and IQ motif-containing 1	-	PF13855,Leucine rich repeat;PF00612,IQ calmodulin-binding motif	IPR001611,Leucine-rich repeat;IPR032675,Leucine-rich repeat domain superfamily;IPR000048,IQ motif, EF-hand binding site	-	-	-
Wif1	2.57306301094967	1.61072494028393	2.33045789343365	5.53760656846841	5.42078491424285	4.54953737011012	-1.22586482699797	3.1633465353818	43.319751411073	5.93216927030243e-05	0.0184625133729578	Q3TYU1,Wnt inhibitory factor 1	NP_036045.1,wnt inhibitory factor 1 precursor	PF02019,WIF domain;PF12661,Human growth factor-like EGF	IPR013032,EGF-like, conserved site;IPR013309,Wnt inhibitory factor (WIF)-1;IPR003306,WIF domain;IPR038677,WIF domain superfamily;IPR000742,EGF-like domain	ENOG410IQQ0,-;ENOG41104IN,-	GO:0045600,biological_process,positive regulation of fat cell differentiation	K01691,ko04310,Wnt signaling pathway
Avil	6.46631213480272	7.86140899709795	6.36082443336302	0.765891417334984	3.6869284991931	1.6515500171695	1.78611219855983	3.93847731333599	9.21931344118888	0.0308599475533423	0.282133993416709	Q3TBC5,Uncharacterized protein	NP_033765.2,advillin	PF02209,Villin headpiece domain;PF00626,elsolin repeat	IPR007123,Gelsolin-like domain;IPR036180,Gelsolin-like domain superfamily;IPR003128,Villin headpiece;IPR036886,Villin headpiece domain superfamily;IPR029006,ADF-H/Gelsolin-like domain superfamily;IPR007122,Villin/Gelsolin	KOG0443,Actin regulatory proteins (gelsolin/villin family);ENOG410XR0A,-	GO:0007010,biological_process,cytoskeleton organization;GO:0051015,molecular_function,actin filament binding;GO:0003779,molecular_function,actin binding	-
Myo1a	4.37169096459047	3.1108096632925	3.6033213121757	0.573586373236654	1.86464127525673	1.05471107524013	1.68742457703275	3.05739438635799	18.1875137034506	0.00423625340683381	0.114509667457371	F1LV10,Myosin IA	XP_017450195.1,-;NP_062197.1,unconventional myosin-Ia;XP_017450194.1,-;XP_017450196.1,-	PF06017,Unconventional myosin tail, actin- and lipid-binding;PF00063,Myosin head (motor domain);PF00612,IQ calmodulin-binding motif	IPR001609,Myosin head, motor domain;IPR027417,P-loop containing nucleoside triphosphate hydrolase;IPR036072,Class I myosin, motor domain;IPR010926,Class I myosin tail homology domain;IPR000048,IQ motif, EF-hand binding site;IPR036961,Kinesin motor domain superfamily	COG5022,Myosin heavy chain;KOG0164,Myosin class I heavy chain	GO:0031941,cellular_component,filamentous actin;GO:0016459,cellular_component,myosin complex;GO:0030030,biological_process,cell projection organization;GO:0008017,molecular_function,microtubule binding;GO:0051648,biological_process,vesicle localization;GO:0005524,molecular_function,ATP binding;GO:0030033,biological_process,microvillus assembly;GO:0005737,cellular_component,cytoplasm;GO:0007605,bi…	-
Sec14l4	0.0884388777728189	0.124565192303766	0.17378901145162	0.300765204554295	0.189595021088629	0.39712390812814	-1.16171916986092	-0.297265697555136	7.0266559587591	0.0240884925242449	0.252434766868955	D3ZUU8,SEC14-like protein 3	NP_001102560.1,SEC14-like protein 4	PF03765,CRAL/TRIO, N-terminal domain;PF00650,CRAL/TRIO domain	IPR009038,GOLD domain;IPR001251,CRAL-TRIO lipid binding domain;IPR036273,CRAL/TRIO, N-terminal domain superfamily;IPR036598,GOLD domain superfamily;IPR011074,CRAL/TRIO, N-terminal domain;IPR036865,CRAL-TRIO lipid binding domain superfamily	ENOG410XRSQ,-;KOG1471,Phosphatidylinositol transfer protein SEC14 and related proteins	-	-
Rasl10a	1.17309039031619	1.51139246922805	0.914936213909772	0.49481871586734	0.491276525451417	0.79949162098051	1.04570123025414	0.425734080962143	9.21699727690467	0.0124121180675948	0.187120669422306	A0A0G2KAY0,RAS-like, family 10, member A	-	PF00071,Ras family	IPR020849,Small GTPase superfamily, Ras type;IPR001806,Small GTPase superfamily;IPR027417,P-loop containing nucleoside triphosphate hydrolase	-	GO:0003924,molecular_function,GTPase activity;GO:0005525,molecular_function,GTP binding;GO:0007165,biological_process,signal transduction;GO:0016020,cellular_component,membrane	-
Gck	0.228773269134881	0.334158894267791	0.159842343008718	1.15261926396398	1.06807695642158	1.30962956923897	-2.23816465349879	1.15709660150702	55.1890634295587	2.1173489205761e-05	0.0147255219281723	Q5SVI5,Phosphotransferase	NP_034422.2,glucokinase isoform 1	PF03727,Hexokinase;PF00349,Hexokinase	IPR022672,Hexokinase, N-terminal;IPR019807,Hexokinase, binding site;IPR022673,Hexokinase, C-terminal;IPR001312,Hexokinase	KOG1369,Hexokinase;COG5026,Hexokinase	GO:0006096,biological_process,glycolytic process;GO:0051156,biological_process,glucose 6-phosphate metabolic process;GO:0070509,biological_process,calcium ion import;GO:0046835,biological_process,carbohydrate phosphorylation;GO:0005634,cellular_component,nucleus;GO:0043266,biological_process,regulation of potassium ion transport;GO:0004340,molecular_function,glucokinase activity;GO:0016301,molecu…	-
Upp1	4.46224536347508	3.54397817899629	2.3898101247693	10.2406783141857	7.40006963583187	6.76422701390252	-1.19749926104381	3.51535941244173	22.4520826945928	0.00114822031826907	0.0579819716211644	Q5SUC8,Uridine phosphorylase	NP_033503.2,uridine phosphorylase 1;NP_001152874.1,-;NP_001152873.1,-;XP_006514730.1,-	PF01048,Phosphorylase superfamily	IPR010059,Uridine phosphorylase, eukaryotic;IPR035994,Nucleoside phosphorylase superfamily;IPR000845,Nucleoside phosphorylase domain;IPR018016,Nucleoside phosphorylase, conserved site	COG2820,Uridine phosphorylase;KOG3728,Uridine phosphorylase	GO:0042149,biological_process,cellular response to glucose starvation;GO:0006218,biological_process,uridine catabolic process;GO:0016757,molecular_function,transferase activity, transferring glycosyl groups;GO:0044206,biological_process,UMP salvage;GO:0009116,biological_process,nucleoside metabolic process;GO:0006220,biological_process,pyrimidine nucleotide metabolic process;GO:0005737,cellular_c…	K00757,ko00983,Drug metabolism - other enzymes;K00757,ko00240,Pyrimidine metabolism
Hba-a2	191.643401853131	200.302152068203	300.124069158128	93.0607858688857	136.336969551175	109.8703786408	1.05246574399235	6.84318395079308	29.3141932494161	0.00074353016966103	0.0498432146281094	Q91VB8,Alpha globin 1	NP_032244.2,-;NP_001077424.1,hemoglobin alpha, adult chain 2	PF00042,lobin	IPR002338,Haemoglobin, alpha-type;IPR002339,Haemoglobin, pi;IPR000971,Globin;IPR009050,Globin-like superfamily;IPR012292,Globin/Protoglobin	KOG3378,Globins and related hemoproteins;COG1018,Flavodoxin reductases (ferredoxin-NADPH reductases) family 1	GO:0031720,molecular_function,haptoglobin binding;GO:0005344,molecular_function,oxygen carrier activity;GO:0019825,molecular_function,oxygen binding;GO:0015671,biological_process,oxygen transport;GO:0005506,molecular_function,iron ion binding;GO:0048821,biological_process,erythrocyte development;GO:0046872,molecular_function,metal ion binding;GO:0098869,biological_process,cellular oxidant detoxif…	K13822,ko05144,Malaria;K13822,ko05143,African trypanosomiasis
Gabrp	2.53411953761578	0.739580469940359	0.334973130433134	6.71734356239927	4.15033999910105	6.02140061830569	-2.1885470400493	3.53224429910025	7.43785260889218	0.0466658775476709	0.335993393749097	F1LM27,Gamma-aminobutyric acid receptor subunit pi	-	PF02932,Neurotransmitter-gated ion-channel transmembrane region;PF02931,Neurotransmitter-gated ion-channel ligand binding domain	IPR006028,Gamma-aminobutyric acid A receptor/Glycine receptor alpha;IPR008100,Gamma-aminobutyric-acid A receptor pi subunit;IPR018000,Neurotransmitter-gated ion-channel, conserved site;IPR006029,Neurotransmitter-gated ion-channel transmembrane domain;IPR006201,Neurotransmitter-gated ion-channel;IPR006202,Neurotransmitter-gated ion-channel ligand-binding domain;IPR036719,Neurotransmitter-gated ion…	KOG3643,GABA receptor;ENOG410XPWH,-	GO:0005216,molecular_function,ion channel activity;GO:0004888,molecular_function,transmembrane signaling receptor activity;GO:0006811,biological_process,ion transport;GO:0005886,cellular_component,plasma membrane;GO:0007165,biological_process,signal transduction;GO:0005230,molecular_function,extracellular ligand-gated ion channel activity;GO:0016020,cellular_component,membrane;GO:0034220,biologic…	-
C1qtnf2	0.766250529113084	1.60504662861032	1.51346135900399	3.26663578861963	2.52720886290539	3.51040468620223	-1.22681577268326	1.55920900022896	18.0471610471971	0.00165657755156566	0.0696786086391953	G3V001,Complement C1q tumor necrosis factor-related protein 2	-	PF01391,Collagen triple helix repeat (20 copies);PF00386,C1q domain	IPR008160,Collagen triple helix repeat;IPR008983,Tumour necrosis factor-like domain superfamily;IPR001073,C1q domain	ENOG410IEVW,-;ENOG410XQXK,-	GO:0000187,biological_process,activation of MAPK activity;GO:0046326,biological_process,positive regulation of glucose import;GO:0045725,biological_process,positive regulation of glycogen biosynthetic process;GO:0005102,molecular_function,signaling receptor binding;GO:0070206,biological_process,protein trimerization;GO:0051260,biological_process,protein homooligomerization;GO:0070208,biological_p…	-
Lrrc48	1.79135696577512	2.22674178480819	1.84165331981929	4.27198601243778	3.66474924880019	5.4109629889492	-1.15504104134343	3.85792753521385	47.1023623418976	4.17308258964603e-05	0.0163415512541571	F6Q537,Dynein regulatory complex subunit 3	-	PF14580,Leucine-rich repeat	IPR001611,Leucine-rich repeat;IPR003591,Leucine-rich repeat, typical subtype;IPR032675,Leucine-rich repeat domain superfamily	KOG0531,Protein phosphatase 1, regulatory subunit, and related proteins;COG4886,Leucine-rich repeat (LRR) protein	GO:0005737,cellular_component,cytoplasm;GO:0005930,cellular_component,axoneme	-
Mfap4	2.32653606582226	2.01510554696783	1.49240936830239	7.47763246741253	4.85003201007196	7.03420321616035	-1.6956492023561	3.0219362671652	57.6298196631664	1.78333038909038e-05	0.0147255219281723	A0A1A6GEU2,Uncharacterized protein	-	PF00147,ibrinogen beta and gamma chains, C-terminal globular domain	IPR002181,Fibrinogen, alpha/beta/gamma chain, C-terminal globular domain;IPR014716,Fibrinogen, alpha/beta/gamma chain, C-terminal globular, subdomain 1;IPR036056,Fibrinogen-like, C-terminal	-	-	-
Dnah9	0.456807819644115	0.521989518044724	0.433157315532166	0.95226774440242	0.657014091215524	1.45774515009375	-1.08523780646189	3.57813922642163	16.3652603451264	0.00351859579408458	0.10405238691916	B1AR51,Dynein, axonemal, heavy chain 9	NP_001093103.1,dynein heavy chain 9, axonemal	PF12774,Hydrolytic ATP binding site of dynein motor region D1;PF12777,Microtubule-binding stalk of dynein motor;PF07728,AAA domain (dynein-related subfamily);PF03028,ynein heavy chain and region D6 of dynein motor;PF12780,P-loop containing dynein motor region D4;PF08393,ynein heavy chain, N-terminal region 2;PF08385,ynein heavy chain, N-terminal region 1;PF12781,ATP-binding dynein motor region D5…	IPR035699,Dynein heavy chain, hydrolytic ATP-binding dynein motor region D1;IPR024743,Dynein heavy chain, coiled coil stalk;IPR026983,Dynein heavy chain;IPR027417,P-loop containing nucleoside triphosphate hydrolase;IPR004273,Dynein heavy chain domain;IPR013602,Dynein heavy chain, domain-2;IPR035706,Dynein heavy chain, ATP-binding dynein motor region D5;IPR011704,ATPase, dynein-related, AAA domain…	COG5245,Dynein, heavy chain;KOG3595,Dyneins, heavy chain	GO:0005930,cellular_component,axoneme;GO:0051959,molecular_function,dynein light intermediate chain binding;GO:0008569,molecular_function,ATP-dependent microtubule motor activity, minus-end-directed;GO:0045503,molecular_function,dynein light chain binding;GO:0045505,molecular_function,dynein intermediate chain binding;GO:0005524,molecular_function,ATP binding;GO:0003341,biological_process,cilium …	K10408,ko05016,Huntington's disease
Pirt	4.58908283919374	6.48090946078475	3.46287018818172	1.07281410159238	2.88058486790707	1.90883229875577	1.34302656258346	3.85272210941324	10.3292743946063	0.0197962766824351	0.23147287639939	G3GZ44,Phosphoinositide-interacting protein	XP_003497544.1,phosphoinositide-interacting protein	PF15099,Phosphoinositide-interacting protein family	IPR028068,Phosphoinositide-interacting protein	-	GO:0016021,cellular_component,integral component of membrane;GO:0016020,cellular_component,membrane	-
Cfap52	2.90773783345466	3.15159780042288	2.0374214684776	5.49163461041046	5.21485191603867	9.91141723777928	-1.3110323861521	3.47836703846135	21.006454636381	0.00183191563226123	0.0725699164581761	Q147Z1,WD repeat domain 16	NP_082239.2,cilia- and flagella-associated protein 52	PF00400,WD domain, G-beta repeat	IPR019775,WD40 repeat, conserved site;IPR017986,WD40-repeat-containing domain;IPR036322,WD40-repeat-containing domain superfamily;IPR015943,WD40/YVTN repeat-like-containing domain superfamily;IPR033015,Cilia- and flagella-associated protein 52;IPR001680,WD40 repeat	ENOG410XP3K,-;KOG0266,WD40 repeat-containing protein	-	-
Cldn7	1.86013337260132	1.35644225984411	1.72136172085351	3.62909393921801	3.47867445841607	3.06795708274915	-1.01612627624229	2.31461455276559	31.174135180584	0.000224612022150837	0.0286707887441288	B0K006,Claudin	NP_113890.1,claudin-7 precursor;XP_006246867.1,-	PF00822,PMP-22/EMP/MP20/Claudin family	IPR017974,Claudin, conserved site;IPR006187,Claudin;IPR004031,PMP-22/EMP/MP20/Claudin superfamily;IPR003552,Claudin-7	ENOG4111GPP,-;ENOG410IHPN,-	GO:0030054,cellular_component,cell junction;GO:0005923,cellular_component,bicellular tight junction;GO:0016328,cellular_component,lateral plasma membrane;GO:0005198,molecular_function,structural molecule activity;GO:0016323,cellular_component,basolateral plasma membrane;GO:0005886,cellular_component,plasma membrane;GO:0016020,cellular_component,membrane;GO:0016327,cellular_component,apicolateral …	K06087,ko04514,Cell adhesion molecules (CAMs);K06087,ko04670,Leukocyte transendothelial migration;K06087,ko04530,Tight junction;K06087,ko05160,Hepatitis C
Alox12e	3.13733476479912	1.11433173578678	0.84345682219807	6.95495195080206	5.33385941918681	4.70668454286913	-1.70434362270043	3.38633740931666	9.6677987717156	0.0253293681964124	0.256942117449369	Q5F2E4,Arachidonate lipoxygenase, epidermal	NP_663717.1,arachidonate 12-lipoxygenase, epidermal-type	PF00305,Lipoxygenase;PF01477,PLAT/LH2 domain	IPR020834,Lipoxygenase, conserved site;IPR036392,PLAT/LH2 domain superfamily;IPR001024,PLAT/LH2 domain;IPR036226,Lipoxigenase, C-terminal domain superfamily;IPR020833,Lipoxygenase, iron binding site;IPR013819,Lipoxygenase, C-terminal;IPR001885,Lipoxygenase, mammalian;IPR000907,Lipoxygenase	ENOG410IKAN,-;ENOG410YN4N,-	GO:0051213,molecular_function,dioxygenase activity;GO:0019369,biological_process,arachidonic acid metabolic process;GO:0046872,molecular_function,metal ion binding;GO:0016491,molecular_function,oxidoreductase activity;GO:0005506,molecular_function,iron ion binding;GO:0055114,biological_process,oxidation-reduction process;GO:0019372,biological_process,lipoxygenase pathway;GO:0016702,molecular_func…	K00458,ko04726,Serotonergic synapse;K00458,ko00590,Arachidonic acid metabolism;K00458,ko04750,Inflammatory mediator regulation of TRP channels
Gp1ba	33.7403958150523	69.22360728715	36.3720281170987	16.6777392020784	17.5860263893143	13.8632632735243	1.56816652874967	6.42104507996707	22.5401263278412	0.00425053947763076	0.11464393704845	A2CFB8,Glycoprotein 1b, alpha polypeptide	NP_034456.2,platelet glycoprotein Ib alpha chain precursor;XP_006532295.1,-	PF13855,Leucine rich repeat	IPR001611,Leucine-rich repeat;IPR000483,Cysteine-rich flanking region, C-terminal;IPR003591,Leucine-rich repeat, typical subtype;IPR032675,Leucine-rich repeat domain superfamily	KOG0619,FOG: Leucine rich repeat;COG4886,Leucine-rich repeat (LRR) protein	GO:0000902,biological_process,cell morphogenesis;GO:0016021,cellular_component,integral component of membrane;GO:0007155,biological_process,cell adhesion;GO:0042730,biological_process,fibrinolysis;GO:0007596,biological_process,blood coagulation;GO:0005886,cellular_component,plasma membrane;GO:0031362,cellular_component,anchored component of external side of plasma membrane;GO:0016020,cellular_com…	K06261,ko04611,Platelet activation;K06261,ko04640,Hematopoietic cell lineage;K06261,ko04512,ECM-receptor interaction
1700016K19Rik	13.0587060857318	13.8340849256477	8.42218156517594	27.835567501723	23.7600439256713	37.4700897496358	-1.29793544002758	4.25646731055239	30.3004341114175	0.000592557359519032	0.0443273673835115	D3ZRL2,RGD1565611	NP_001103625.1,protein LIAT1	-	-	ENOG410J0KE,-;ENOG410Y2T8,-	GO:0016598,biological_process,protein arginylation	-
Tusc5	3.44389681269597	4.69174180650777	3.36464017375823	0.552887235673092	1.95211960197652	0.595951717083047	1.91207522475631	3.02832215028106	12.2663573328993	0.0152070338963442	0.205814631976941	A0A0G2JVB3,Tumor suppressor candidate 5 homolog	-	PF04505,Interferon-induced transmembrane protein	IPR007593,CD225/Dispanin family	-	GO:0044381,biological_process,glucose import in response to insulin stimulus;GO:0045026,biological_process,plasma membrane fusion;GO:0099638,biological_process,endosome to plasma membrane protein transport;GO:0072659,biological_process,protein localization to plasma membrane;GO:0009607,biological_process,response to biotic stimulus;GO:0005886,cellular_component,plasma membrane;GO:0030659,cellular…	-
Slc6a4	0.782706514705126	1.26220654820479	1.04321734867977	0.325765665290725	0.423138762249955	0.257365483189318	1.64137747200478	1.66531515409846	38.1103728674392	0.000100635868258146	0.0217622105229762	Q32MU4,Transporter	-	PF03491,Serotonin (5-HT) neurotransmitter transporter, N-terminus;PF00209,Sodium:neurotransmitter symporter family	IPR000175,Sodium:neurotransmitter symporter;IPR037272,Sodium:neurotransmitter symporter superfamily;IPR013086,Sodium:neurotransmitter symporter, serotonin, N-terminal	KOG3659,Sodium-neurotransmitter symporter;COG0733,Na+-dependent transporters of the SNF family	GO:0005887,cellular_component,integral component of plasma membrane;GO:0005328,molecular_function,neurotransmitter:sodium symporter activity;GO:0090067,biological_process,regulation of thalamus size;GO:0055085,biological_process,transmembrane transport;GO:0015293,molecular_function,symporter activity;GO:0005335,molecular_function,serotonin:sodium symporter activity;GO:0016020,cellular_component,m…	-
Gas2l2	0.708934176537516	1.08173653875901	0.588201449588976	1.59242521223284	1.31716963999519	2.303763119188	-1.08998961376325	1.75634907528012	13.7886586882562	0.00395099171418552	0.110573767975236	D3ZUE1,Growth arrest-specific 2-like 2	NP_001099293.2,GAS2-like protein 2;XP_008772026.1,-	PF02187,rowth-Arrest-Specific Protein 2 Domain;PF00307,Calponin homology (CH) domain	IPR003108,GAR domain;IPR036534,GAR domain superfamily;IPR036872,CH domain superfamily;IPR001715,Calponin homology domain	COG5069,Ca2+-binding actin-bundling protein fimbrin/plastin (EF-Hand superfamily);KOG0516,Dystonin, GAS (Growth-arrest-specific protein), and related proteins	GO:0008093,molecular_function,cytoskeletal adaptor activity;GO:0001725,cellular_component,stress fiber;GO:0005874,cellular_component,microtubule;GO:0005737,cellular_component,cytoplasm;GO:0005856,cellular_component,cytoskeleton;GO:0007026,biological_process,negative regulation of microtubule depolymerization;GO:0008017,molecular_function,microtubule binding;GO:0051015,molecular_function,actin fil…	-
Heatr9	0.719568189185579	0.347487060450587	0.581762191614528	0.124298461425876	0.193927899303908	0.17491845064962	1.74035345446287	-0.442087611079679	15.2369073373668	0.00288896555930529	0.0935612480383376	A0A096MJ97,HEAT repeat-containing 9	XP_006247080.1,-;XP_006220813.1,protein HEATR9 isoform X1	-	IPR011989,Armadillo-like helical;IPR016024,Armadillo-type fold	ENOG4111TMS,-;ENOG410IGFK,-	GO:0002244,biological_process,hematopoietic progenitor cell differentiation	-
Wfdc17	7.16000241852442	3.32763953292658	1.81914381367895	18.3649227716468	11.2873777311033	8.40954089661634	-1.59171144609613	2.18484037356271	8.65187134866687	0.0251875069050772	0.256547526110072	Q5SSJ1,Activated macrophage/microglia WAP domain protein	NP_001075426.1,activated macrophage/microglia WAP domain protein precursor	PF00095,WAP-type (Whey Acidic Protein) 'four-disulfide core'	IPR036645,Elafin-like superfamily;IPR008197,WAP-type 'four-disulfide core' domain	KOG4802,Adhesion-type protein;ENOG4111T0F,-	GO:0010951,biological_process,negative regulation of endopeptidase activity;GO:0030414,molecular_function,peptidase inhibitor activity;GO:0008150,biological_process,biological_process;GO:0004867,molecular_function,serine-type endopeptidase inhibitor activity;GO:0010466,biological_process,negative regulation of peptidase activity;GO:0005575,cellular_component,cellular_component;GO:0005576,cellular…	-
Lrrc46	0.548216782286917	0.596051282584277	0.665271967290399	0.930377705283502	1.38557630830909	1.88207539527566	-1.18241322144134	0.503102630281711	12.4626196444306	0.00536142237489303	0.127818812805329	G3V7B2,Leucine rich repeat containing 46, isoform CRA_a	XP_006247330.1,leucine-rich repeat-containing protein 46 isoform X1	PF14580,Leucine-rich repeat	IPR001611,Leucine-rich repeat;IPR032675,Leucine-rich repeat domain superfamily	KOG0531,Protein phosphatase 1, regulatory subunit, and related proteins;COG4886,Leucine-rich repeat (LRR) protein	GO:0031647,biological_process,regulation of protein stability;GO:1903955,biological_process,positive regulation of protein targeting to mitochondrion	-
Tns4	1.62638445812494	1.16288570162404	0.774069105351245	3.0521322418053	2.66775826078511	3.12434978540826	-1.27624475927122	3.42498582090669	27.2266862496024	0.000541584428608944	0.0430946466764546	G3V8W6,Tensin-4	-	PF00017,SH2 domain;PF08416,Phosphotyrosine-binding domain	IPR036860,SH2 domain superfamily;IPR011993,PH-like domain superfamily;IPR006020,PTB/PI domain;IPR033929,Tensin, phosphotyrosine-binding domain;IPR000980,SH2 domain;IPR013625,Tensin/EPS8 phosphotyrosine-binding domain	ENOG41125SH,-;ENOG410KDWK,-	GO:0008104,biological_process,protein localization;GO:0005925,cellular_component,focal adhesion	-
Krt20	0.240051660711328	0.262974552754076	0.293514338731887	1.57227555643784	1.13216858701036	0.264752887594564	-1.86304416628972	0.364745451652818	10.1403051641444	0.0110061888763477	0.175764342081797	A0A1U7QNR5,keratin, type I cytoskeletal 20	XP_005076038.1,keratin, type I cytoskeletal 20	-	IPR018039,Intermediate filament protein, conserved site;IPR001664,Intermediate filament protein;IPR002957,Keratin, type I	-	GO:0005882,cellular_component,intermediate filament;GO:0005198,molecular_function,structural molecule activity	-
Krt19	6.60827928843899	5.11239947428423	3.65888170826747	16.1236211755263	15.218184207811	11.5315735098076	-1.44623117139227	4.17351371970589	39.6892638448786	0.000203452841304012	0.0284439457617233	B1AQ78,Keratin 19	NP_001300892.1,keratin, type I cytoskeletal 19 isoform 2;NP_032497.1,keratin, type I cytoskeletal 19 isoform 1	PF00038,Intermediate filament protein	IPR018039,Intermediate filament protein, conserved site;IPR001664,Intermediate filament protein;IPR002957,Keratin, type I	ENOG410IFTF,-;ENOG410Y9IV,-	GO:1990357,cellular_component,terminal web;GO:0045214,biological_process,sarcomere organization;GO:0030018,cellular_component,Z disc;GO:0016327,cellular_component,apicolateral plasma membrane;GO:0007219,biological_process,Notch signaling pathway;GO:0060706,biological_process,cell differentiation involved in embryonic placenta development;GO:0071944,cellular_component,cell periphery;GO:0005198,mol…	-
Krt14	9.27527255075268	2.26485925350567	1.88442120593127	20.5263919696812	20.4389957476873	14.4480185939023	-2.01243522940963	4.33456602007877	7.39576412142624	0.0484141518715695	0.339201891147947	A0A1A6GIW2,Uncharacterized protein	-	PF00038,Intermediate filament protein	IPR018039,Intermediate filament protein, conserved site;IPR001664,Intermediate filament protein;IPR002957,Keratin, type I	-	GO:0005882,cellular_component,intermediate filament;GO:0005198,molecular_function,structural molecule activity	-
Krt17	1.34210701215879	0.840152467240296	0.62514742275363	3.53120629050784	2.96245582064832	3.07789558283637	-1.73261110328904	1.7113945350822	38.6287142557093	9.52362466945191e-05	0.0208397315534757	A0A1U7RHH7,keratin, type I cytoskeletal 17	XP_005087428.1,keratin, type I cytoskeletal 17	-	IPR018039,Intermediate filament protein, conserved site;IPR001664,Intermediate filament protein;IPR002957,Keratin, type I	-	GO:0005882,cellular_component,intermediate filament;GO:0005198,molecular_function,structural molecule activity	-
Meox1	2.57796053928855	0.942280516257762	1.0698424504182	7.51411536054652	4.51031918570375	4.57970210408191	-1.82467011019515	2.98590678645526	16.8378636110792	0.00588693579667619	0.134922402591902	D4A532,Mesenchyme homeobox 1	NP_001102307.1,homeobox protein MOX-1	PF00046,Homeobox domain	IPR017970,Homeobox, conserved site;IPR001356,Homeobox domain;IPR020479,Homeobox domain, metazoa;IPR009057,Homeobox-like domain superfamily	KOG0489,Transcription factor zerknullt and related HOX domain proteins;ENOG410ZTBY,-	GO:0001757,biological_process,somite specification;GO:0006355,biological_process,regulation of transcription, DNA-templated;GO:0001046,molecular_function,core promoter sequence-specific DNA binding;GO:0003677,molecular_function,DNA binding;GO:0043565,molecular_function,sequence-specific DNA binding;GO:0071837,molecular_function,HMG box domain binding;GO:0003700,molecular_function,DNA binding tran…	-
Itga2b	21.1754115079365	31.763252339959	25.2593544162992	11.8296058184578	11.4428903479654	10.7105746696362	1.23271349147014	6.68012633717872	72.7051936598031	8.86616789190568e-06	0.0135974999957565	B2RPR7,Integrin alpha 2b	-	PF01839,-GAP repeat;PF08441,Integrin alpha;PF00357,Integrin alpha cytoplasmic region	IPR013517,FG-GAP repeat;IPR018184,Integrin alpha chain, C-terminal cytoplasmic region, conserved site;IPR032695,Integrin domain superfamily;IPR013649,Integrin alpha-2;IPR013519,Integrin alpha beta-propellor;IPR000413,Integrin alpha chain;IPR028994,Integrin alpha, N-terminal	KOG3637,Vitronectin receptor, alpha subunit;ENOG410XPVZ,-	GO:0008305,cellular_component,integrin complex;GO:0007229,biological_process,integrin-mediated signaling pathway;GO:0007155,biological_process,cell adhesion;GO:0016021,cellular_component,integral component of membrane;GO:0016020,cellular_component,membrane	-
Prr29	0.782593013180372	0.923810340525051	0.374943407846435	2.05031177308489	2.24335229433636	2.83244784259584	-1.72882622202576	1.44721635388665	29.3579233003357	0.000283630029524602	0.0317890461749495	A0A087WPX8,Proline-rich protein 29	-	PF15248,omain of unknown function (DUF4587)	IPR027904,Domain of unknown function DUF4587	ENOG4112CSZ,-;ENOG410J4MP,-	-	-
Dnaic2	3.79744595712617	4.70682177438267	2.6178732596003	6.73464737366556	7.6488786704532	11.9822457346272	-1.20721577755224	4.83434208150954	15.3647978043124	0.00811529344695006	0.152522708433936	R4GML5,Dynein, axonemal, intermediate chain 2	-	-	IPR036322,WD40-repeat-containing domain superfamily;IPR015943,WD40/YVTN repeat-like-containing domain superfamily;IPR001680,WD40 repeat;IPR017986,WD40-repeat-containing domain	ENOG410XTD6,-;ENOG410IU37,-	GO:0009897,cellular_component,external side of plasma membrane	-
Foxj1	3.17439264332182	2.88413376994268	2.58758123097071	6.7083495789556	7.12031221450378	8.72480516964999	-1.35116070244173	3.77304275478471	82.6309388427999	3.5221064733978e-06	0.0135974999957565	Q640Q8,Forkhead box J1	NP_032266.3,forkhead box protein J1	PF00250,orkhead domain	IPR018122,Fork head domain conserved site1;IPR001766,Fork head domain;IPR036390,Winged helix DNA-binding domain superfamily;IPR030456,Fork head domain conserved site 2;IPR036388,Winged helix-like DNA-binding domain superfamily	KOG2294,Transcription factor of the Forkhead/HNF3 family;COG5025,Transcription factor of the Forkhead/HNF3 family	GO:0006355,biological_process,regulation of transcription, DNA-templated;GO:0043565,molecular_function,sequence-specific DNA binding;GO:0003700,molecular_function,DNA binding transcription factor activity;GO:0003677,molecular_function,DNA binding;GO:0005634,cellular_component,nucleus	-
Ccdc40	4.34635071753849	6.03176117408734	2.99434057890361	8.59820334540003	7.11981489187804	12.0544654371163	-1.01631107975157	5.36978424635863	9.7903825574668	0.0219635828641389	0.244526115460773	A0A1U7QDV3,coiled-coil domain-containing protein 40	XP_005070245.1,coiled-coil domain-containing protein 40 isoform X2	-	IPR037386,Coiled-coil domain-containing protein 40	-	GO:0035082,biological_process,axoneme assembly	-
Sectm1b	0.305058456360793	0.052081393952426	0	0.614785555613594	0.665874081978755	0.498119089080152	-2.26542378763069	0.10196713502137	7.81865402979079	0.0241361282027979	0.252502090208098	Q9D966,Secreted and transmembrane 1, isoform CRA_a	NP_081183.3,secreted and transmembrane protein 1b precursor;XP_006533917.1,-;XP_006533918.1,-;XP_006533916.1,-	-	IPR033231,Secreted and transmembrane protein 1;IPR036179,Immunoglobulin-like domain superfamily;IPR013783,Immunoglobulin-like fold	-	GO:0006955,biological_process,immune response;GO:0005125,molecular_function,cytokine activity;GO:0010469,biological_process,regulation of signaling receptor activity;GO:0016021,cellular_component,integral component of membrane;GO:0016020,cellular_component,membrane	-
Fam84a	0.250980322190886	0.171395413066285	0.119562451007557	0.873657430856629	0.489137199272011	0.754925738968222	-1.92061555455556	0.652849126744761	27.2164661101874	0.000378969054332331	0.0362803655608468	A0A0R4J012,Protein FAM84A	NP_083283.2,protein FAM84A	-	-	-	-	-
2410004P03Rik	0.653915111946182	0.634488907381973	0.468308238624141	1.28489185634255	0.87849981371768	1.44240546902665	-1.00010031732356	1.69306429132957	15.7445787991121	0.0026004783192555	0.0879112829152529	A0A087WQY2,RIKEN cDNA 2410004P03 gene	NP_001188262.1,uncharacterized protein C2orf50 homolog isoform 2	-	-	ENOG410IY60,-;ENOG4111X0Y,-	GO:0005575,cellular_component,cellular_component;GO:0008150,biological_process,biological_process;GO:0003674,molecular_function,molecular_function	-
Pxdn	0.603519605078795	0.559093791441589	0.505161091862872	1.3795339905546	0.916964954153184	1.18701445880578	-1.03112879940028	3.04080628635844	32.1512730776452	0.000198980307802747	0.0284439457617233	B2RX13,Peroxidasin homolog	-	PF00093,von Willebrand factor type C domain;PF03098,Animal haem peroxidase;PF13855,Leucine rich repeat;PF07679,Immunoglobulin I-set domain	IPR001611,Leucine-rich repeat;IPR034828,Peroxidasin;IPR037120,Haem peroxidase domain superfamily, animal type;IPR019791,Haem peroxidase, animal type;IPR032675,Leucine-rich repeat domain superfamily;IPR034824,Peroxidasin, peroxidase domain;IPR036179,Immunoglobulin-like domain superfamily;IPR003591,Leucine-rich repeat, typical subtype;IPR013106,Immunoglobulin V-set domain;IPR010255,Haem peroxidase;…	ENOG410XPZ3,-;KOG2408,Peroxidase/oxygenase	GO:0098869,biological_process,cellular oxidant detoxification;GO:0055114,biological_process,oxidation-reduction process;GO:0020037,molecular_function,heme binding;GO:0004601,molecular_function,peroxidase activity;GO:0006979,biological_process,response to oxidative stress	-
Cdhr3	1.16180099240814	2.2308755574136	1.2586569596958	5.07737958330385	2.27238268240464	4.6646894644963	-1.33066532153927	3.04599535864877	11.7788009429659	0.0118180865828383	0.183077623826342	A0A1U8C1F6,cadherin-related family member 3	XP_012973287.1,-	-	IPR002126,Cadherin;IPR015919,Cadherin-like	-	GO:0005509,molecular_function,calcium ion binding;GO:0007156,biological_process,homophilic cell adhesion via plasma membrane adhesion molecules;GO:0016021,cellular_component,integral component of membrane;GO:0016020,cellular_component,membrane	-
Ahr	1.03829581550734	0.68716510615634	0.727635387586455	2.48954913715018	2.04353315335255	2.02813255762952	-1.38969075122694	3.21890868572936	54.2768525080883	2.27569552735881e-05	0.0147255219281723	Q3U5D9,Aryl hydrocarbon receptor	NP_001300956.1,aryl hydrocarbon receptor isoform 2;NP_038492.1,aryl hydrocarbon receptor isoform 1	PF08447,PAS fold;PF00010,Helix-loop-helix DNA-binding domain;PF00989,PAS fold	IPR000014,PAS domain;IPR011598,Myc-type, basic helix-loop-helix (bHLH) domain;IPR035965,PAS domain superfamily;IPR013655,PAS fold-3;IPR036638,Helix-loop-helix DNA-binding domain superfamily;IPR013767,PAS fold;IPR033348,Aryl hydrocarbon receptor;IPR001610,PAC motif	ENOG410XRZH,-;KOG3560,Aryl-hydrocarbon receptor	GO:0046983,molecular_function,protein dimerization activity;GO:0003677,molecular_function,DNA binding;GO:0034751,cellular_component,aryl hydrocarbon receptor complex;GO:0003700,molecular_function,DNA binding transcription factor activity;GO:0005634,cellular_component,nucleus;GO:0006355,biological_process,regulation of transcription, DNA-templated;GO:0006351,biological_process,transcription, DNA-t…	-
Agr2	2.0901477222664	2.32712254852494	0.813635907886745	10.5006204099609	3.53347256847308	7.45198666594043	-1.99288869877762	2.53782345358325	13.2063459757045	0.0114844830085465	0.179656410366036	D3ZIA7,Anterior gradient 2	NP_001100195.1,anterior gradient protein 2 homolog precursor;XP_006240103.1,-	PF13899,Thioredoxin-like	IPR036249,Thioredoxin-like superfamily	ENOG410IVR8,-;ENOG4111K70,-	GO:0070254,biological_process,mucus secretion;GO:1903078,biological_process,positive regulation of protein localization to plasma membrane;GO:0045742,biological_process,positive regulation of epidermal growth factor receptor signaling pathway;GO:0005783,cellular_component,endoplasmic reticulum;GO:0030154,biological_process,cell differentiation;GO:0002162,molecular_function,dystroglycan binding;GO…	-
Pax9	0.914912085029132	0.579889650425598	0.335602530104636	2.51989562819467	1.53641902745225	2.10460293008674	-1.71321860865968	2.764284039105	22.5745529219686	0.00171317475383714	0.0708837081029893	Q3V1K1,Uncharacterized protein	XP_006515643.1,-;XP_006515644.1,-;XP_017170480.1,-;XP_006515642.1,-;NP_035171.1,paired box protein Pax-9	PF00292,'Paired box' domain	IPR001523,Paired domain;IPR009057,Homeobox-like domain superfamily;IPR036388,Winged helix-like DNA-binding domain superfamily;IPR033204,Paired box protein PAX9	KOG3517,Transcription factor PAX1/9;ENOG4111FI9,-	GO:0042481,biological_process,regulation of odontogenesis;GO:0007275,biological_process,multicellular organism development;GO:0003700,molecular_function,DNA binding transcription factor activity;GO:0003677,molecular_function,DNA binding;GO:0042476,biological_process,odontogenesis;GO:0001228,molecular_function,transcriptional activator activity, RNA polymerase II transcription regulatory region se…	-
Foxa1	4.07489827515359	2.58871320128652	1.00113300609812	11.5018965246654	7.53815352283106	9.53327503148414	-1.85934456825977	4.26842464597798	11.5182876025969	0.0212679218048486	0.239684654012828	G3UEM2,Forkhead box A1	XP_003408499.1,hepatocyte nuclear factor 3-alpha	PF00250,orkhead domain;PF08430,orkhead N-terminal region;PF09354,HNF3 C-terminal domain	IPR018533,Forkhead box protein, C-terminal;IPR013638,Fork-head N-terminal;IPR018122,Fork head domain conserved site1;IPR036388,Winged helix-like DNA-binding domain superfamily;IPR001766,Fork head domain;IPR030456,Fork head domain conserved site 2;IPR036390,Winged helix DNA-binding domain superfamily	COG5025,Transcription factor of the Forkhead/HNF3 family;KOG3563,Forkhead/HNF-3-related transcription factor	GO:0060528,biological_process,secretory columnal luminar epithelial cell differentiation involved in prostate glandular acinus development;GO:0060743,biological_process,epithelial cell maturation involved in prostate gland development;GO:0003700,molecular_function,DNA binding transcription factor activity;GO:0060487,biological_process,lung epithelial cell differentiation;GO:0033148,biological_pro…	-
Ttc6	0.0749966845315709	0.0920894447093555	0.0846456346507553	0.389479053592379	0.187986215686695	0.321765831971702	-1.79300702966344	0.437716169305374	24.2264033052621	0.000585428377554968	0.0443273673835115	G3UYY4,Tetratricopeptide repeat domain 6	XP_017170673.1,-;NP_001299573.1,tetratricopeptide repeat protein 6	PF00515,Tetratricopeptide repeat;PF13181,Tetratricopeptide repeat;PF13432,Tetratricopeptide repeat	IPR001440,Tetratricopeptide repeat 1;IPR006597,Sel1-like repeat;IPR013026,Tetratricopeptide repeat-containing domain;IPR019734,Tetratricopeptide repeat;IPR011990,Tetratricopeptide-like helical domain superfamily	ENOG410IYP5,-;ENOG4111DV4,-	GO:0005575,cellular_component,cellular_component;GO:0008150,biological_process,biological_process;GO:0003674,molecular_function,molecular_function	-
Ltbp2	2.68481532674238	2.19373144223855	2.7496193515234	5.8521201024142	4.23700276530008	5.84646682813393	-1.03579691004078	5.0046065564089	52.5927617745025	2.60701664959577e-05	0.0149748665738187	E9QNQ3,Latent-transforming growth factor beta-binding protein 2	-	PF00008,-like domain;PF07645,Calcium-binding EGF domain;PF00683,TB domain;PF12661,Human growth factor-like EGF	IPR018097,EGF-like calcium-binding, conserved site;IPR009030,Growth factor receptor cysteine-rich domain superfamily;IPR001881,EGF-like calcium-binding domain;IPR000152,EGF-type aspartate/asparagine hydroxylation site;IPR000742,EGF-like domain;IPR013032,EGF-like, conserved site;IPR017878,TB domain;IPR036773,TGF-beta binding (TB) domain superfamily	ENOG410XSTY,-;ENOG410KD9U,-	GO:0097435,biological_process,supramolecular fiber organization;GO:0031012,cellular_component,extracellular matrix;GO:0005615,cellular_component,extracellular space;GO:0005576,cellular_component,extracellular region;GO:0005509,molecular_function,calcium ion binding	-
D030025P21Rik	0.211983014399305	0.183738927903229	0.205076914697733	0.49293488826886	0.335592811439619	0.570359443213826	-1.17941872285311	-0.213440534336328	9.6529651428986	0.0109908872646818	0.175764342081797	Q8BQF7,Uncharacterized protein	-	-	-	-	GO:0005575,cellular_component,cellular_component;GO:0003674,molecular_function,molecular_function;GO:0008150,biological_process,biological_process	-
Dio2	9.04522200900503	7.61541435380231	7.05421546161795	23.280569392297	17.3041594930776	16.3870072107814	-1.23535140701005	6.28586437203802	61.5817740668598	2.34153683448606e-05	0.0147255219281723	A0A1U7RC38,Iodothyronine deiodinase	XP_005084042.2,-	-	IPR000643,Iodothyronine deiodinase;IPR036249,Thioredoxin-like superfamily;IPR008261,Iodothyronine deiodinase, active site	-	GO:0055114,biological_process,oxidation-reduction process;GO:0042446,biological_process,hormone biosynthetic process;GO:0004800,molecular_function,thyroxine 5'-deiodinase activity;GO:0016491,molecular_function,oxidoreductase activity	-
Serpina3b	2.04846016590098	3.3923354331428	1.99073213716727	0.938243217284691	0.862327615481804	0.739389586079311	1.58196629400899	1.8192763022873	35.8427997559436	0.00012904191927212	0.0239587830115237	Q05A44,Serine	NP_766612.1,serine protease inhibitor A3B precursor	PF00079,Serpin (serine protease inhibitor)	IPR023796,Serpin domain;IPR036186,Serpin superfamily;IPR000215,Serpin family	KOG2392,Serpin;COG4826,Serine protease inhibitor	GO:0005615,cellular_component,extracellular space	-
Serpina3i	0.207994402064177	0.0976526136607988	0.181655360591067	1.18765391425353	0.713436516405809	0.720961839458115	-2.39184333582106	0.295661227307178	35.1821526088625	0.000139066042757676	0.0244306127681548	D3Z450,Serine	NP_001186869.1,serine (or cysteine) peptidase inhibitor, clade A, member 3I	PF00079,Serpin (serine protease inhibitor)	IPR023796,Serpin domain;IPR036186,Serpin superfamily;IPR000215,Serpin family	KOG2392,Serpin;COG4826,Serine protease inhibitor	GO:0010951,biological_process,negative regulation of endopeptidase activity;GO:0043434,biological_process,response to peptide hormone;GO:0034097,biological_process,response to cytokine;GO:0004867,molecular_function,serine-type endopeptidase inhibitor activity;GO:0005615,cellular_component,extracellular space	-
Ak7	2.95374914848591	6.82269628471185	4.37570351939116	11.0263143723649	7.90861947165659	15.0808018665477	-1.22950586871296	4.63376120729965	9.63124014824737	0.0255016494527123	0.258222464953714	F8WIC0,Adenylate kinase 7	NP_084463.1,adenylate kinase 7	PF05186,py-30 motif;PF00406,Adenylate kinase	IPR000850,Adenylate kinase/UMP-CMP kinase;IPR007858,Dpy-30 motif;IPR036291,NAD(P)-binding domain superfamily;IPR026867,Adenylate kinase 7;IPR027417,P-loop containing nucleoside triphosphate hydrolase	COG0563,Adenylate kinase and related kinases;KOG3078,Adenylate kinase	GO:0004127,molecular_function,cytidylate kinase activity;GO:0006165,biological_process,nucleoside diphosphate phosphorylation;GO:0004017,molecular_function,adenylate kinase activity;GO:0019205,molecular_function,nucleobase-containing compound kinase activity;GO:0004550,molecular_function,nucleoside diphosphate kinase activity;GO:0009142,biological_process,nucleoside triphosphate biosynthetic proc…	K00939,ko00230,Purine metabolism
Ighm	214.550085646522	113.061498824364	260.823039836607	39.2551808519551	57.3307648422964	54.236931222769	1.98640381558656	7.86308941633422	34.6024650416511	0.00161026630816982	0.069008932098282	A0A075B6A0,Ig mu chain C region	-	PF07654,Immunoglobulin C1-set domain	IPR013783,Immunoglobulin-like fold;IPR003597,Immunoglobulin C1-set;IPR036179,Immunoglobulin-like domain superfamily;IPR003006,Immunoglobulin/major histocompatibility complex, conserved site;IPR007110,Immunoglobulin-like domain	-	GO:0003697,molecular_function,single-stranded DNA binding;GO:0002250,biological_process,adaptive immune response;GO:0009986,cellular_component,cell surface;GO:0071756,cellular_component,pentameric IgM immunoglobulin complex;GO:0034987,molecular_function,immunoglobulin receptor binding;GO:0045087,biological_process,innate immune response;GO:0031210,molecular_function,phosphatidylcholine binding;GO…	-
Ighd1-1	23.4641800821384	14.1638747466272	5.26958506897218	45.598620360036	60.3629330837263	26.934906350032	-1.58265434302385	-0.400021808504122	8.54995466640868	0.0150433917828733	0.204949019420576	-	-	-	-	-	-	-
Ighv5-2	0.327605913732811	0.512699274744137	0.457792092866327	4.18142841198945	0.187285506667436	3.71639767669164	-2.55150492527969	-0.689381232554698	7.38024882441136	0.0243188962343433	0.25294529735108	A0A0A6YVX8,Immunoglobulin heavy variable 5-2	-	PF07686,Immunoglobulin V-set domain	IPR013106,Immunoglobulin V-set domain;IPR036179,Immunoglobulin-like domain superfamily;IPR013783,Immunoglobulin-like fold;IPR007110,Immunoglobulin-like domain	-	GO:0006911,biological_process,phagocytosis, engulfment;GO:0050853,biological_process,B cell receptor signaling pathway;GO:0003823,molecular_function,antigen binding;GO:0042571,cellular_component,immunoglobulin complex, circulating;GO:0009897,cellular_component,external side of plasma membrane;GO:0045087,biological_process,innate immune response;GO:0006958,biological_process,complement activation,…	-
Ighv2-3	56.2116360222164	33.1714953239933	43.3108259847511	105.559662396074	101.930271935673	241.962121936074	-1.72924576661169	5.06694309962081	15.3237963653578	0.011809282344609	0.183077623826342	A0A075B696,Immunoglobulin heavy variable 2-3	-	PF07686,Immunoglobulin V-set domain	IPR013106,Immunoglobulin V-set domain;IPR036179,Immunoglobulin-like domain superfamily;IPR013783,Immunoglobulin-like fold;IPR007110,Immunoglobulin-like domain	-	GO:0042571,cellular_component,immunoglobulin complex, circulating;GO:0050853,biological_process,B cell receptor signaling pathway;GO:0003823,molecular_function,antigen binding;GO:0050871,biological_process,positive regulation of B cell activation;GO:0034987,molecular_function,immunoglobulin receptor binding;GO:0045087,biological_process,innate immune response;GO:0072562,cellular_component,blood m…	-
Ighv5-9	25.2685001499721	8.91925020594358	10.2450146715743	3.9958386971536	3.87497297706536	4.18465192941674	1.91001034924129	2.00490565469903	21.9042265708819	0.00161584436170398	0.069008932098282	A0A075B5Q2,Immunoglobulin heavy variable 5-9	-	PF07686,Immunoglobulin V-set domain	IPR013106,Immunoglobulin V-set domain;IPR036179,Immunoglobulin-like domain superfamily;IPR013783,Immunoglobulin-like fold;IPR007110,Immunoglobulin-like domain	-	GO:0042571,cellular_component,immunoglobulin complex, circulating;GO:0050853,biological_process,B cell receptor signaling pathway;GO:0003823,molecular_function,antigen binding;GO:0050871,biological_process,positive regulation of B cell activation;GO:0006911,biological_process,phagocytosis, engulfment;GO:0045087,biological_process,innate immune response;GO:0034987,molecular_function,immunoglobulin…	-
Ighv4-1	48.6043730272868	26.4042603301321	29.4706424227703	20.6413507802632	13.7333657280435	9.59446010507677	1.27695312087005	3.37132141775808	13.8022894414289	0.00757266569316436	0.148551940347977	A0A075B5R5,Immunoglobulin heavy variable 4-1	-	PF07686,Immunoglobulin V-set domain	IPR013106,Immunoglobulin V-set domain;IPR036179,Immunoglobulin-like domain superfamily;IPR013783,Immunoglobulin-like fold;IPR007110,Immunoglobulin-like domain	-	GO:0042571,cellular_component,immunoglobulin complex, circulating;GO:0050853,biological_process,B cell receptor signaling pathway;GO:0003823,molecular_function,antigen binding;GO:0006911,biological_process,phagocytosis, engulfment;GO:0034987,molecular_function,immunoglobulin receptor binding;GO:0045087,biological_process,innate immune response;GO:0006958,biological_process,complement activation, …	-
Ighv11-2	35.4543979177276	20.8071382455273	52.4062711776163	7.58328465857431	10.3971894346776	1.58096936595824	2.48389194011561	3.30914880425854	11.1321474517908	0.0231906109819358	0.249209514329273	A0A075B5R8,Immunoglobulin heavy variable V11-2	-	PF07686,Immunoglobulin V-set domain	IPR013106,Immunoglobulin V-set domain;IPR036179,Immunoglobulin-like domain superfamily;IPR013783,Immunoglobulin-like fold;IPR007110,Immunoglobulin-like domain	-	GO:0042571,cellular_component,immunoglobulin complex, circulating;GO:0050853,biological_process,B cell receptor signaling pathway;GO:0003823,molecular_function,antigen binding;GO:0006911,biological_process,phagocytosis, engulfment;GO:0009897,cellular_component,external side of plasma membrane;GO:0045087,biological_process,innate immune response;GO:0034987,molecular_function,immunoglobulin recepto…	-
Ighv10-3	33.0267892819641	26.1152963203359	10.7162207414996	64.6014052669298	64.1827928127836	72.3027194329772	-1.48584985453703	4.09276283944234	13.4086631954674	0.0119651464535283	0.183926254975479	A0A075B5T6,Immunoglobulin heavy variable V10-3	-	PF07686,Immunoglobulin V-set domain	IPR013106,Immunoglobulin V-set domain;IPR036179,Immunoglobulin-like domain superfamily;IPR013783,Immunoglobulin-like fold;IPR007110,Immunoglobulin-like domain	-	GO:0050871,biological_process,positive regulation of B cell activation;GO:0050853,biological_process,B cell receptor signaling pathway;GO:0003823,molecular_function,antigen binding;GO:0006911,biological_process,phagocytosis, engulfment;GO:0034987,molecular_function,immunoglobulin receptor binding;GO:0045087,biological_process,innate immune response;GO:0006958,biological_process,complement activat…	-
Ighv1-56	10.1038268322761	12.581143570445	18.0707233466843	0.663987507616858	0.376705321103162	0	5.2793656301464	1.32352146918639	94.4092368176125	3.61733361682998e-06	0.0135974999957565	A0A0A6YXG2,Immunoglobulin heavy variable 1-56	-	PF07686,Immunoglobulin V-set domain	IPR013106,Immunoglobulin V-set domain;IPR036179,Immunoglobulin-like domain superfamily;IPR013783,Immunoglobulin-like fold;IPR007110,Immunoglobulin-like domain	-	GO:0042571,cellular_component,immunoglobulin complex, circulating;GO:0050853,biological_process,B cell receptor signaling pathway;GO:0003823,molecular_function,antigen binding;GO:0006911,biological_process,phagocytosis, engulfment;GO:0050871,biological_process,positive regulation of B cell activation;GO:0009897,cellular_component,external side of plasma membrane;GO:0045087,biological_process,inna…	-
Ighv1-72	54.9021183307179	30.9864566216195	33.2587111508025	125.357823313028	147.415922077609	81.7169529549991	-1.54446911768472	4.96497567567065	23.5947950754319	0.00311086552055003	0.0975781896471503	A0A075B5X9,Ig heavy chain V region B1-8/186-2	-	PF07686,Immunoglobulin V-set domain	IPR013106,Immunoglobulin V-set domain;IPR036179,Immunoglobulin-like domain superfamily;IPR013783,Immunoglobulin-like fold;IPR007110,Immunoglobulin-like domain	-	-	-
Ighv1-77	32.6616102761927	16.7609727434088	4.97538820141051	1.24374999887345	0.977021436260172	1.61562608358639	3.85981599876675	2.01703465573987	22.7108056896518	0.00417577180387395	0.113598538886174	A0A0G2JGS9,Immunoglobulin heavy variable 1-77	-	PF07686,Immunoglobulin V-set domain	IPR013106,Immunoglobulin V-set domain;IPR036179,Immunoglobulin-like domain superfamily;IPR013783,Immunoglobulin-like fold;IPR007110,Immunoglobulin-like domain	-	GO:0042571,cellular_component,immunoglobulin complex, circulating;GO:0050853,biological_process,B cell receptor signaling pathway;GO:0003823,molecular_function,antigen binding;GO:0006911,biological_process,phagocytosis, engulfment;GO:0009897,cellular_component,external side of plasma membrane;GO:0045087,biological_process,innate immune response;GO:0006958,biological_process,complement activation,…	-
Ighv1-81	43.7100334700642	13.4061365914578	30.1562389607088	12.6157626447203	9.70016201840643	10.5897922401835	1.43136125202432	2.82762250824808	12.4099506272546	0.010423939962631	0.170976129471612	A0A075B5Y4,Immunoglobulin heavy variable 1-81	-	PF07686,Immunoglobulin V-set domain	IPR013106,Immunoglobulin V-set domain;IPR036179,Immunoglobulin-like domain superfamily;IPR013783,Immunoglobulin-like fold;IPR007110,Immunoglobulin-like domain	-	GO:0042571,cellular_component,immunoglobulin complex, circulating;GO:0050853,biological_process,B cell receptor signaling pathway;GO:0003823,molecular_function,antigen binding;GO:0006911,biological_process,phagocytosis, engulfment;GO:0050871,biological_process,positive regulation of B cell activation;GO:0034987,molecular_function,immunoglobulin receptor binding;GO:0045087,biological_process,innat…	-
Akr1c12	1.21891844582537	0.572277767540492	0.830358859353191	0.337767558222489	0.522622797261699	0.23045909176498	1.27013622265418	-0.230352652782924	7.95244303277376	0.0179938823620262	0.221971595246467	Q9JLI0,Aldo-keto reductase a	NP_038805.2,aldo-keto reductase family 1, member C12	PF00248,Aldo/keto reductase family	IPR023210,NADP-dependent oxidoreductase domain;IPR018170,Aldo/keto reductase, conserved site;IPR020471,Aldo/keto reductase;IPR036812,NADP-dependent oxidoreductase domain superfamily	KOG1577,Aldo/keto reductase family proteins;COG0656,Aldo/keto reductases, related to diketogulonate reductase	GO:0055114,biological_process,oxidation-reduction process;GO:0016491,molecular_function,oxidoreductase activity;GO:0005575,cellular_component,cellular_component;GO:0004033,molecular_function,aldo-keto reductase (NADP) activity;GO:0006805,biological_process,xenobiotic metabolic process	-
Serpinb1b	0.409121064437555	0.234765481583902	0.381133511277862	0.687086129638907	0.740639087982603	1.33217176939323	-1.39808519289162	0.196987856230219	12.5815625138015	0.00521249166476882	0.126569352381183	Q8BK60,Uncharacterized protein	-	PF00079,Serpin (serine protease inhibitor)	IPR023795,Serpin, conserved site;IPR023796,Serpin domain;IPR015557,Leukocyte elastase inhibitor (serpin B1);IPR036186,Serpin superfamily;IPR000215,Serpin family	KOG2392,Serpin;COG4826,Serine protease inhibitor	GO:0010951,biological_process,negative regulation of endopeptidase activity;GO:0004867,molecular_function,serine-type endopeptidase inhibitor activity;GO:0005615,cellular_component,extracellular space	-
Mak	0.464958407157582	0.690425435677883	0.237981261179389	1.40554887131294	0.862327615481804	1.30841290808505	-1.31164746356278	1.59932771668033	12.8759338451357	0.00556783288359201	0.130538694175133	A0A286YD80,Serine/threonine-protein kinase MAK	XP_006516935.1,serine/threonine-protein kinase MAK isoform X4	-	IPR011009,Protein kinase-like domain superfamily;IPR017441,Protein kinase, ATP binding site;IPR008271,Serine/threonine-protein kinase, active site;IPR000719,Protein kinase domain	-	GO:0006468,biological_process,protein phosphorylation;GO:0005524,molecular_function,ATP binding;GO:0004672,molecular_function,protein kinase activity	-
Rbm24	1.03115192629349	0.799364349792368	0.980159213451123	1.86061071730024	2.22086241250057	2.51632296813217	-1.20259605083838	2.35266694017299	42.2872882641675	6.55890799837321e-05	0.0185475827566305	A0A1U7Q750,RNA-binding protein 24 isoform X1	XP_005066392.1,-	-	IPR000504,RNA recognition motif domain;IPR035979,RNA-binding domain superfamily;IPR012677,Nucleotide-binding alpha-beta plait domain superfamily	-	GO:0003723,molecular_function,RNA binding;GO:0003676,molecular_function,nucleic acid binding	-
Barx1	0.165325071547795	0.517463456711023	0.0577557572486824	1.05507092882936	0.897872689934592	0.416770194542816	-1.600347380168	-0.306606019545315	6.06220584988542	0.0344047281773309	0.294830783129841	F1SUC6,BARX homeobox 1	-	PF00046,Homeobox domain	IPR017970,Homeobox, conserved site;IPR001356,Homeobox domain;IPR020479,Homeobox domain, metazoa;IPR009057,Homeobox-like domain superfamily;IPR000047,Helix-turn-helix motif	ENOG411188D,-;KOG0488,Transcription factor BarH and related HOX domain proteins	GO:0030178,biological_process,negative regulation of Wnt signaling pathway;GO:0055123,biological_process,digestive system development;GO:0007267,biological_process,cell-cell signaling;GO:0003677,molecular_function,DNA binding;GO:0030855,biological_process,epithelial cell differentiation;GO:0009888,biological_process,tissue development;GO:0043565,molecular_function,sequence-specific DNA binding;GO…	-
Ror2	0.145396684014059	0.0682632131955419	0.133333835628559	0.347959507174039	0.342871109094604	0.429530220242073	-1.66197833032644	0.156714556260752	20.4694648826637	0.00107335886630148	0.0565433750578545	Q8C3W2,Receptor tyrosine kinase-like orphan receptor 2	NP_038874.3,tyrosine-protein kinase transmembrane receptor ROR2 precursor	PF01392,z domain;PF00051,Kringle domain;PF07714,Protein tyrosine kinase;PF07679,Immunoglobulin I-set domain	IPR000719,Protein kinase domain;IPR001245,Serine-threonine/tyrosine-protein kinase, catalytic domain;IPR000001,Kringle;IPR036790,Frizzled cysteine-rich domain superfamily;IPR038178,Kringle superfamily;IPR020067,Frizzled domain;IPR013806,Kringle-like fold;IPR036179,Immunoglobulin-like domain superfamily;IPR013783,Immunoglobulin-like fold;IPR008266,Tyrosine-protein kinase, active site;IPR007110,Imm…	COG0515,Serine/threonine protein kinase;ENOG410IMMJ,-	GO:0016301,molecular_function,kinase activity;GO:0007169,biological_process,transmembrane receptor protein tyrosine kinase signaling pathway;GO:0005524,molecular_function,ATP binding;GO:0004672,molecular_function,protein kinase activity;GO:0016020,cellular_component,membrane;GO:0006468,biological_process,protein phosphorylation;GO:0000166,molecular_function,nucleotide binding;GO:0016310,biologica…	-
Pitx1	0.0290273312117677	0.0817693572219942	0.060843602703996	0.438741745432073	0.497829697692808	0.521374648961906	-3.01075376960612	-0.313650014007755	43.410051505985	5.88084497264286e-05	0.0184625133729578	Q3UQH0,Homeobox protein	NP_035227.1,pituitary homeobox 1;XP_006517221.1,-;XP_006517220.1,-	PF03826,OAR domain;PF00046,Homeobox domain	IPR017970,Homeobox, conserved site;IPR016233,Homeobox protein Pitx/unc30;IPR001356,Homeobox domain;IPR009057,Homeobox-like domain superfamily;IPR003654,OAR domain	ENOG410ZZ6J,-;KOG0486,Transcription factor PTX1, contains HOX domain	GO:0021983,biological_process,pituitary gland development;GO:0006355,biological_process,regulation of transcription, DNA-templated;GO:0048625,biological_process,myoblast fate commitment;GO:0005634,cellular_component,nucleus;GO:0014707,biological_process,branchiomeric skeletal muscle development;GO:0001501,biological_process,skeletal system development;GO:0005737,cellular_component,cytoplasm;GO:00…	-
Slc28a3	0.122313414929647	0.137821685989095	0.0410205885979981	0.384538012089824	0.297876421729024	0.434761559236162	-1.83746802460108	0.957678357899567	21.9549552106097	0.000837137171687957	0.052696638194508	G3V8H0,Sodium/nucleoside cotransporter	XP_008769644.1,solute carrier family 28 member 3 isoform X1	PF07670,Nucleoside recognition;PF07662,Na+ dependent nucleoside transporter C-terminus;PF01773,Na+ dependent nucleoside transporter N-terminus	IPR018270,Concentrative nucleoside transporter, metazoan/bacterial;IPR002668,Concentrative nucleoside transporter N-terminal domain;IPR011642,Nucleoside transporter/FeoB GTPase, Gate domain;IPR030211,Concentrative nucleoside transporter CNT3;IPR011657,Concentrative nucleoside transporter C-terminal domain;IPR008276,Concentrative nucleoside transporter	KOG3747,Concentrative Na+-nucleoside cotransporter CNT1/CNT2;COG1972,Nucleoside permease	GO:1904823,biological_process,purine nucleobase transmembrane transport;GO:0015860,biological_process,purine nucleoside transmembrane transport;GO:0015864,biological_process,pyrimidine nucleoside transport;GO:0072531,biological_process,pyrimidine-containing compound transmembrane transport;GO:0015389,molecular_function,pyrimidine- and adenine-specific:sodium symporter activity;GO:0035725,biologic…	-
Fbp2	1.25100129925795	0.983453944671471	1.52453404511145	0.469050797833494	0.673591760017862	0.550058020910754	1.16376740675968	0.34615342179396	13.3747870943987	0.00433715636933545	0.115363011422618	Q3TKP4,Fructose bisphosphatase 2	NP_032020.2,fructose-1,6-bisphosphatase isozyme 2	PF00316,ructose-1-6-bisphosphatase, N-terminal domain	IPR000146,Fructose-1,6-bisphosphatase class 1;IPR020548,Fructose-1,6-bisphosphatase, active site;IPR033391,Fructose-1-6-bisphosphatase class I, N-terminal;IPR028343,Fructose-1,6-bisphosphatase	KOG1458,Fructose-1,6-bisphosphatase;COG0158,Fructose-1,6-bisphosphatase	GO:0005975,biological_process,carbohydrate metabolic process;GO:0016787,molecular_function,hydrolase activity;GO:0042132,molecular_function,fructose 1,6-bisphosphate 1-phosphatase activity;GO:0042578,molecular_function,phosphoric ester hydrolase activity;GO:0006094,biological_process,gluconeogenesis;GO:0005886,cellular_component,plasma membrane;GO:0016311,biological_process,dephosphorylation;GO:0…	K03841,ko00051,Fructose and mannose metabolism;K03841,ko01200,Carbon metabolism;K03841,ko04152,AMPK signaling pathway;K03841,ko04910,Insulin signaling pathway;K03841,ko00030,Pentose phosphate pathway;K03841,ko00680,Methane metabolism;K03841,ko00710,Carbon fixation in photosynthetic organisms;K03841,ko00010,Glycolysis / Gluconeogenesis
1700001L19Rik	1.06604800467996	1.681698992778	1.16195127995773	2.8788706151596	2.50478827100218	3.54738745786471	-1.1544446690099	1.97918218902265	23.8269234312089	0.000622296475803347	0.0452111917855388	M0R5R5,LOC361192	XP_341476.4,-;XP_001063171.2,uncharacterized protein C5orf49 homolog	PF15074,omain of unknown function (DUF4541)	IPR027901,Protein of unknown function DUF4541	ENOG4112CKR,-;ENOG410IY7J,-	-	-
Fam81b	0.914963789583245	1.35008394495495	0.662110434398501	2.30491283726281	1.48513331911885	3.28476651580182	-1.23116177016656	2.57671177989107	12.2760819868066	0.0082939408720682	0.153574990049238	A0A140LI28,Family with sequence similarity 81, member B	-	-	IPR029619,Protein FAM81;IPR029620,Protein FAM81B	-	GO:0003674,molecular_function,molecular_function;GO:0008150,biological_process,biological_process	-
F2rl2	2.15697898436924	4.45585259370756	3.11639863058453	1.35066523581775	1.45329660749331	1.51474810714432	1.20336926611497	2.5737204960539	23.0656600101293	0.000738383606682358	0.0497151248147562	Q8BJB7,Uncharacterized protein	-	PF00001,7 transmembrane receptor (rhodopsin family)	IPR017452,GPCR, rhodopsin-like, 7TM;IPR000276,G protein-coupled receptor, rhodopsin-like;IPR003912,Protease-activated receptor;IPR003943,Protease-activated receptor 3	ENOG4111GWA,-;ENOG410IJUX,-	GO:0007186,biological_process,G-protein coupled receptor signaling pathway;GO:0007596,biological_process,blood coagulation;GO:0015057,molecular_function,thrombin-activated receptor activity;GO:0016020,cellular_component,membrane;GO:0004930,molecular_function,G-protein coupled receptor activity;GO:0070493,biological_process,thrombin-activated receptor signaling pathway;GO:0016021,cellular_componen…	-
Ankrd31	0.0745134584714448	0.139935188647949	0.117139616546095	0.218993946817899	0.308834041841905	0.322853401045999	-1.32212300357653	0.384611257459578	14.8569317525125	0.00313031262528988	0.0979261067955772	A0A140LI88,Ankyrin repeat domain 31	-	PF12796,Ankyrin repeats (3 copies)	IPR020683,Ankyrin repeat-containing domain;IPR002110,Ankyrin repeat;IPR036770,Ankyrin repeat-containing domain superfamily	-	GO:0005575,cellular_component,cellular_component;GO:0003674,molecular_function,molecular_function;GO:0008150,biological_process,biological_process	-
Gzma	1.09761662440853	0.3298092828878	0.460138407693091	1.15025626319504	1.61891042466117	1.24514842432816	-1.0603709949729	-0.0835790973656069	5.27702371017357	0.0442213046062563	0.330151015421445	Q3U0N0,Uncharacterized protein	NP_034500.1,granzyme A precursor	PF00089,Trypsin	IPR001254,Serine proteases, trypsin domain;IPR018114,Serine proteases, trypsin family, histidine active site;IPR001314,Peptidase S1A, chymotrypsin family;IPR009003,Peptidase S1, PA clan;IPR033116,Serine proteases, trypsin family, serine active site	KOG3627,Trypsin;COG5640,Secreted trypsin-like serine protease	GO:0006508,biological_process,proteolysis;GO:0016787,molecular_function,hydrolase activity;GO:0042803,molecular_function,protein homodimerization activity;GO:0005634,cellular_component,nucleus;GO:0043392,biological_process,negative regulation of DNA binding;GO:0004252,molecular_function,serine-type endopeptidase activity;GO:0043065,biological_process,positive regulation of apoptotic process;GO:00…	K01352,ko04080,Neuroactive ligand-receptor interaction
Ccl28	0.454116470512987	0.513632703142601	0.216332809614208	0.821584542557245	0.955833019570192	1.34642716363496	-1.35461571661513	1.46626764810902	16.672342710823	0.00217052356489569	0.0798566426517833	Q91Y39,C-C motif chemokine	NP_446152.1,C-C motif chemokine 28 precursor	PF00048,Small cytokines (intecrine/chemokine), interleukin-8 like	IPR000827,CC chemokine, conserved site;IPR036048,Chemokine interleukin-8-like superfamily;IPR001811,Chemokine interleukin-8-like domain	ENOG411138S,-;ENOG410JBTP,-	GO:0003674,molecular_function,molecular_function;GO:1903237,biological_process,negative regulation of leukocyte tethering or rolling;GO:0070062,cellular_component,extracellular exosome;GO:0060326,biological_process,cell chemotaxis;GO:0005125,molecular_function,cytokine activity;GO:0010469,biological_process,regulation of signaling receptor activity;GO:0005623,cellular_component,cell;GO:0006955,bi…	K05513,ko04060,Cytokine-cytokine receptor interaction;K05513,ko04062,Chemokine signaling pathway;K05513,ko04672,Intestinal immune network for IgA production
Acox2	0.468450800220155	0.45942174816527	0.523685472692887	1.32169914087061	1.13370193753819	1.73202174556289	-1.49731304383616	1.82718856774547	47.2043869478607	4.13505263814271e-05	0.0163415512541571	Q3UNF3,Acyl-coenzyme A oxidase	-	PF14749,Acyl-coenzyme A oxidase N-terminal;PF02770,Acyl-CoA dehydrogenase, middle domain;PF01756,Acyl-CoA oxidase	IPR036250,Acyl-CoA dehydrogenase-like, C-terminal;IPR034171,Peroxisomal acyl-coenzyme A oxidase;IPR029320,Acyl-coenzyme A oxidase, N-terminal;IPR009100,Acyl-CoA dehydrogenase/oxidase, N-terminal and middle domain superfamily;IPR037069,Acyl-CoA dehydrogenase/oxidase, N-terminal domain superfamily;IPR002655,Acyl-CoA oxidase, C-terminal;IPR006091,Acyl-CoA oxidase/dehydrogenase, central domain;IPR012…	COG1960,Acyl-CoA dehydrogenases;KOG0136,Acyl-CoA oxidase	GO:0006631,biological_process,fatty acid metabolic process;GO:0006635,biological_process,fatty acid beta-oxidation;GO:0016627,molecular_function,oxidoreductase activity, acting on the CH-CH group of donors;GO:0005777,cellular_component,peroxisome;GO:0050660,molecular_function,flavin adenine dinucleotide binding;GO:0071949,molecular_function,FAD binding;GO:0008152,biological_process,metabolic proc…	-
Oit1	2.43430485378814	1.76498057283222	0.871945730837123	5.12321296344662	4.30704267311655	6.20464128503348	-1.58315492378257	2.13398695879285	22.8626399483746	0.000986129440630487	0.0557355881185341	A0A0G2JXJ3,Family with sequence similarity 3, member D	XP_006251814.1,protein FAM3D isoform X3;XP_017455099.1,-;XP_008768727.1,-;XP_006251815.1,-	PF15711,Interleukin-like EMT inducer	-	-	GO:0046676,biological_process,negative regulation of insulin secretion;GO:0016021,cellular_component,integral component of membrane;GO:0016020,cellular_component,membrane	-
Sntn	2.48698682898242	4.17428172416279	2.41097682456738	6.2023929844565	4.18530244557096	9.11033597133437	-1.06399203498131	2.57794932719733	10.525643349046	0.0114070959128169	0.179361702286987	F1LX90,Putative uncharacterized protein RGD1562356_predicted	NP_001102568.1,sentan	PF01023,S-100/ICaBP type calcium binding domain	IPR011992,EF-hand domain pair;IPR034325,S-100;IPR013787,S100/CaBP-9k-type, calcium binding, subdomain;IPR026790,Sentan	ENOG41116AU,-;ENOG410IX65,-	GO:0046914,molecular_function,transition metal ion binding	-
Gm281	0.809618679760197	1.47140523564781	0.875884058438013	2.10532624366321	1.87003182648239	4.32062004060573	-1.35317106361668	2.51050122642116	12.4044762246336	0.00882552587324739	0.158419913160313	D3Z1Y0,Predicted gene 281	-	PF00028,Cadherin domain	IPR002126,Cadherin;IPR015919,Cadherin-like	ENOG410XQHI,-;KOG3594,FOG: Cadherin repeats	GO:0008150,biological_process,biological_process;GO:0007156,biological_process,homophilic cell adhesion via plasma membrane adhesion molecules;GO:0005509,molecular_function,calcium ion binding;GO:0016020,cellular_component,membrane;GO:0005575,cellular_component,cellular_component;GO:0016021,cellular_component,integral component of membrane;GO:0003674,molecular_function,molecular_function	-
Nek10	0.094398485549971	0.126627842564058	0.113066719455528	0.400866342931535	0.213935280967586	0.516310801943735	-1.71587091429337	0.554868106958104	20.2648777616777	0.00111184102485764	0.0576772081123265	K3W4R8,Serine/threonine-protein kinase Nek10	NP_001182158.1,serine/threonine-protein kinase Nek10	PF00069,Protein kinase domain	IPR000225,Armadillo;IPR011009,Protein kinase-like domain superfamily;IPR017441,Protein kinase, ATP binding site;IPR008266,Tyrosine-protein kinase, active site;IPR016024,Armadillo-type fold;IPR000719,Protein kinase domain	KOG0589,Serine/threonine protein kinase;ENOG410Y7JF,-	GO:0006468,biological_process,protein phosphorylation;GO:0005524,molecular_function,ATP binding;GO:0004672,molecular_function,protein kinase activity	-
Dnah12	0.333480796749197	0.394681880186471	0.178391228041562	0.990596123488411	0.470652511889231	1.21175596050189	-1.5173055547369	2.73962568460246	12.2336932933869	0.0112580741376398	0.177626318217989	E9QPU2,Dynein heavy chain 12, axonemal	-	PF12774,Hydrolytic ATP binding site of dynein motor region D1;PF08393,ynein heavy chain, N-terminal region 2;PF07728,AAA domain (dynein-related subfamily);PF12775,P-loop containing dynein motor region D3;PF12780,P-loop containing dynein motor region D4	IPR035699,Dynein heavy chain, hydrolytic ATP-binding dynein motor region D1;IPR026983,Dynein heavy chain;IPR027417,P-loop containing nucleoside triphosphate hydrolase;IPR013602,Dynein heavy chain, domain-2;IPR011704,ATPase, dynein-related, AAA domain;IPR003593,AAA+ ATPase domain;IPR024317,Dynein heavy chain, AAA module D4	COG5245,Dynein, heavy chain;KOG3595,Dyneins, heavy chain	GO:0007018,biological_process,microtubule-based movement;GO:0016887,molecular_function,ATPase activity;GO:0005524,molecular_function,ATP binding;GO:0003777,molecular_function,microtubule motor activity	-
Dnah1	0.11380012758473	0.174346431433347	0.153791754006931	0.268571392045305	0.202875657412787	0.444475682877407	-1.01557563482904	1.57691123771091	10.7131023917443	0.00827784935981482	0.153536981920037	D3ZRN8,Dynein heavy chain 1, axonemal	NP_001028827.2,dynein heavy chain 1, axonemal	PF12774,Hydrolytic ATP binding site of dynein motor region D1;PF12777,Microtubule-binding stalk of dynein motor;PF07728,AAA domain (dynein-related subfamily);PF03028,ynein heavy chain and region D6 of dynein motor;PF12780,P-loop containing dynein motor region D4;PF08393,ynein heavy chain, N-terminal region 2;PF12781,ATP-binding dynein motor region D5;PF12775,P-loop containing dynein motor region …	IPR035699,Dynein heavy chain, hydrolytic ATP-binding dynein motor region D1;IPR024743,Dynein heavy chain, coiled coil stalk;IPR026983,Dynein heavy chain;IPR027417,P-loop containing nucleoside triphosphate hydrolase;IPR004273,Dynein heavy chain domain;IPR013602,Dynein heavy chain, domain-2;IPR035706,Dynein heavy chain, ATP-binding dynein motor region D5;IPR011704,ATPase, dynein-related, AAA domain…	COG5245,Dynein, heavy chain;KOG3595,Dyneins, heavy chain	GO:0005858,cellular_component,axonemal dynein complex;GO:0003777,molecular_function,microtubule motor activity;GO:0003341,biological_process,cilium movement;GO:0016887,molecular_function,ATPase activity;GO:0007018,biological_process,microtubule-based movement;GO:0030286,cellular_component,dynein complex;GO:0005524,molecular_function,ATP binding	K10408,ko05016,Huntington's disease
1700024G13Rik	1.93710029393103	1.81892305512242	1.9286504816925	5.66057691794975	2.49165014523637	6.86708741557867	-1.3619682048907	0.529765895905686	11.8483753464871	0.0062174190955207	0.137483321739547	A0A1U7QRJ1,UPF0728 protein C10orf53 homolog	XP_005077711.1,UPF0728 protein C10orf53 homolog	-	IPR027885,Uncharacterised protein family UPF0728	-	-	-
Prrxl1	0.36057079450808	0.348833146002219	0.320636128535344	0.0440399877500977	0.0936958387947916	0.0413167164232851	2.50554236739755	-0.35801642740785	32.0173432440913	0.000202277746976003	0.0284439457617233	G3V8N6,Dorsal root ganglia homeobox protein	-	PF03826,OAR domain;PF00046,Homeobox domain	IPR017970,Homeobox, conserved site;IPR001356,Homeobox domain;IPR009057,Homeobox-like domain superfamily;IPR003654,OAR domain	KOG0490,Transcription factor, contains HOX domain;ENOG410YIJ3,-	GO:0016048,biological_process,detection of temperature stimulus;GO:0007409,biological_process,axonogenesis;GO:0003677,molecular_function,DNA binding;GO:0043565,molecular_function,sequence-specific DNA binding;GO:0009593,biological_process,detection of chemical stimulus;GO:0021516,biological_process,dorsal spinal cord development;GO:0007275,biological_process,multicellular organism development;GO:…	-
Frmpd2	0.2754305077764	0.550988465688061	0.232184782732491	1.36355682482176	0.549391183002154	1.45471037255852	-1.62318414232488	2.26712861836106	11.218801840239	0.013555639122093	0.194628846613802	A0A140LI67,FERM and PDZ domain-containing 2	-	PF09379,RM N-terminal domain;PF00595,PDZ domain (Also known as DHR or GLGF);PF00373,RM central domain;PF09380,RM C-terminal PH-like domain	IPR035963,FERM superfamily, second domain;IPR019748,FERM central domain;IPR036034,PDZ superfamily;IPR001478,PDZ domain;IPR018980,FERM, C-terminal PH-like domain;IPR011019,KIND domain;IPR000299,FERM domain;IPR029906,FERM and PDZ domain-containing protein 2;IPR011993,PH-like domain superfamily;IPR018979,FERM, N-terminal;IPR019749,Band 4.1 domain;IPR014352,FERM/acyl-CoA-binding protein superfamily;I…	-	GO:0005856,cellular_component,cytoskeleton;GO:0016323,cellular_component,basolateral plasma membrane;GO:0005545,molecular_function,1-phosphatidylinositol binding;GO:0005923,cellular_component,bicellular tight junction;GO:0070830,biological_process,bicellular tight junction assembly	-
A630023A22Rik	0.518586939675705	0.162316452004198	0.120777734515556	0.493524347029122	0.864690745469422	0.762599124655791	-1.36581853714387	-0.445994072045048	6.18003341779594	0.0319945870241124	0.286679721304101	J3QP60,RIKEN cDNA A630023A22 gene	NP_001238772.1,uncharacterized protein LOC105518	-	-	-	GO:0005575,cellular_component,cellular_component;GO:0008150,biological_process,biological_process;GO:0003674,molecular_function,molecular_function	-
Anxa8	18.310440528383	13.824008721383	10.7017424432637	49.2565711501476	29.6623881279339	35.1426364170834	-1.38143249403486	5.61770510908771	26.0830243817185	0.00190793316584239	0.0733676140613995	F1SEN1,Annexin	-	PF00191,Annexin	IPR037104,Annexin superfamily;IPR018502,Annexin repeat;IPR001464,Annexin;IPR018252,Annexin repeat, conserved site;IPR009115,Annexin A8	KOG0819,Annexin;ENOG410XPUN,-	GO:0005544,molecular_function,calcium-dependent phospholipid binding;GO:0005509,molecular_function,calcium ion binding	-
Cdhr1	0.268754096090361	0.429008833056877	0.122054840469648	1.0832424595562	0.476287543449164	0.956976960037911	-1.56378296171017	1.30272681138291	11.329654010186	0.00915011303997661	0.161719449795971	A0A250Y5N1,Cadherin-related family member 1	XP_020040624.1,cadherin-related family member 1 isoform X1	-	IPR020894,Cadherin conserved site;IPR002126,Cadherin;IPR015919,Cadherin-like	-	GO:0007155,biological_process,cell adhesion;GO:0007156,biological_process,homophilic cell adhesion via plasma membrane adhesion molecules;GO:0005509,molecular_function,calcium ion binding;GO:0005886,cellular_component,plasma membrane;GO:0016020,cellular_component,membrane;GO:0016021,cellular_component,integral component of membrane	-
Adamdec1	0.556367156586788	0.552277544530571	0.299877418358004	1.6017842967252	0.995084581714054	0.976778289710076	-1.30046132900509	1.06353458102623	15.3638901081507	0.00281334284736388	0.0918508967626916	Q3U0T4,Uncharacterized protein	NP_067450.1,ADAM DEC1 precursor	PF01421,Reprolysin (M12B) family zinc metalloprotease;PF01562,Reprolysin family propeptide	IPR001590,Peptidase M12B, ADAM/reprolysin;IPR024079,Metallopeptidase, catalytic domain superfamily;IPR001762,Disintegrin domain;IPR034027,Reprolysin domain, adamalysin-type;IPR033613,ADAMDEC1 peptidase;IPR036436,Disintegrin domain superfamily;IPR002870,Peptidase M12B, propeptide	KOG3607,Meltrins, fertilins and related Zn-dependent metalloproteinases of the ADAMs family;ENOG410XX2M,-	GO:0008237,molecular_function,metallopeptidase activity;GO:0004222,molecular_function,metalloendopeptidase activity;GO:0006508,biological_process,proteolysis	-
Adam28	2.70257074160345	1.09179867838584	0.439132089081015	9.23583167014617	4.59908061590295	5.65434982568687	-2.1652375650834	3.86575512193077	8.3128185457178	0.0395157398129993	0.314451541734046	A0A1U7QN59,disintegrin and metalloproteinase domain-containing protein 28	XP_005071080.1,-	-	IPR001590,Peptidase M12B, ADAM/reprolysin;IPR024079,Metallopeptidase, catalytic domain superfamily;IPR001762,Disintegrin domain;IPR034027,Reprolysin domain, adamalysin-type;IPR000742,EGF-like domain;IPR013032,EGF-like, conserved site;IPR006586,ADAM, cysteine-rich;IPR018358,Disintegrin, conserved site;IPR036436,Disintegrin domain superfamily;IPR002870,Peptidase M12B, propeptide	-	GO:0006508,biological_process,proteolysis;GO:0008237,molecular_function,metallopeptidase activity;GO:0046872,molecular_function,metal ion binding;GO:0004222,molecular_function,metalloendopeptidase activity;GO:0016020,cellular_component,membrane;GO:0007229,biological_process,integrin-mediated signaling pathway;GO:0016021,cellular_component,integral component of membrane	-
Sftpc	0.671238982449234	0.540247295476658	0	0.724687858126608	1.43900027044538	3.03677865711145	-2.03036425000901	-0.0830892594868887	5.96790449549761	0.0409676155970931	0.319242192640975	Q6P8P8,Pulmonary surfactant-associated protein C	NP_035489.2,pulmonary surfactant-associated protein C precursor	PF08999,Surfactant protein C, N terminal propeptide;PF04089,BRICHOS domain	IPR001729,Pulmonary surfactant-associated protein C;IPR007084,BRICHOS domain;IPR015091,Surfactant protein C, N-terminal propeptide;IPR018051,Surfactant-associated polypeptide, palmitoylation site	ENOG41118MZ,-;ENOG410IY85,-	GO:0007585,biological_process,respiratory gaseous exchange;GO:0042802,molecular_function,identical protein binding;GO:0016021,cellular_component,integral component of membrane;GO:0005576,cellular_component,extracellular region;GO:0016020,cellular_component,membrane	-
Fam216b	0.331883735249483	1.16863653024977	0.417392876750271	2.60850193478754	1.47990217838461	2.76094555480818	-1.78419463555991	1.79395088231479	12.9037357825971	0.00854610020886816	0.155376723975475	D3Z583,Protein FAM216B	-	PF15107,AM216B protein family	IPR029373,FAM216	ENOG4111CP3,-;ENOG410IZ14,-	-	-
Tnfsf11	1.34470799474049	0.809404490092488	0.722721863961598	3.50909676990537	1.68531828249351	1.89051694575096	-1.26633001259853	1.91831698704754	13.2980994378554	0.00531168097198206	0.127293361076926	Q059M3,Tumor necrosis factor	-	PF00229,TNF(Tumour Necrosis Factor) family	IPR017355,Tumour necrosis factor ligand 10/11;IPR006052,Tumour necrosis factor domain;IPR008983,Tumour necrosis factor-like domain superfamily	ENOG410IEIS,-;ENOG410YGCE,-	GO:0006955,biological_process,immune response;GO:0005164,molecular_function,tumor necrosis factor receptor binding;GO:0016021,cellular_component,integral component of membrane;GO:0016020,cellular_component,membrane	-
Capsl	2.97465707927442	2.83144407079627	0.512475503536406	5.8305964331641	5.10164928257205	8.28212361030397	-1.55428108091156	2.03688205445745	7.13478338561301	0.0370358353250916	0.305736965606464	G3HKG2,Calcyphosin-like protein	XP_016825213.1,calcyphosin-like protein isoform X2	PF13499,-hand domain pair;PF13833,-hand domain pair	IPR029633,Calcyphosin-like protein;IPR018247,EF-Hand 1, calcium-binding site;IPR002048,EF-hand domain;IPR011992,EF-hand domain pair	-	GO:0005509,molecular_function,calcium ion binding	-
Adamts12	0.401931220757104	0.371604171158792	0.246263359548801	0.884784123479827	0.477226543697822	0.754079782035376	-1.01444756569442	1.73533492079021	12.5480798952386	0.00525390634459395	0.126734977060343	D3ZTJ3,ADAM metallopeptidase with thrombospondin type 1 motif, 12	NP_001099890.2,A disintegrin and metalloproteinase with thrombospondin motifs 12 precursor	PF05986,ADAM-TS Spacer 1;PF01421,Reprolysin (M12B) family zinc metalloprotease;PF00090,Thrombospondin type 1 domain;PF01562,Reprolysin family propeptide	IPR010294,ADAM-TS Spacer 1;IPR000884,Thrombospondin type-1 (TSP1) repeat;IPR001590,Peptidase M12B, ADAM/reprolysin;IPR024079,Metallopeptidase, catalytic domain superfamily;IPR010909,PLAC;IPR002870,Peptidase M12B, propeptide;IPR036383,Thrombospondin type-1 (TSP1) repeat superfamily	ENOG410XPKZ,-;KOG3538,Disintegrin metalloproteinases with thrombospondin repeats	GO:0008150,biological_process,biological_process;GO:0032331,biological_process,negative regulation of chondrocyte differentiation;GO:0006508,biological_process,proteolysis;GO:0071347,biological_process,cellular response to interleukin-1;GO:0007160,biological_process,cell-matrix adhesion;GO:0031012,cellular_component,extracellular matrix;GO:0071356,biological_process,cellular response to tumor nec…	-
Cdh6	1.08380467053299	0.687624787175838	0.920976113878116	3.67476216933927	2.53696435000536	1.55069548448244	-1.50143324441131	2.21818218901364	22.1386605385623	0.00107203318761454	0.0565433750578545	Q3KNZ1,Cadherin 6	-	PF00028,Cadherin domain;PF01049,Cadherin cytoplasmic region	IPR020894,Cadherin conserved site;IPR002126,Cadherin;IPR015919,Cadherin-like;IPR000233,Cadherin, cytoplasmic domain;IPR027397,Catenin binding domain superfamily	ENOG410XQHI,-;KOG3594,FOG: Cadherin repeats	GO:0007155,biological_process,cell adhesion;GO:0007156,biological_process,homophilic cell adhesion via plasma membrane adhesion molecules;GO:0005509,molecular_function,calcium ion binding;GO:0005886,cellular_component,plasma membrane;GO:0016020,cellular_component,membrane;GO:0042802,molecular_function,identical protein binding;GO:0016021,cellular_component,integral component of membrane	-
Dnah5	0.369945257670129	0.697067639659486	0.485939130693873	1.39666777273957	0.727525708433785	1.82090144430253	-1.30970556644546	3.84277135207067	10.6513766333677	0.0179098567666359	0.221535045240602	F6T784,Dynein axonemal heavy chain 5	-	PF12774,Hydrolytic ATP binding site of dynein motor region D1;PF12777,Microtubule-binding stalk of dynein motor;PF07728,AAA domain (dynein-related subfamily);PF03028,ynein heavy chain and region D6 of dynein motor;PF12780,P-loop containing dynein motor region D4;PF08393,ynein heavy chain, N-terminal region 2;PF08385,ynein heavy chain, N-terminal region 1;PF12781,ATP-binding dynein motor region D5…	IPR035699,Dynein heavy chain, hydrolytic ATP-binding dynein motor region D1;IPR024743,Dynein heavy chain, coiled coil stalk;IPR026983,Dynein heavy chain;IPR027417,P-loop containing nucleoside triphosphate hydrolase;IPR004273,Dynein heavy chain domain;IPR013602,Dynein heavy chain, domain-2;IPR035706,Dynein heavy chain, ATP-binding dynein motor region D5;IPR011704,ATPase, dynein-related, AAA domain…	COG5245,Dynein, heavy chain;KOG3595,Dyneins, heavy chain	GO:0005930,cellular_component,axoneme;GO:0005858,cellular_component,axonemal dynein complex;GO:0007368,biological_process,determination of left/right symmetry;GO:0007507,biological_process,heart development;GO:0051959,molecular_function,dynein light intermediate chain binding;GO:0045503,molecular_function,dynein light chain binding;GO:0045505,molecular_function,dynein intermediate chain binding;G…	-
Osr2	0.671183328773548	0.546204752594509	0.281370763984585	1.62316621130714	1.3045854039597	0.972897166991017	-1.33693765805944	0.705263497511155	13.3390268097687	0.00437260991520769	0.115771823806196	M3YUX7,Uncharacterized protein	-	PF00096,Zinc finger, C2H2 type;PF13912,C2H2-type zinc finger	IPR013087,Zinc finger C2H2-type;IPR036236,Zinc finger C2H2 superfamily	KOG1721,FOG: Zn-finger;COG5048,FOG: Zn-finger	GO:0042474,biological_process,middle ear morphogenesis;GO:0042476,biological_process,odontogenesis;GO:0003676,molecular_function,nucleic acid binding;GO:0001823,biological_process,mesonephros development;GO:0030154,biological_process,cell differentiation;GO:0005634,cellular_component,nucleus;GO:0050679,biological_process,positive regulation of epithelial cell proliferation;GO:0060021,biological_p…	-
Rgs22	0.621212331046854	1.00329982269118	0.772585635022636	1.60247264408091	0.973067725391478	2.74053939833866	-1.11243069831748	2.5946802829253	8.61945539154375	0.0206244721449546	0.236640713168795	F1LX91,Regulator of G-protein-signaling 22	XP_006241610.1,regulator of G-protein signaling 22 isoform X1	PF00615,Regulator of G protein signaling domain	IPR036305,RGS domain superfamily;IPR016137,RGS domain	ENOG410XTGI,-;ENOG410IEHZ,-	GO:0005737,cellular_component,cytoplasm;GO:0043547,biological_process,positive regulation of GTPase activity;GO:0005886,cellular_component,plasma membrane;GO:0005096,molecular_function,GTPase activator activity	-
Has2	0.254744461595083	0.0341718846324627	0.0762806744308772	0.678404984770682	0.499310144752268	0.705260844606484	-2.33141586993754	0.733954377501696	18.0757137824011	0.00218094960073963	0.0798566426517833	A0A1U8CRG4,hyaluronan synthase 2	XP_012978009.1,hyaluronan synthase 2	-	IPR028371,Hyaluronan synthase 2;IPR001173,Glycosyltransferase 2-like;IPR029044,Nucleotide-diphospho-sugar transferases	-	GO:0005887,cellular_component,integral component of plasma membrane;GO:0050501,molecular_function,hyaluronan synthase activity;GO:0030213,biological_process,hyaluronan biosynthetic process;GO:0016021,cellular_component,integral component of membrane;GO:0016020,cellular_component,membrane	-
Wisp1	1.11076097137136	0.898682480097906	1.12019269407473	2.48489924357411	2.71971274642413	2.41049121387245	-1.25589872662901	3.3117086569738	78.1952006352961	4.52286516710327e-06	0.0135974999957565	Q3UFJ5,Uncharacterized protein	NP_061353.1,WNT1-inducible-signaling pathway protein 1 precursor	PF00093,von Willebrand factor type C domain;PF00090,Thrombospondin type 1 domain;PF00007,Cystine-knot domain;PF00219,Insulin-like growth factor binding protein	IPR012395,IGFBP-related, CNN;IPR000867,Insulin-like growth factor-binding protein, IGFBP;IPR000884,Thrombospondin type-1 (TSP1) repeat;IPR017891,Insulin-like growth factor binding protein, N-terminal, Cys-rich conserved site;IPR009030,Growth factor receptor cysteine-rich domain superfamily;IPR006207,Cystine knot, C-terminal;IPR001007,VWFC domain;IPR006208,Glycoprotein hormone subunit beta;IPR0363…	ENOG410ZWR5,-;ENOG410IH8M,-	GO:0005829,cellular_component,cytosol;GO:0001558,biological_process,regulation of cell growth;GO:0005520,molecular_function,insulin-like growth factor binding;GO:0005576,cellular_component,extracellular region;GO:0005615,cellular_component,extracellular space	-
BC025446	0.297096692479595	0.139485814246382	0	0.898110270418178	0.467071048419817	0.79576473481148	-2.23018065415063	-0.413900984805183	10.1405627979784	0.010148440177442	0.170566900027643	A0A087WQT1,cDNA sequence BC025446	-	PF00021,u-PAR/Ly-6 domain	IPR018363,CD59 antigen, conserved site;IPR016054,Ly-6 antigen/uPA receptor-like	ENOG410JI0Q,-;ENOG41117PH,-	GO:0005575,cellular_component,cellular_component;GO:0003674,molecular_function,molecular_function;GO:0008150,biological_process,biological_process	-
Mapk15	0.812810611424554	1.46991142322583	0.914958542497577	2.22958241770838	2.03937170028692	2.50436412488067	-1.04501521760134	2.11492994823166	18.410075520179	0.00154848321632384	0.0689168765114977	A0A0G2KAB2,Mitogen-activated protein kinase	XP_006241839.1,mitogen-activated protein kinase 15 isoform X1;XP_008763769.1,-	PF00069,Protein kinase domain	IPR011009,Protein kinase-like domain superfamily;IPR017441,Protein kinase, ATP binding site;IPR003527,Mitogen-activated protein (MAP) kinase, conserved site;IPR000719,Protein kinase domain	-	GO:0016301,molecular_function,kinase activity;GO:0032212,biological_process,positive regulation of telomere maintenance via telomerase;GO:0016310,biological_process,phosphorylation;GO:0004707,molecular_function,MAP kinase activity;GO:0000165,biological_process,MAPK cascade;GO:0005622,cellular_component,intracellular;GO:0016740,molecular_function,transferase activity;GO:0046777,biological_process,…	-
Slc39a4	1.05730487715957	1.18810679953972	0.435972865418561	4.01706470997519	2.30380541756043	3.27709927026416	-1.79443295409259	2.20829025908461	23.5140897674878	0.00118504618533193	0.0587124903843294	Q3U263,Uncharacterized protein	-	PF02535,ZIP Zinc transporter	IPR003689,Zinc/iron permease	KOG2693,Putative zinc transporter;COG0428,Predicted divalent heavy-metal cations transporter	GO:0055085,biological_process,transmembrane transport;GO:0030001,biological_process,metal ion transport;GO:0046873,molecular_function,metal ion transmembrane transporter activity;GO:0016021,cellular_component,integral component of membrane;GO:0016020,cellular_component,membrane	-
Mb	0.862102463081764	0.491486956507918	0.645369843377849	4.46759645700033	0.818476557293033	1.2515797021322	-1.67327019036105	0.881001025522045	6.13104909066113	0.0421661157293868	0.324019804858637	Q3UVB1,Myoglobin	NP_001157519.1,-;NP_038621.2,myoglobin;NP_001157520.1,-	PF00042,lobin	IPR002335,Myoglobin;IPR000971,Globin;IPR009050,Globin-like superfamily;IPR012292,Globin/Protoglobin	KOG3378,Globins and related hemoproteins;COG1018,Flavodoxin reductases (ferredoxin-NADPH reductases) family 1	GO:0009725,biological_process,response to hormone;GO:0007507,biological_process,heart development;GO:0019825,molecular_function,oxygen binding;GO:0043353,biological_process,enucleate erythrocyte differentiation;GO:0050873,biological_process,brown fat cell differentiation;GO:0046872,molecular_function,metal ion binding;GO:0005344,molecular_function,oxygen carrier activity;GO:0001666,biological_pro…	-
Apol11a	13.3829330995993	12.24671894808	28.7654793900489	2.02451668068868	6.5410952222648	5.37606398308424	1.97801285259851	3.69345279234063	12.4754413303119	0.0167162750617964	0.213442385333274	E9PZG0,Apolipoprotein L 11a	XP_006521297.1,-;NP_001171004.1,apolipoprotein L 11a	PF05461,Apolipoprotein L	IPR008405,Apolipoprotein L	-	GO:0008150,biological_process,biological_process;GO:0008289,molecular_function,lipid binding;GO:0006869,biological_process,lipid transport;GO:0005576,cellular_component,extracellular region;GO:0005575,cellular_component,cellular_component;GO:0042157,biological_process,lipoprotein metabolic process;GO:0003674,molecular_function,molecular_function	-
Ribc2	0.723363905161048	1.51184215919406	0.660293044356683	1.69292698673257	2.22106779895586	2.51471743518672	-1.10646633966156	1.4071714949072	10.9403331717929	0.00783593948863309	0.15052002014011	G3X8W0,MCG13574, isoform CRA_b	NP_080633.2,RIB43A-like with coiled-coils protein 2	PF05914,RIB43A	IPR008805,RIB43A	ENOG410YKAG,-;ENOG410IE6I,-	-	-
Odf3b	0.964634929817049	1.74189455230684	1.0887432737947	2.39265565786094	2.54520823305505	3.85808260576239	-1.1714468132135	1.17608250743709	14.2364886550585	0.00357876145805325	0.105081812077439	D4AD19,Outer dense fiber of sperm tails 3B	NP_001178921.1,outer dense fiber protein 3B	PF07004,Sperm-tail PG-rich repeat	IPR010736,Sperm-tail PG-rich repeat	ENOG410YZ5M,-;ENOG410IVHB,-	-	-
Aqp5	22.8699847599796	13.4190039091221	7.07669132637815	45.7870569702021	37.8943068219073	42.1469172231137	-1.50069925378277	5.5529543757955	10.6382302538113	0.0243298670212018	0.25294529735108	B2RWZ5,Aqp5 protein	-	PF00230,Major intrinsic protein	IPR023271,Aquaporin-like;IPR000425,Major intrinsic protein;IPR023276,Aquaporin 5;IPR034294,Aquaporin transporter;IPR022357,Major intrinsic protein, conserved site	KOG0223,Aquaporin (major intrinsic protein family);COG0580,Glycerol uptake facilitator and related permeases (Major Intrinsic Protein Family)	GO:0055085,biological_process,transmembrane transport;GO:0015267,molecular_function,channel activity;GO:0016021,cellular_component,integral component of membrane;GO:0016020,cellular_component,membrane	-
Krt7	3.31116474622705	2.40626375134841	2.51391450231099	6.75559054613526	5.67877264568173	5.23763610201732	-1.07355500804451	4.92859349267339	51.8002327607611	3.13511696423384e-05	0.0151648907683111	G3V712,Keratin complex 2, basic, gene 7, isoform CRA_a	XP_017459005.1,-;XP_003750455.1,-;XP_003754401.1,keratin, type II cytoskeletal 7;XP_017450823.1,-	PF00038,Intermediate filament protein;PF16208,Keratin type II head	IPR018039,Intermediate filament protein, conserved site;IPR001664,Intermediate filament protein;IPR032444,Keratin type II head;IPR003054,Keratin, type II	ENOG410IG4R,-;ENOG410YY6B,-	GO:0005737,cellular_component,cytoplasm;GO:0045095,cellular_component,keratin filament;GO:0005882,cellular_component,intermediate filament;GO:0005198,molecular_function,structural molecule activity	-
Krt6a	0.341740211429321	0.0320891567348724	0.0716314755238535	0.723145969066764	0.586097374588697	0.452286182974046	-1.9452657826894	-0.139229365059389	9.21088971595864	0.0131948272648979	0.1927934180891	Q3UV11,Keratin, type II cytoskeletal 6B	NP_034799.2,keratin, type II cytoskeletal 6B	PF00038,Intermediate filament protein;PF16208,Keratin type II head	IPR018039,Intermediate filament protein, conserved site;IPR001664,Intermediate filament protein;IPR032444,Keratin type II head;IPR003054,Keratin, type II	ENOG410IG4R,-;ENOG410YY6B,-	GO:0005882,cellular_component,intermediate filament;GO:0045095,cellular_component,keratin filament;GO:0005198,molecular_function,structural molecule activity	-
Iglv3	24.7882742337552	6.93530058313999	16.0116088753634	36.7023016021287	83.4639580933963	35.2935850228071	-1.68029125334485	3.69350993043896	7.58238687305977	0.0419879184920134	0.323326321659698	A0A0B4J1K5,Immunoglobulin lambda variable 3	-	PF07686,Immunoglobulin V-set domain	IPR007110,Immunoglobulin-like domain;IPR036179,Immunoglobulin-like domain superfamily;IPR013783,Immunoglobulin-like fold;IPR003599,Immunoglobulin subtype;IPR003598,Immunoglobulin subtype 2;IPR013106,Immunoglobulin V-set domain	-	GO:0006955,biological_process,immune response;GO:0002377,biological_process,immunoglobulin production;GO:0005615,cellular_component,extracellular space	-
Fetub	0.765726734067247	0.302741819524818	0	2.68024648918838	2.09083268329488	1.14295903456364	-2.41731569682563	1.20661707890509	6.60482993947787	0.046730788276366	0.336171971799799	Q8CB17,Uncharacterized protein	NP_001077374.1,-	PF00031,Cystatin domain	IPR025764,Fetuin-B-type cystatin domain;IPR001363,Proteinase inhibitor I25C, fetuin, conserved site;IPR000010,Cystatin domain	ENOG410IEMR,-;ENOG4111K2W,-	GO:0010951,biological_process,negative regulation of endopeptidase activity;GO:0004869,molecular_function,cysteine-type endopeptidase inhibitor activity;GO:0005615,cellular_component,extracellular space	-
Trp63	0.404272438890718	0.228628071295151	0.245549727323099	0.810102742131758	0.6500086006343	0.720922784526995	-1.28081373517246	2.12016768796004	28.1093069137561	0.000335154762693641	0.0344160876707922	I3LPD4,Tumor protein p63	-	PF00870,P53 DNA-binding domain;PF07647,SAM domain (Sterile alpha motif);PF07710,P53 tetramerisation motif	IPR002117,p53 tumour suppressor family;IPR013761,Sterile alpha motif/pointed domain superfamily;IPR011615,p53, DNA-binding domain;IPR008967,p53-like transcription factor, DNA-binding;IPR001660,Sterile alpha motif domain;IPR032645,Tumour protein p63;IPR012346,p53/RUNT-type transcription factor, DNA-binding domain superfamily;IPR037611,Tumour protein p63, SAM domain;IPR010991,p53, tetramerisation d…	ENOG410IGE4,-;ENOG410XV9W,-	GO:0034644,biological_process,cellular response to UV;GO:0030855,biological_process,epithelial cell differentiation;GO:2000271,biological_process,positive regulation of fibroblast apoptotic process;GO:0000122,biological_process,negative regulation of transcription by RNA polymerase II;GO:0048646,biological_process,anatomical structure formation involved in morphogenesis;GO:0010259,biological_proc…	-
Gp5	1.54474045297451	2.98341482342688	1.80292118176431	0.70752767205075	0.72253315687	0.962476295696526	1.43780252584281	1.71304980483445	24.9667978896375	0.000523787769588812	0.0428078087267815	Q9QZU3,Platelet glycoprotein V	NP_032174.2,platelet glycoprotein V precursor	PF13855,Leucine rich repeat	IPR001611,Leucine-rich repeat;IPR000483,Cysteine-rich flanking region, C-terminal;IPR003591,Leucine-rich repeat, typical subtype;IPR032675,Leucine-rich repeat domain superfamily	KOG0619,FOG: Leucine rich repeat;COG4886,Leucine-rich repeat (LRR) protein	GO:0016021,cellular_component,integral component of membrane;GO:0016020,cellular_component,membrane	K06260,ko04640,Hematopoietic cell lineage;K06260,ko04512,ECM-receptor interaction;K06260,ko04611,Platelet activation
Stfa2	3.28070602972148	2.9094168772951	1.71915541257248	13.2232405772208	10.9404843256557	3.61828946379237	-1.77402092747724	1.37733915518788	13.0084164297565	0.00700781426367255	0.145121756670475	Q811V2,Stefin A2 protein	-	PF00031,Cystatin domain	IPR001713,Proteinase inhibitor I25A, stefin;IPR000010,Cystatin domain;IPR018073,Proteinase inhibitor I25, cystatin, conserved site	ENOG41121QW,-;ENOG410J1PC,-	GO:0004866,molecular_function,endopeptidase inhibitor activity;GO:0010951,biological_process,negative regulation of endopeptidase activity;GO:0008150,biological_process,biological_process;GO:0005622,cellular_component,intracellular;GO:0005575,cellular_component,cellular_component;GO:0004869,molecular_function,cysteine-type endopeptidase inhibitor activity;GO:0003674,molecular_function,molecular_f…	-
Stxbp5l	0.117621839230127	0.118941899579182	0.0663774358333936	0.22336817164461	0.225001963590488	0.192449298772466	-1.03949236259301	0.50731508297482	10.4578555055246	0.00884923038787487	0.158535773644764	A0A1U7Q779,syntaxin-binding protein 5-like isoform X3	XP_005071566.1,syntaxin-binding protein 5-like isoform X4	-	IPR019775,WD40 repeat, conserved site;IPR017986,WD40-repeat-containing domain;IPR013905,Lethal giant larvae (Lgl)-like, C-terminal domain;IPR013577,Lethal giant larvae homologue 2;IPR000664,Lethal(2) giant larvae protein;IPR036322,WD40-repeat-containing domain superfamily;IPR015943,WD40/YVTN repeat-like-containing domain superfamily;IPR001388,Synaptobrevin;IPR001680,WD40 repeat	-	GO:0016192,biological_process,vesicle-mediated transport;GO:0016021,cellular_component,integral component of membrane	-
Gcsam	4.43575600601507	7.31542803956769	5.06181813430184	2.33694902286529	2.10460994160133	1.77736694767855	1.4664162158927	3.7321956722951	50.3003576670596	4.03615112200352e-05	0.0163415512541571	D3ZLK1,Germinal center-associated,-signaling and motility	XP_001064866.2,germinal center-associated signaling and motility protein isoform X1;XP_003752560.1,-	PF15666,erminal center-associated lymphoma	IPR031364,Germinal centre-associated lymphoma protein	ENOG41115IK,-;ENOG410JBYS,-	GO:2000401,biological_process,regulation of lymphocyte migration;GO:0019901,molecular_function,protein kinase binding;GO:0045159,molecular_function,myosin II binding;GO:0003779,molecular_function,actin binding;GO:2000402,biological_process,negative regulation of lymphocyte migration;GO:0050855,biological_process,regulation of B cell receptor signaling pathway	-
Morc1	0.189581782865053	0.189883639590484	0.105967612315943	0.738658889620983	0.44435789147505	0.633243024892749	-1.85161650030684	0.317927784481251	24.7846800077842	0.000538196864865202	0.0430112894482056	D3ZKF3,MORC family CW-type zinc finger 1	NP_001165561.1,MORC family CW-type zinc finger protein 1	PF07496,CW-type Zinc Finger;PF13589,Histidine kinase-, DNA gyrase B-, and HSP90-like ATPase	IPR003594,Histidine kinase/HSP90-like ATPase;IPR011124,Zinc finger, CW-type;IPR036890,Histidine kinase/HSP90-like ATPase superfamily	KOG1845,MORC family ATPases;ENOG411033B,-	GO:0007283,biological_process,spermatogenesis;GO:0065007,biological_process,biological regulation;GO:0043046,biological_process,DNA methylation involved in gamete generation;GO:2000143,biological_process,negative regulation of DNA-templated transcription, initiation;GO:0040029,biological_process,regulation of gene expression, epigenetic;GO:0010529,biological_process,negative regulation of transpo…	-
Abi3bp	15.3867537814234	15.0672517632019	10.7420890420435	36.3822384123389	22.0186448019293	27.6369304946667	-1.03069378299142	6.6482155288535	20.4985224371607	0.00292835560613489	0.0939581094318877	Q59IW6,ABI gene family, member 3	NP_001014423.1,target of Nesh-SH3 isoform 5 precursor	PF00041,ibronectin type III domain	IPR003961,Fibronectin type III;IPR036116,Fibronectin type III superfamily;IPR013783,Immunoglobulin-like fold	ENOG410IIJU,-;ENOG410YEIJ,-	GO:0005614,cellular_component,interstitial matrix;GO:0010811,biological_process,positive regulation of cell-substrate adhesion;GO:0005539,molecular_function,glycosaminoglycan binding;GO:0005578,,;GO:0031012,cellular_component,extracellular matrix;GO:0005518,molecular_function,collagen binding;GO:0030198,biological_process,extracellular matrix organization;GO:0008201,molecular_function,heparin bin…	-
Lca5l	0.803951577287982	0.999138534496012	0.823987155650252	1.42959432708798	1.63733370531471	2.83327117771294	-1.13299915592958	3.21984533769135	20.2343782637059	0.00147342405866317	0.0665430162709772	E9QN53,Lebercilin-like protein	NP_001001492.2,lebercilin-like protein	PF15619,Ciliary protein causing Leber congenital amaurosis disease	IPR026188,Lebercilin-like;IPR028933,Lebercilin domain	ENOG4111QVK,-;ENOG410IIMI,-	-	-
Nox3	0.215113258087207	0.121193868739741	0.315626189026979	1.19217623089132	0.571837416144463	1.28114099596889	-2.19318416964988	0.233048378137227	23.2482249918888	0.000680775761733891	0.047417812926258	A0A1U7Q8E0,NADPH oxidase 3	XP_005065967.1,NADPH oxidase 3	-	IPR017927,Ferredoxin reductase-type FAD-binding domain;IPR017938,Riboflavin synthase-like beta-barrel;IPR013130,Ferric reductase transmembrane component-like domain;IPR000778,Cytochrome b245, heavy chain;IPR029653,NADPH oxidase 3;IPR013112,FAD-binding 8;IPR013121,Ferric reductase, NAD binding domain	-	GO:0042554,biological_process,superoxide anion generation;GO:0016491,molecular_function,oxidoreductase activity;GO:0016175,molecular_function,superoxide-generating NADPH oxidase activity;GO:0016020,cellular_component,membrane;GO:0055114,biological_process,oxidation-reduction process;GO:0016021,cellular_component,integral component of membrane	-
Fndc1	0.755162010981533	0.475164489912319	0.489550465864324	2.18083991444471	1.35855276322414	1.54920789414592	-1.53512938525571	3.49548899793397	41.1442903255313	0.000113432497593798	0.0226630732420827	E9Q043,Fibronectin type III domain-containing 1	NP_001074885.1,fibronectin type III domain-containing protein 1	PF00041,ibronectin type III domain	IPR003961,Fibronectin type III;IPR036116,Fibronectin type III superfamily;IPR013783,Immunoglobulin-like fold	ENOG410Z913,-;KOG4221,Receptor mediating netrin-dependent axon guidance	GO:0005911,cellular_component,cell-cell junction;GO:0003674,molecular_function,molecular_function;GO:0005737,cellular_component,cytoplasm;GO:0010666,biological_process,positive regulation of cardiac muscle cell apoptotic process;GO:0031966,cellular_component,mitochondrial membrane;GO:0051223,biological_process,regulation of protein transport;GO:0005886,cellular_component,plasma membrane;GO:001660…	-
Prr18	0.737974132248724	0.509523772479393	0.614191502971419	1.24665897756104	1.01438407095199	2.09291502044168	-1.19406690042635	1.90495526996938	17.4693274341557	0.00184803159640979	0.0728490547957571	D3ZDS0,Proline-rich 18	NP_001101934.1,proline-rich protein 18;XP_017444831.1,-	PF15671,Proline-rich protein family 18	IPR031369,Proline-rich protein 18	ENOG410YSKT,-;ENOG410IZ4Q,-	-	-
Unc93a	0.379211385576963	0.0273905174399819	0.0611428712757523	0.558473034215768	0.650361854027139	0.427424010762566	-1.77327882372753	0.012179752022137	6.30718243162051	0.0344105629099551	0.294830783129841	B2RWK3,Predicted gene 9992	XP_006523307.1,-;XP_006523305.1,-;NP_001136011.1,predicted gene, ENSMUSG00000056133;XP_006523306.1,-;XP_011244481.1,-	PF05978,Ion channel regulatory protein UNC-93	IPR036259,MFS transporter superfamily;IPR010291,Ion channel regulatory protein, UNC-93;IPR020846,Major facilitator superfamily domain	ENOG410XTFP,-;KOG3097,Predicted membrane protein	GO:0003674,molecular_function,molecular_function;GO:0005575,cellular_component,cellular_component;GO:0008150,biological_process,biological_process;GO:0016021,cellular_component,integral component of membrane;GO:0016020,cellular_component,membrane	-
Smoc2	6.42471597487124	3.66822572200588	3.29535139729863	13.4826743005866	9.03434334440153	7.66915287982384	-1.14261779353094	4.36506400806945	11.1500339431037	0.0162794386111414	0.210195537264495	B5DF75,SPARC related modular calcium binding 2	NP_001099685.1,SPARC-related modular calcium-binding protein 2 precursor	PF10591,Secreted protein acidic and rich in cysteine Ca binding region;PF07648,Kazal-type serine protease inhibitor domain;PF16597,Thyroglobulin_1 repeat associated disordered domain;PF00086,Thyroglobulin type-1 repeat	IPR018247,EF-Hand 1, calcium-binding site;IPR000716,Thyroglobulin type-1;IPR002350,Kazal domain;IPR019577,SPARC/Testican, calcium-binding domain;IPR002048,EF-hand domain;IPR037640,SMOC-2, extracellular calcium-binding domain;IPR011992,EF-hand domain pair;IPR036857,Thyroglobulin type-1 superfamily	KOG4578,Uncharacterized conserved protein, contains KAZAL and TY domains;ENOG410YP7C,-	GO:0005614,cellular_component,interstitial matrix;GO:0010811,biological_process,positive regulation of cell-substrate adhesion;GO:0005539,molecular_function,glycosaminoglycan binding;GO:0005578,,;GO:0005604,cellular_component,basement membrane;GO:0005509,molecular_function,calcium ion binding;GO:0030198,biological_process,extracellular matrix organization;GO:0008201,molecular_function,heparin bin…	-
Lix1	1.56034161998911	1.56001519567459	1.60000602754271	0.135736526018356	0.885597570549164	0.222850384855005	1.92649027571149	1.80561688717571	9.25914108196939	0.0228621325334998	0.247635598367209	A0A158RFU7,Limb expression 1 homolog	NP_079957.2,protein limb expression 1 homolog	PF14954,Limb expression 1	IPR029270,Limb expression 1	-	-	-
Prss30	0.156065975098087	0.201499117796709	0.0817816846061809	1.35636921786207	0.802977131825162	0.811446928620875	-2.68992330774614	0.264148141841519	39.2909593501059	8.88340927971661e-05	0.020428615069284	F1LQU8,Serine protease 30	XP_006245985.1,-;XP_006245984.1,serine protease 30 isoform X1;XP_008765775.1,-	PF00089,Trypsin	IPR001254,Serine proteases, trypsin domain;IPR018114,Serine proteases, trypsin family, histidine active site;IPR001314,Peptidase S1A, chymotrypsin family;IPR009003,Peptidase S1, PA clan;IPR033116,Serine proteases, trypsin family, serine active site	KOG3627,Trypsin;COG5640,Secreted trypsin-like serine protease	GO:0008236,molecular_function,serine-type peptidase activity;GO:0006508,biological_process,proteolysis;GO:0016787,molecular_function,hydrolase activity;GO:0004252,molecular_function,serine-type endopeptidase activity;GO:0008233,molecular_function,peptidase activity	-
Prss22	1.48598872888178	0.547189248630931	0.458051612193349	6.75279812168165	6.22140369597416	5.67416238879782	-2.86767167587234	2.24148240012314	53.5556424173802	7.32938931509188e-05	0.0189748598592541	Q7TML0,Brain-specific serine protease 4	NP_598492.2,brain-specific serine protease 4 precursor	PF00089,Trypsin	IPR001254,Serine proteases, trypsin domain;IPR018114,Serine proteases, trypsin family, histidine active site;IPR001314,Peptidase S1A, chymotrypsin family;IPR009003,Peptidase S1, PA clan;IPR033116,Serine proteases, trypsin family, serine active site	KOG3627,Trypsin;COG5640,Secreted trypsin-like serine protease	GO:0008236,molecular_function,serine-type peptidase activity;GO:0006508,biological_process,proteolysis;GO:0016787,molecular_function,hydrolase activity;GO:0004252,molecular_function,serine-type endopeptidase activity;GO:0008233,molecular_function,peptidase activity	-
Tekt4	1.71102096458712	2.00829526614854	1.87233081323576	4.51312135562294	4.50958316755987	6.82680528400251	-1.47009246613212	2.46904057092772	50.7184430335938	3.04627698674149e-05	0.015133410079269	A0A0R4J051,Tektin-4	NP_082227.1,tektin-4	PF03148,Tektin family	IPR000435,Tektin	-	-	-
Ccdc78	2.70842054422192	5.26176651197133	3.2300545668079	8.37565344253706	5.68617402011624	11.7424560551178	-1.16660881858583	3.35519065948239	11.7929818696758	0.0108423820709475	0.174665928874746	A0A1A6HWR3,Uncharacterized protein	-	PF14739,omain of unknown function (DUF4472)	IPR029329,Domain of unknown function DUF4472	-	-	-
Tcp11	0.387327374561615	0.554205838039213	0.328613678144836	1.00360599835486	1.13876756877023	1.36001187706044	-1.42029765516933	0.802586092634736	22.4214310267407	0.000776209077815332	0.0511379894599413	B2KF25,T-complex protein 11	NP_038715.2,T-complex protein 11 isoform 1	PF05794,T-complex protein 11	IPR008862,T-complex 11	ENOG410ZDEH,-;KOG1981,SOK1 kinase belonging to the STE20/SPS1/GC kinase family	GO:0001669,cellular_component,acrosomal vesicle;GO:0036126,cellular_component,sperm flagellum	-
Tff2	0.396044135437268	0.495843408177207	0.968496799206074	2.66049789010864	0.452820437353459	7.79994518093696	-2.51299514778945	0.39025493971295	6.04481542059687	0.0485282117678831	0.339201891147947	Q9QX97,Trefoil Factor 2/Spasmolytic polypeptide protein	NP_033389.2,trefoil factor 2 precursor	PF00088,Trefoil (P-type) domain	IPR000519,P-type trefoil domain;IPR017957,P-type trefoil, conserved site;IPR017994,P-type trefoil, chordata	ENOG410Y3PX,-;ENOG410IZEH,-	-	-
Rsph1	33.4151464878612	37.9068877692999	26.0657339336645	70.8789551300903	60.2616861414733	93.7331474164092	-1.1729609851364	5.9632769909207	34.8118442344684	0.000411140273301024	0.0379757254449554	Q3YEA4,TSGA2	NP_079566.1,radial spoke head 1 homolog	PF02493,MORN repeat	IPR003409,MORN motif	KOG0231,Junctional membrane complex protein Junctophilin and related MORN repeat proteins;COG4642,Uncharacterized protein conserved in bacteria	GO:0007286,biological_process,spermatid development;GO:0000794,cellular_component,condensed nuclear chromosome;GO:0005737,cellular_component,cytoplasm;GO:0036126,cellular_component,sperm flagellum;GO:0001520,cellular_component,outer dense fiber;GO:0072687,cellular_component,meiotic spindle;GO:0031514,cellular_component,motile cilium;GO:0035082,biological_process,axoneme assembly	-
Pde9a	1.07456435147811	0.651384971292781	0.912353472303816	2.60417118813034	2.00621503578336	2.91890792588977	-1.48456345999954	2.281862115635	42.627715312866	6.34385555846532e-05	0.0184625133729578	Q8BSU4,Phosphodiesterase	NP_001157220.1,-;NP_032830.3,high affinity cGMP-specific 3',5'-cyclic phosphodiesterase 9A	PF00233,3'5'-cyclic nucleotide phosphodiesterase	IPR003607,HD/PDEase domain;IPR023088,3'5'-cyclic nucleotide phosphodiesterase;IPR023174,3'5'-cyclic nucleotide phosphodiesterase, conserved site;IPR002073,3'5'-cyclic nucleotide phosphodiesterase, catalytic domain;IPR036971,3'5'-cyclic nucleotide phosphodiesterase, catalytic domain superfamily	ENOG410XRI7,-;KOG3689,Cyclic nucleotide phosphodiesterase	GO:0007165,biological_process,signal transduction;GO:0008081,molecular_function,phosphoric diester hydrolase activity;GO:0004114,molecular_function,3',5'-cyclic-nucleotide phosphodiesterase activity;GO:0016787,molecular_function,hydrolase activity;GO:0046872,molecular_function,metal ion binding	K13761,ko00230,Purine metabolism
H2-Ob	1.96837159268177	1.52684543291865	3.19049727138214	0.714528897349825	1.19517021238677	1.2019980222249	1.12026795729212	2.37991187482896	14.8177094381867	0.00366540137541248	0.106580146037742	O35424,Histocompatibility 2, O region beta locus	NP_034519.2,histocompatibility 2, O region beta locus precursor	PF07654,Immunoglobulin C1-set domain;PF00969,Class II histocompatibility antigen, beta domain	IPR000353,MHC class II, beta chain, N-terminal;IPR003006,Immunoglobulin/major histocompatibility complex, conserved site;IPR036179,Immunoglobulin-like domain superfamily;IPR013783,Immunoglobulin-like fold;IPR014745,MHC class II, alpha/beta chain, N-terminal;IPR003597,Immunoglobulin C1-set;IPR007110,Immunoglobulin-like domain;IPR011162,MHC classes I/II-like antigen recognition protein	ENOG410YI0S,-;ENOG410IWG3,-	GO:0019882,biological_process,antigen processing and presentation;GO:0016020,cellular_component,membrane;GO:0002587,biological_process,negative regulation of antigen processing and presentation of peptide antigen via MHC class II;GO:0005764,cellular_component,lysosome;GO:0006955,biological_process,immune response;GO:0023026,molecular_function,MHC class II protein complex binding;GO:0042613,cellul…	K06752,ko04612,Antigen processing and presentation;K06752,ko05320,Autoimmune thyroid disease;K06752,ko05332,Graft-versus-host disease;K06752,ko05150,Staphylococcus aureus infection;K06752,ko05145,Toxoplasmosis;K06752,ko05164,Influenza A;K06752,ko05310,Asthma;K06752,ko05323,Rheumatoid arthritis;K06752,ko05321,Inflammatory bowel disease (IBD);K06752,ko05330,Allograft rejection;K06752,ko05166,HTLV-I…
Cfb	22.201089326263	8.54623411948898	7.03606190448249	76.0915581339377	44.5230685952154	58.7576358929954	-2.21482388219775	6.66985344980609	14.8741449572193	0.0152875844217256	0.206012528779867	B8JJM5,Complement factor B	NP_032224.2,complement factor B isoform 1 precursor	PF00084,Sushi repeat (SCR repeat);PF00089,Trypsin;PF00092,von Willebrand factor type A domain	IPR018114,Serine proteases, trypsin family, histidine active site;IPR001254,Serine proteases, trypsin domain;IPR036465,von Willebrand factor A-like domain superfamily;IPR033116,Serine proteases, trypsin family, serine active site;IPR011360,Complement B/C2;IPR009003,Peptidase S1, PA clan;IPR035976,Sushi/SCR/CCP superfamily;IPR000436,Sushi/SCR/CCP domain;IPR028341,Complement factor B;IPR002035,von …	KOG3627,Trypsin;COG5640,Secreted trypsin-like serine protease	GO:0006508,biological_process,proteolysis;GO:0016787,molecular_function,hydrolase activity;GO:0006956,biological_process,complement activation;GO:0004252,molecular_function,serine-type endopeptidase activity;GO:0008233,molecular_function,peptidase activity;GO:0008236,molecular_function,serine-type peptidase activity;GO:0005576,cellular_component,extracellular region	-
Gm20547	17.782401980679	8.01482199911655	6.79202968739554	55.686634515661	33.9284590381456	43.464380943711	-1.99803819476094	6.74586154370674	17.4963224157878	0.0104457922361543	0.170976129471612	B8JJN0,Predicted gene 20547	-	PF00084,Sushi repeat (SCR repeat);PF00089,Trypsin;PF00092,von Willebrand factor type A domain	IPR018114,Serine proteases, trypsin family, histidine active site;IPR001254,Serine proteases, trypsin domain;IPR036465,von Willebrand factor A-like domain superfamily;IPR033116,Serine proteases, trypsin family, serine active site;IPR009003,Peptidase S1, PA clan;IPR035976,Sushi/SCR/CCP superfamily;IPR000436,Sushi/SCR/CCP domain;IPR028341,Complement factor B;IPR002035,von Willebrand factor, type A;…	KOG3627,Trypsin;COG5640,Secreted trypsin-like serine protease	GO:0008236,molecular_function,serine-type peptidase activity;GO:0006508,biological_process,proteolysis;GO:0016787,molecular_function,hydrolase activity;GO:0004252,molecular_function,serine-type endopeptidase activity;GO:0008233,molecular_function,peptidase activity	-
Ly6g6f	1.31760169861514	1.45928322932433	1.62875284924702	0.64682043358119	0.637361632243343	0.70263765598372	1.17186846977096	0.361059143122017	16.3283605705615	0.0023104088180936	0.0823015978398808	B2RXM6,Ly6g6f protein	NP_001156664.1,lymphocyte antigen 6 complex locus protein G6f precursor	PF07686,Immunoglobulin V-set domain	IPR007110,Immunoglobulin-like domain;IPR026524,Lymphocyte antigen 6 complex locus protein G6d/G6f;IPR036179,Immunoglobulin-like domain superfamily;IPR013783,Immunoglobulin-like fold;IPR003599,Immunoglobulin subtype;IPR013106,Immunoglobulin V-set domain	ENOG41116W2,-;ENOG410IJZB,-	GO:0003674,molecular_function,molecular_function;GO:0005575,cellular_component,cellular_component;GO:0008150,biological_process,biological_process;GO:0016021,cellular_component,integral component of membrane;GO:0016020,cellular_component,membrane	-
Cdsn	0.302283126524935	0.10813015323954	0.377148545513941	0.638201584990961	0.518426983168672	0.530699182796177	-1.08137486774403	0.234387936511753	6.76867685431663	0.0262163643126915	0.260665728945024	Q3V0M9,Uncharacterized protein	-	-	IPR026087,Corneodesmosin	ENOG410IENZ,-;ENOG41118PZ,-	GO:0043589,biological_process,skin morphogenesis	-
Gm9573	0.103168828501087	0.0276785079693642	0	0.334151618008293	0.176938438912344	0.320455327609544	-2.59795979768946	-0.127585943768656	12.5162978956171	0.00628417589071406	0.138004106388549	F7C950,Predicted gene 9573	NP_001231583.1,mucin-22 precursor	PF14654,Mucin, catalytic, TM and cytoplasmic tail region	IPR028199,Mucin, catalytic, TM and cytoplasmic tail domain;IPR033534,Mucin-21	ENOG4111D80,-;ENOG410J1U4,-	GO:0010812,biological_process,negative regulation of cell-substrate adhesion;GO:0003674,molecular_function,molecular_function;GO:0007162,biological_process,negative regulation of cell adhesion;GO:0005886,cellular_component,plasma membrane;GO:0016020,cellular_component,membrane;GO:0022408,biological_process,negative regulation of cell-cell adhesion;GO:0016021,cellular_component,integral component …	-
Gm8909	0.773961898527235	0.890848195779515	0.863474755472772	0.201260462153296	0.17127405143421	0.047203813322976	2.59498728362669	-0.276101271935025	29.8143330556102	0.000267204873653292	0.0311696169039577	G3UXE9,Predicted gene 8909	XP_006524865.1,uncharacterized protein LOC667977 isoform X1	PF07654,Immunoglobulin C1-set domain;PF00129,Class I Histocompatibility antigen, domains alpha 1 and 2	IPR003006,Immunoglobulin/major histocompatibility complex, conserved site;IPR001039,MHC class I alpha chain, alpha1 alpha2 domains;IPR037055,MHC class I-like antigen recognition-like superfamily;IPR036179,Immunoglobulin-like domain superfamily;IPR013783,Immunoglobulin-like fold;IPR011161,MHC class I-like antigen recognition-like;IPR003597,Immunoglobulin C1-set;IPR007110,Immunoglobulin-like domain…	-	GO:0042605,molecular_function,peptide antigen binding;GO:0005102,molecular_function,signaling receptor binding;GO:0002474,biological_process,antigen processing and presentation of peptide antigen via MHC class I;GO:0005886,cellular_component,plasma membrane;GO:0016020,cellular_component,membrane;GO:0016021,cellular_component,integral component of membrane	-
Trim15	1.27773545650167	1.0705767415718	1.21550687380507	3.14945425910158	2.39364439245587	1.93263628968643	-1.04015848572089	1.87932095017717	20.9534388593361	0.000988509968262995	0.0557355881185341	G3UY57,Tripartite motif protein 15, isoform CRA_a	NP_001171343.1,tripartite motif-containing protein 15 isoform 1	PF00643,B-box zinc finger;PF00097,Zinc finger, C3HC4 type (RING finger)	IPR001841,Zinc finger, RING-type;IPR000315,B-box-type zinc finger;IPR018957,Zinc finger, C3HC4 RING-type;IPR017907,Zinc finger, RING-type, conserved site;IPR013083,Zinc finger, RING/FYVE/PHD-type	KOG2177,Predicted E3 ubiquitin ligase;ENOG4111G04,-	GO:0051092,biological_process,positive regulation of NF-kappaB transcription factor activity;GO:0003674,molecular_function,molecular_function;GO:0032481,biological_process,positive regulation of type I interferon production;GO:0045087,biological_process,innate immune response;GO:0046872,molecular_function,metal ion binding;GO:1902187,biological_process,negative regulation of viral release from ho…	-
H2-M2	0.646199672520898	5.04091480344178	1.04191237125605	0.450792292405256	0.191813686229028	0.563889267084525	2.53435925083191	1.10518309774788	6.79967274930553	0.0445393554271968	0.331046458595756	Q6W9L1,Histocompatibility 2, M region locus 2	NP_001334316.1,histocompatibility 2, M region locus 2 isoform 2 precursor	PF07654,Immunoglobulin C1-set domain;PF00129,Class I Histocompatibility antigen, domains alpha 1 and 2	IPR003006,Immunoglobulin/major histocompatibility complex, conserved site;IPR001039,MHC class I alpha chain, alpha1 alpha2 domains;IPR037055,MHC class I-like antigen recognition-like superfamily;IPR036179,Immunoglobulin-like domain superfamily;IPR013783,Immunoglobulin-like fold;IPR011161,MHC class I-like antigen recognition-like;IPR003597,Immunoglobulin C1-set;IPR007110,Immunoglobulin-like domain…	-	GO:0042605,molecular_function,peptide antigen binding;GO:0009986,cellular_component,cell surface;GO:0005102,molecular_function,signaling receptor binding;GO:0002474,biological_process,antigen processing and presentation of peptide antigen via MHC class I;GO:0005886,cellular_component,plasma membrane;GO:0016020,cellular_component,membrane;GO:0016021,cellular_component,integral component of membrane	K06751,ko04650,Natural killer cell mediated cytotoxicity;K06751,ko04145,Phagosome;K06751,ko05330,Allograft rejection;K06751,ko05168,Herpes simplex infection;K06751,ko05203,Viral carcinogenesis;K06751,ko05416,Viral myocarditis;K06751,ko04514,Cell adhesion molecules (CAMs);K06751,ko05332,Graft-versus-host disease;K06751,ko05166,HTLV-I infection;K06751,ko04144,Endocytosis;K06751,ko05320,Autoimmune t…
Ptk7	2.56384670395567	2.00761227639881	2.44015020310964	5.12128649088692	4.64569291944251	5.0957930932493	-1.05630600385398	3.95794375058442	67.5434361516322	8.72122562691061e-06	0.0135974999957565	A0A1U7QES4,inactive tyrosine-protein kinase 7	XP_005072403.1,inactive tyrosine-protein kinase 7	-	IPR001245,Serine-threonine/tyrosine-protein kinase, catalytic domain;IPR033592,Inactive tyrosine-protein kinase 7;IPR036179,Immunoglobulin-like domain superfamily;IPR013783,Immunoglobulin-like fold;IPR008266,Tyrosine-protein kinase, active site;IPR007110,Immunoglobulin-like domain;IPR003599,Immunoglobulin subtype;IPR003598,Immunoglobulin subtype 2;IPR013098,Immunoglobulin I-set;IPR011009,Protein …	-	GO:0016301,molecular_function,kinase activity;GO:0016055,biological_process,Wnt signaling pathway;GO:0016310,biological_process,phosphorylation;GO:0001736,biological_process,establishment of planar polarity;GO:0060026,biological_process,convergent extension;GO:0005524,molecular_function,ATP binding;GO:0004672,molecular_function,protein kinase activity;GO:0016020,cellular_component,membrane;GO:190…	-
Treml1	7.90734273830306	11.5724606970974	11.4272866386178	3.08131702753448	4.31739614108077	4.0879712691885	1.4545308640145	3.15595591350091	56.4073870462214	1.92595885985952e-05	0.0147255219281723	B7ZNI7,Treml1 protein	-	-	IPR003599,Immunoglobulin subtype;IPR036179,Immunoglobulin-like domain superfamily;IPR013783,Immunoglobulin-like fold	ENOG410IKSQ,-;ENOG411182M,-	GO:0016021,cellular_component,integral component of membrane;GO:0016020,cellular_component,membrane	-
Fam179a	0.301586951878735	0.28962403909355	0.280157527671174	0.697576491599254	0.476089481876067	0.673879758903822	-1.0504679455698	1.38966240092621	19.9514120039818	0.00117406879834955	0.0583826922028622	F6YU21,TOG array regulator of axonemal microtubules protein 2	-	PF12348,CLASP N terminal	IPR011989,Armadillo-like helical;IPR016024,Armadillo-type fold;IPR024395,CLASP N-terminal domain;IPR034085,TOG domain	ENOG4112AP6,-;ENOG410INPT,-	-	-
Arhgef33	0.248317243200545	0.299787532980759	0.260246379173166	0.512349869757732	0.638810181407533	0.704234559747319	-1.1633591317865	0.611381145437861	16.9247066758366	0.00205331786877796	0.0770245627469544	D3Z8W6,Rho guanine nucleotide exchange factor 33	XP_008762671.1,-;XP_008774401.1,rho guanine nucleotide exchange factor 33 isoform X6	PF00621,RhoGEF domain	IPR000219,Dbl homology (DH) domain;IPR035899,Dbl homology (DH) domain superfamily	ENOG4111MU9,-;ENOG410IJAS,-	GO:0005089,molecular_function,Rho guanyl-nucleotide exchange factor activity;GO:0035023,biological_process,regulation of Rho protein signal transduction;GO:0065009,biological_process,regulation of molecular function	-
Aqp4	11.7192280769493	8.16951287093383	6.36767451959035	31.6585637560248	17.4255675859709	21.5837160753376	-1.39726085520549	6.35662475636637	17.715744095378	0.00724904715675015	0.147231752252182	A0A0R4J0Z3,Aquaporin 4, isoform CRA_a	NP_033830.2,aquaporin-4 isoform M1	PF00230,Major intrinsic protein	IPR023271,Aquaporin-like;IPR000425,Major intrinsic protein;IPR034294,Aquaporin transporter;IPR022357,Major intrinsic protein, conserved site	-	GO:0005737,cellular_component,cytoplasm;GO:0015288,molecular_function,porin activity;GO:0050891,biological_process,multicellular organismal water homeostasis;GO:0009897,cellular_component,external side of plasma membrane;GO:0015267,molecular_function,channel activity;GO:0046930,cellular_component,pore complex;GO:0005886,cellular_component,plasma membrane;GO:0055085,biological_process,transmembran…	K09866,ko04976,Bile secretion;K09866,ko04962,Vasopressin-regulated water reabsorption
Dsc2	0.321418422847453	0.205779242734145	0.137806090490461	0.986355518705429	0.463546712636609	0.552455469173204	-1.54986874837803	1.27324745652932	16.1445577604516	0.0026391422669325	0.0885220328622011	Q544V1,Uncharacterized protein	NP_038533.1,desmocollin-2 isoform Dsc2b preproprotein;NP_001304294.1,desmocollin-2 isoform Dsc2a preproprotein;NP_001304292.1,desmocollin-2 isoform 3	PF08758,Cadherin prodomain like;PF00028,Cadherin domain	IPR020894,Cadherin conserved site;IPR009122,Desmosomal cadherin;IPR014868,Cadherin prodomain;IPR015919,Cadherin-like;IPR002126,Cadherin	ENOG410XQHI,-;KOG3594,FOG: Cadherin repeats	GO:0086042,biological_process,cardiac muscle cell-cardiac muscle cell adhesion;GO:0007155,biological_process,cell adhesion;GO:0030057,cellular_component,desmosome;GO:0005913,cellular_component,cell-cell adherens junction;GO:0005509,molecular_function,calcium ion binding;GO:0007156,biological_process,homophilic cell adhesion via plasma membrane adhesion molecules;GO:0014704,cellular_component,inte…	K07601,ko05412,Arrhythmogenic right ventricular cardiomyopathy (ARVC)
Nme5	2.87274995063567	2.6033927297623	3.36084455005505	4.98163244449459	6.04401490169439	8.24193306245501	-1.09666090380748	2.45081444499484	27.3051117829673	0.000374323587125918	0.0360232557851388	Q3V2L8,Expressed in non-metastatic cells 5, isoform CRA_a	XP_017173493.1,-;NP_542368.2,nucleoside diphosphate kinase homolog 5	PF00334,Nucleoside diphosphate kinase;PF05186,py-30 motif	IPR034907,Nucleoside diphosphate kinase-like domain;IPR007858,Dpy-30 motif;IPR036850,Nucleoside diphosphate kinase-like domain superfamily;IPR001564,Nucleoside diphosphate kinase;IPR012410,Nucleoside-diphosphate kinase-like NDK-H5	KOG0888,Nucleoside diphosphate kinase;COG0105,Nucleoside diphosphate kinase	GO:0006183,biological_process,GTP biosynthetic process;GO:0006165,biological_process,nucleoside diphosphate phosphorylation;GO:0004550,molecular_function,nucleoside diphosphate kinase activity;GO:0006228,biological_process,UTP biosynthetic process;GO:0006241,biological_process,CTP biosynthetic process;GO:0048515,biological_process,spermatid differentiation	-
Lox	5.83433666907226	4.33455792661854	4.78754402316183	13.8818253112708	10.1298097089619	7.76556704417274	-1.06037564298579	5.22710270935703	22.9288553808861	0.00166283159662499	0.0697819807706938	Q3TXH3,Lysyl oxidase	NP_001273111.1,-;NP_034858.2,protein-lysine 6-oxidase preproprotein;NP_001273110.1,-	PF01186,Lysyl oxidase	IPR001695,Lysyl oxidase;IPR019828,Lysyl oxidase, conserved site	ENOG41101E4,-;ENOG410IHTH,-	GO:0042060,biological_process,wound healing;GO:0030324,biological_process,lung development;GO:0009725,biological_process,response to hormone;GO:0016641,molecular_function,oxidoreductase activity, acting on the CH-NH2 group of donors, oxygen as acceptor;GO:0005578,,;GO:0007507,biological_process,heart development;GO:0030199,biological_process,collagen fibril organization;GO:0055114,biological_proc…	-
Zfp474	0.452558609550679	0.42494923535187	0.321846076190194	1.35177834097847	1.09493310784796	1.83352673636918	-1.79456341777653	1.172183084827	39.2825733692197	8.89118766956486e-05	0.020428615069284	D4A016,RCG46920, isoform CRA_a	NP_001100850.1,zinc finger protein 474	PF13913,zinc-finger of a C2HC-type	IPR026319,Zinc finger C2HC domain-containing protein	ENOG41108Y5,-;ENOG410IH9U,-	-	-
Fbn2	0.279548710356993	0.165785811283677	0.208168723144512	0.908072610011318	0.555137116327981	0.730217768694739	-1.71739409162378	2.33121011300745	47.1733184058272	4.14658937102308e-05	0.0163415512541571	Q9WUH9,Fibrillin-2	NP_114014.1,fibrillin-2 precursor	PF07645,Calcium-binding EGF domain;PF00683,TB domain;PF12662,Complement Clr-like EGF-like;PF12661,Human growth factor-like EGF	IPR018097,EGF-like calcium-binding, conserved site;IPR011398,Fibrillin;IPR009030,Growth factor receptor cysteine-rich domain superfamily;IPR001881,EGF-like calcium-binding domain;IPR026823,Complement Clr-like EGF domain;IPR000152,EGF-type aspartate/asparagine hydroxylation site;IPR000742,EGF-like domain;IPR013032,EGF-like, conserved site;IPR017878,TB domain;IPR036773,TGF-beta binding (TB) domain …	ENOG410XSTY,-;ENOG410IR7H,-	GO:0035108,biological_process,limb morphogenesis;GO:0005578,,;GO:0043010,biological_process,camera-type eye development;GO:0031012,cellular_component,extracellular matrix;GO:0005201,molecular_function,extracellular matrix structural constituent;GO:0001527,cellular_component,microfibril;GO:0005509,molecular_function,calcium ion binding;GO:0045669,biological_process,positive regulation of osteoblas…	-
Arsi	0.14253151406437	0.121669138813231	0.244437895636356	0.404753393298545	0.577783657207976	0.538964413766335	-1.55845420026702	0.120021822509579	17.5420323497943	0.00182253220143725	0.0725107454428964	A0A1U8C8T4,arylsulfatase I	XP_012972218.1,arylsulfatase I	-	IPR024607,Sulfatase, conserved site;IPR000917,Sulfatase, N-terminal;IPR017850,Alkaline-phosphatase-like, core domain superfamily;IPR017849,Alkaline phosphatase-like, alpha/beta/alpha	-	GO:0008484,molecular_function,sulfuric ester hydrolase activity;GO:0003824,molecular_function,catalytic activity;GO:0008152,biological_process,metabolic process	-
Piezo2	1.58258141685006	1.99297323734332	1.5532119476489	0.565342102805456	0.973567049059334	0.693000978733933	1.2302956985101	4.17183845980014	37.4797626837374	0.000163866643435823	0.0257789321538562	E9QNW4,Piezo-type mechanosensitive ion channel component	NP_001034574.4,piezo-type mechanosensitive ion channel component 2	PF12166,Piezo non-specific cation channel, R-Ras-binding domain;PF15917,Piezo	IPR031805,Piezo domain;IPR027272,Piezo family;IPR031334,Piezo non-specific cation channel, R-Ras-binding domain	KOG1893,Uncharacterized conserved protein;ENOG410YVF6,-	GO:0055085,biological_process,transmembrane transport;GO:0008381,molecular_function,mechanosensitive ion channel activity;GO:0016021,cellular_component,integral component of membrane;GO:0016020,cellular_component,membrane	-
Atp8b1	1.08940836095643	0.792502515585091	0.997457173769733	2.67198264808147	1.45261139988899	1.89562891329007	-1.0369296060167	3.26302616709001	20.77675656521	0.00116272755306701	0.0582557304696153	D4AA47,Phospholipid-transporting ATPase	XP_006254904.1,phospholipid-transporting ATPase IC isoform X1	PF13246,Cation transport ATPase (P-type);PF16209,Phospholipid-translocating ATPase N-terminal;PF00122,1-E2 ATPase;PF16212,Phospholipid-translocating P-type ATPase C-terminal	IPR032630,P-type ATPase, C-terminal;IPR023214,HAD superfamily;IPR036412,HAD-like superfamily;IPR023299,P-type ATPase, cytoplasmic domain N;IPR018303,P-type ATPase, phosphorylation site;IPR006539,P-type ATPase, subfamily IV;IPR023298,P-type ATPase, transmembrane domain superfamily;IPR032631,P-type ATPase, N-terminal;IPR030346,Phospholipid-transporting ATPase IC;IPR008250,P-type ATPase, A domain su…	ENOG410KDRM,-;ENOG410XPYK,-	GO:0045332,biological_process,phospholipid translocation;GO:0032534,biological_process,regulation of microvillus assembly;GO:0005783,cellular_component,endoplasmic reticulum;GO:0005886,cellular_component,plasma membrane;GO:0004012,molecular_function,phospholipid-translocating ATPase activity;GO:0005524,molecular_function,ATP binding;GO:0008150,biological_process,biological_process;GO:0005794,cell…	-
Cd226	4.61205745841414	4.4842588411987	4.19942184466952	1.79631580072927	2.033561446494	2.56650958208147	1.0856126203363	2.96834058437565	42.9607918817689	6.14157628306618e-05	0.0184625133729578	Q5DW69,CD226 antigen	NP_848802.2,CD226 antigen isoform a precursor;XP_006526525.1,-	PF07686,Immunoglobulin V-set domain	IPR003599,Immunoglobulin subtype;IPR013783,Immunoglobulin-like fold;IPR036179,Immunoglobulin-like domain superfamily;IPR013106,Immunoglobulin V-set domain;IPR007110,Immunoglobulin-like domain	ENOG41129MS,-;ENOG410IDXC,-	GO:0033005,biological_process,positive regulation of mast cell activation;GO:0009986,cellular_component,cell surface;GO:0019901,molecular_function,protein kinase binding;GO:0009897,cellular_component,external side of plasma membrane;GO:0060369,biological_process,positive regulation of Fc receptor mediated stimulatory signaling pathway;GO:0016020,cellular_component,membrane;GO:0045954,biological_p…	K06567,ko04514,Cell adhesion molecules (CAMs)
Ccdc87	0.194996121905672	0.205987429132106	0.178818251892617	0.282451846822157	0.355327323904927	0.645183451653145	-1.10673935037975	0.0848379450717765	7.76125471253055	0.0190830859586225	0.227327416076112	B2GV49,Coiled-coil domain-containing 87	NP_001102997.1,coiled-coil domain-containing protein 87	PF03999,Microtubule associated protein (MAP65/ASE1 family)	IPR037383,Coiled-coil domain-containing protein 87	ENOG410XQT4,-;ENOG410IFC5,-	-	-
Ms4a8a	1.11671943407233	0.887269652961108	0.405126874383376	0.432794085744693	0.276233080168266	0.324825349395766	1.25983695450907	0.142390395810047	8.41478949770774	0.0156561399404846	0.207829013718359	D3ZDZ2,Membrane spanning 4-domains A8	NP_001101989.1,membrane-spanning 4-domains subfamily A member 8	PF04103,CD20-like family	IPR030424,Membrane-spanning 4-domains subfamily A member 8;IPR030417,Membrane-spanning 4-domains subfamily A;IPR007237,CD20-like family	ENOG410IZ1J,-;ENOG4112CBR,-	GO:0016021,cellular_component,integral component of membrane;GO:0016020,cellular_component,membrane	-
Ms4a4a	8.71486592763635	3.33389449445464	4.10767097681045	13.1955603487398	12.4552702834244	9.15392609559912	-1.0784340807581	2.84135791886024	8.89038168675172	0.0195592438853789	0.229431054152616	A0A087WRT7,Membrane-spanning 4-domains, subfamily A, member 4A	NP_001297260.1,membrane-spanning 4-domains subfamily A member 4A	PF04103,CD20-like family	IPR030425,Membrane-spanning 4-domains subfamily A member 4A/4E;IPR030417,Membrane-spanning 4-domains subfamily A;IPR007237,CD20-like family	-	GO:0003674,molecular_function,molecular_function;GO:0005575,cellular_component,cellular_component;GO:0008150,biological_process,biological_process;GO:0016021,cellular_component,integral component of membrane;GO:0016020,cellular_component,membrane	-
Cntf	4.70626911113588	1.68669938475937	5.00766098974398	1.33942307570987	1.57115609344541	0.883014856494663	1.59909683857663	1.47150407787153	15.3037784814054	0.00363692584630108	0.106337611011369	Q544D1,MCG1050440	NP_740756.1,ciliary neurotrophic factor	PF01110,Ciliary neurotrophic factor	IPR000151,Ciliary neurotrophic factor, CNTF;IPR009079,Four-helical cytokine-like, core	ENOG410IGEN,-;ENOG410YYIH,-	GO:0048666,biological_process,neuron development;GO:0008083,molecular_function,growth factor activity;GO:0010469,biological_process,regulation of signaling receptor activity;GO:0042531,biological_process,positive regulation of tyrosine phosphorylation of STAT protein;GO:0097058,cellular_component,CRLF-CLCF1 complex;GO:0005737,cellular_component,cytoplasm;GO:0005138,molecular_function,interleukin-…	K05420,ko04630,Jak-STAT signaling pathway;K05420,ko04060,Cytokine-cytokine receptor interaction
Trpm6	0.918098625788299	0.46719603241282	0.552491325352696	1.89202770974198	1.58473237264327	1.1814879471122	-1.23707649653725	2.85154852428185	20.1871083826865	0.00149085459734608	0.067000973970216	A0A1W5LU38,Putative cation channel subfamily M member 6	NP_700466.1,transient receptor potential cation channel subfamily M member 6	-	IPR004166,MHCK/EF2 kinase;IPR011009,Protein kinase-like domain superfamily;IPR032415,TRPM, tetramerisation domain;IPR005821,Ion transport domain;IPR029597,Transient receptor potential cation channel subfamily M member 6;IPR037162,TRPM, tetramerisation domain superfamily	-	GO:0005216,molecular_function,ion channel activity;GO:0051262,biological_process,protein tetramerization;GO:0098655,biological_process,cation transmembrane transport;GO:0055085,biological_process,transmembrane transport;GO:0006812,biological_process,cation transport;GO:0006811,biological_process,ion transport;GO:0005261,molecular_function,cation channel activity;GO:0004674,molecular_function,prot…	K04981,ko04978,Mineral absorption
1700028P14Rik	0.710567665423547	0.250206696753014	0.930879082844547	1.6110111647939	1.6756442912204	2.93881805526915	-1.69855467561978	0.320892399579914	13.9328448096927	0.0038262694871787	0.10903978208346	D3ZWG8,Similar to RIKEN cDNA 1700028P14	NP_001102634.1,uncharacterized protein C9orf135 homolog	PF15139,omain of unknown function (DUF4572)	IPR027905,Protein of unknown function DUF4572	ENOG410IXFB,-;ENOG410ZS6J,-	GO:0005737,cellular_component,cytoplasm;GO:0005886,cellular_component,plasma membrane	-
Dmrt2	1.23183731942567	0.694011757930176	0.413124692241534	2.84663072076729	1.73237098721632	2.08058801901799	-1.47068597707554	1.84473761098268	15.4933113223429	0.00361500850166053	0.105976828180259	D4A098,Doublesex and mab-3 related transcription factor 2	NP_001101067.1,doublesex- and mab-3-related transcription factor 2	PF00751,M DNA binding domain	IPR036407,DM DNA-binding domain superfamily;IPR026607,DMRT/protein doublesex/protein male abnormal 3;IPR001275,DM DNA-binding domain	KOG3815,Transcription factor Doublesex;ENOG410XSK9,-	GO:0014807,biological_process,regulation of somitogenesis;GO:0048706,biological_process,embryonic skeletal system development;GO:0003677,molecular_function,DNA binding;GO:2000287,biological_process,positive regulation of myotome development;GO:0043565,molecular_function,sequence-specific DNA binding;GO:0042803,molecular_function,protein homodimerization activity;GO:0003700,molecular_function,DNA …	-
Dkk1	0.476493150175865	0.626393032332639	1.0320599242349	1.31238074744049	2.31541064176202	0.960958388406097	-1.0863833932567	1.48557991296786	8.25852889001959	0.0178477368318402	0.221144348653899	D3Z9J1,Dickkopf WNT-signaling pathway inhibitor 1	XP_017446053.1,-;NP_001099820.1,dickkopf-related protein 1 precursor	PF04706,ickkopf N-terminal cysteine-rich region	IPR006796,Dickkopf, N-terminal cysteine-rich	ENOG410IRWP,-;ENOG4111FNB,-	GO:0001942,biological_process,hair follicle development;GO:1901216,biological_process,positive regulation of neuron death;GO:0033137,biological_process,negative regulation of peptidyl-serine phosphorylation;GO:1901296,biological_process,negative regulation of canonical Wnt signaling pathway involved in cardiac muscle cell fate commitment;GO:1904958,biological_process,positive regulation of midbra…	K02165,ko04310,Wnt signaling pathway
Acta2	9.91303733798213	14.8566489559575	13.2474390129954	31.5151734910848	22.7920467636797	31.5920465799894	-1.1460777604544	5.1991578901039	41.3071132033896	0.000127951998866188	0.0239587830115237	A0A091W7U7,Actin, aortic smooth muscle	XP_009933962.1,-	PF00022,Actin	IPR004001,Actin, conserved site;IPR004000,Actin family;IPR020902,Actin/actin-like conserved site	-	GO:0090131,biological_process,mesenchyme migration;GO:0010628,biological_process,positive regulation of gene expression;GO:0030175,cellular_component,filopodium;GO:0005737,cellular_component,cytoplasm;GO:0044297,cellular_component,cell body;GO:0030027,cellular_component,lamellipodium;GO:0000166,molecular_function,nucleotide binding;GO:0005524,molecular_function,ATP binding	-
Cyp26a1	1.0870923815349	0.714540275179224	0.50129912481668	4.55690918932991	2.61016631119704	4.35734061121914	-2.28356380553861	2.05298255921006	51.0026836152286	3.89725482791432e-05	0.0163415512541571	A0A0R4J061,Cytochrome P450 26A1	NP_031837.2,cytochrome P450 26A1	PF00067,Cytochrome P450	IPR036396,Cytochrome P450 superfamily;IPR002403,Cytochrome P450, E-class, group IV;IPR001128,Cytochrome P450;IPR017972,Cytochrome P450, conserved site	-	GO:0016709,molecular_function,oxidoreductase activity, acting on paired donors, with incorporation or reduction of molecular oxygen, NAD(P)H as one donor, and incorporation of one atom of oxygen;GO:0016705,molecular_function,oxidoreductase activity, acting on paired donors, with incorporation or reduction of molecular oxygen;GO:0005506,molecular_function,iron ion binding;GO:0042573,biological_pro…	K07437,ko00830,Retinol metabolism
Slit1	0.260417469003394	0.165057820894659	0.238811911305669	0.0721628037749448	0.133987739612103	0.110782670146272	1.07789041378555	0.053998836813502	8.57599213385354	0.0149287133876891	0.204921808516818	F1LS74,Slit homolog 1 protein	-	PF01463,Leucine rich repeat C-terminal domain;PF13855,Leucine rich repeat;PF00008,-like domain;PF02210,Laminin G domain;PF01462,Leucine rich repeat N-terminal domain;PF12661,Human growth factor-like EGF	IPR001611,Leucine-rich repeat;IPR018097,EGF-like calcium-binding, conserved site;IPR000483,Cysteine-rich flanking region, C-terminal;IPR001881,EGF-like calcium-binding domain;IPR032675,Leucine-rich repeat domain superfamily;IPR003645,Follistatin-like, N-terminal;IPR009030,Growth factor receptor cysteine-rich domain superfamily;IPR006207,Cystine knot, C-terminal;IPR000372,Leucine-rich repeat N-ter…	KOG4237,Extracellular matrix protein slit, contains leucine-rich and EGF-like repeats;COG4886,Leucine-rich repeat (LRR) protein	GO:0048495,molecular_function,Roundabout binding;GO:0022028,biological_process,tangential migration from the subventricular zone to the olfactory bulb;GO:0007409,biological_process,axonogenesis;GO:0021772,biological_process,olfactory bulb development;GO:0008045,biological_process,motor neuron axon guidance;GO:0033563,biological_process,dorsal/ventral axon guidance;GO:0007411,biological_process,ax…	-
Hoga1	0.238900461216992	0.464674853966864	0.464986258115001	0.567431555314008	1.08284019592005	0.871107821960258	-1.08044166032943	0.558809188120403	8.81409279784149	0.0139276276201722	0.197381436612479	D4A2K1,4-hydroxy-2-oxoglutarate aldolase 1	NP_001099825.1,4-hydroxy-2-oxoglutarate aldolase, mitochondrial	PF00701,ihydrodipicolinate synthetase family	IPR002220,DapA-like;IPR020625,Schiff base-forming aldolase, active site;IPR013785,Aldolase-type TIM barrel	COG0329,Dihydrodipicolinate synthase/N-acetylneuraminate lyase;ENOG410IJ4Q,-	GO:0042866,biological_process,pyruvate biosynthetic process;GO:0070062,cellular_component,extracellular exosome;GO:0046487,biological_process,glyoxylate metabolic process;GO:0019470,biological_process,4-hydroxyproline catabolic process;GO:0042803,molecular_function,protein homodimerization activity;GO:0033609,biological_process,oxalate metabolic process;GO:0003824,molecular_function,catalytic act…	K18123,ko00330,Arginine and proline metabolism;K18123,ko00630,Glyoxylate and dicarboxylate metabolism
Col17a1	1.1099769489977	0.326491166945477	0.0981096497374409	3.85400693493067	2.63759068279777	2.49052723171257	-2.5103084883271	3.34316828979629	8.16017753879422	0.0409185229600788	0.319242192640975	A0A0G2K449,Collagen type XVII alpha 1 chain	XP_006231538.1,collagen alpha-1(XVII) chain isoform X1	PF01391,Collagen triple helix repeat (20 copies)	IPR008160,Collagen triple helix repeat	-	GO:0008150,biological_process,biological_process;GO:0030056,cellular_component,hemidesmosome;GO:0016020,cellular_component,membrane;GO:0005575,cellular_component,cellular_component;GO:0031581,biological_process,hemidesmosome assembly;GO:0016021,cellular_component,integral component of membrane;GO:0003674,molecular_function,molecular_function	-
Cfap58	0.968028954061317	1.42838477763694	1.18362179825244	3.80884672530711	2.05549342923017	3.50795597341664	-1.35520845688752	2.86298604219476	29.0034478436156	0.000358571655541328	0.0360232557851388	A0A096MJJ4,Cilia and flagella-associated protein 58	XP_006231656.1,-;XP_017445478.1,-;XP_003749187.1,cilia- and flagella-associated protein 58 isoform X1	-	-	ENOG410XNPB,-;ENOG410IFZN,-	GO:0005615,cellular_component,extracellular space	-
Trpa1	0.370743638240283	0.704742015047078	0.416984915927738	0.18223443206937	0.147328629277328	0.119676006191584	1.76368628261543	0.540982440015458	23.6743560739958	0.000637108204071394	0.0457448667931105	V5TCP9,TRPA1b	NP_001335217.1,transient receptor potential cation channel subfamily A member 1 isoform 2;XP_006495589.1,-	PF12796,Ankyrin repeats (3 copies);PF00520,Ion transport protein;PF13637,Ankyrin repeats (many copies)	IPR005821,Ion transport domain;IPR030288,Transient receptor potential cation channel subfamily A member 1;IPR002110,Ankyrin repeat;IPR020683,Ankyrin repeat-containing domain;IPR036770,Ankyrin repeat-containing domain superfamily	KOG0510,Ankyrin repeat protein;COG0666,FOG: Ankyrin repeat	GO:0005216,molecular_function,ion channel activity;GO:0055085,biological_process,transmembrane transport;GO:0006811,biological_process,ion transport;GO:0016020,cellular_component,membrane;GO:0034220,biological_process,ion transmembrane transport;GO:0016021,cellular_component,integral component of membrane	-
4930444P10Rik	0.635308802168557	0.298275167013046	0.137082435951611	1.20502628624213	1.00946252612145	1.57211808327437	-1.77638493112902	0.806112081994036	15.195029628128	0.00319015864701224	0.0988841586690252	D3YUR1,RIKEN cDNA 4930444P10 gene	-	-	-	-	GO:0005575,cellular_component,cellular_component;GO:0003674,molecular_function,molecular_function;GO:0008150,biological_process,biological_process	-
Pi15	0.0222725961861779	0.0836552218331616	0.0816989933173981	0.370309947552895	0.143243789947144	0.263190407954192	-2.00202207054378	0.243678256558532	15.4331903113326	0.00277307644566523	0.0913578000459434	A0A0R4J126,Peptidase inhibitor 15	NP_444421.2,peptidase inhibitor 15 precursor	PF00188,Cysteine-rich secretory protein family	IPR014044,CAP domain;IPR035940,CAP superfamily;IPR001283,Cysteine-rich secretory protein, allergen V5/Tpx-1-related;IPR018244,Allergen V5/Tpx-1-related, conserved site	-	GO:0005576,cellular_component,extracellular region	-
Vwa3b	0.229028122386795	0.309142622476617	0.360045916335269	0.475985103399311	0.540088839502157	0.859274168852183	-1.03208231674085	1.35773569568861	12.8968098889941	0.00484122445828006	0.121235077340117	J9JI28,von Willebrand factor A domain-containing 3B	-	PF13768,von Willebrand factor type A domain	IPR002035,von Willebrand factor, type A;IPR036465,von Willebrand factor A-like domain superfamily	ENOG410IFC0,-;ENOG410XQPK,-	GO:0005575,cellular_component,cellular_component;GO:0008150,biological_process,biological_process;GO:0003674,molecular_function,molecular_function	-
Col3a1	7.64996743218165	3.89031989412873	3.25555423661406	49.7610136648835	27.4489175932526	52.4085627169222	-3.09831957810525	7.87401326676028	40.0840256615405	0.00194352036943711	0.0741691994059928	Q8BLW4,Uncharacterized protein	-	PF00093,von Willebrand factor type C domain;PF01391,Collagen triple helix repeat (20 copies);PF01410,ibrillar collagen C-terminal domain	IPR008160,Collagen triple helix repeat;IPR001007,VWFC domain;IPR000885,Fibrillar collagen, C-terminal	ENOG410XNMM,-;KOG3544,Collagens (type IV and type XIII), and related proteins	GO:0005201,molecular_function,extracellular matrix structural constituent	-
Col5a2	8.85433174391076	4.6797774276093	7.2788513182925	19.1320616911635	12.3800191639114	15.3805192417731	-1.14673993666022	6.75357871220775	18.1449619504533	0.00529624024640319	0.127255152900833	F1LQ00,Collagen type V alpha 2 chain	-	PF00093,von Willebrand factor type C domain;PF01391,Collagen triple helix repeat (20 copies);PF01410,ibrillar collagen C-terminal domain	IPR008160,Collagen triple helix repeat;IPR001007,VWFC domain;IPR000885,Fibrillar collagen, C-terminal	ENOG4110XTV,-;KOG3544,Collagens (type IV and type XIII), and related proteins	GO:0046332,molecular_function,SMAD binding;GO:1903225,biological_process,negative regulation of endodermal cell differentiation;GO:0048592,biological_process,eye morphogenesis;GO:0001503,biological_process,ossification;GO:0005581,cellular_component,collagen trimer;GO:0001501,biological_process,skeletal system development;GO:0031012,cellular_component,extracellular matrix;GO:0030199,biological_pro…	-
Dnah7a	0.0422711789683703	0.0510329943091446	0.0886037645079262	0.109529074257155	0.10356667009259	0.159842974667416	-1.01091906525854	0.326536407758456	7.66235649390659	0.0196778602474583	0.230675222709522	E9Q0T8,Dynein, axonemal, heavy chain 7A	NP_001238999.1,dynein, axonemal, heavy chain 7A	PF12774,Hydrolytic ATP binding site of dynein motor region D1;PF12777,Microtubule-binding stalk of dynein motor;PF03028,ynein heavy chain and region D6 of dynein motor;PF12780,P-loop containing dynein motor region D4;PF08393,ynein heavy chain, N-terminal region 2;PF12781,ATP-binding dynein motor region D5;PF12775,P-loop containing dynein motor region D3	IPR018247,EF-Hand 1, calcium-binding site;IPR035699,Dynein heavy chain, hydrolytic ATP-binding dynein motor region D1;IPR024743,Dynein heavy chain, coiled coil stalk;IPR026983,Dynein heavy chain;IPR027417,P-loop containing nucleoside triphosphate hydrolase;IPR004273,Dynein heavy chain domain;IPR013602,Dynein heavy chain, domain-2;IPR002048,EF-hand domain;IPR035706,Dynein heavy chain, ATP-binding …	COG5245,Dynein, heavy chain;KOG3595,Dyneins, heavy chain	GO:0003777,molecular_function,microtubule motor activity;GO:0051959,molecular_function,dynein light intermediate chain binding;GO:0045503,molecular_function,dynein light chain binding;GO:0005929,cellular_component,cilium;GO:0036159,biological_process,inner dynein arm assembly;GO:0005509,molecular_function,calcium ion binding;GO:0003341,biological_process,cilium movement;GO:0008569,molecular_funct…	K10408,ko05016,Huntington's disease
Mdh1b	0.403647076955261	0.315851385662619	0.235021246046849	0.316350069074	0.730729431773411	0.996360187673566	-1.06097723059836	-0.0872738469223195	5.15824942214475	0.0462275689658923	0.335575318462071	A0A0G2JVU8,Malate dehydrogenase 1B	XP_017451959.1,putative malate dehydrogenase 1B isoform X2	-	IPR036291,NAD(P)-binding domain superfamily;IPR010945,Malate dehydrogenase, type 2;IPR015955,Lactate dehydrogenase/glycoside hydrolase, family 4, C-terminal	-	GO:0030060,molecular_function,L-malate dehydrogenase activity;GO:0005975,biological_process,carbohydrate metabolic process;GO:0006108,biological_process,malate metabolic process;GO:0005737,cellular_component,cytoplasm;GO:0016616,molecular_function,oxidoreductase activity, acting on the CH-OH group of donors, NAD or NADP as acceptor;GO:0003824,molecular_function,catalytic activity;GO:0006107,biolo…	-
Myl1	0.594766377615853	0.209430484842446	0.116876042995526	3.12768850321258	0.557838099054044	0.896098620131249	-2.26722937451605	0.973604500461525	6.47245556263275	0.0449829949039513	0.332515706298265	Q545T7,MCG121569, isoform CRA_a	NP_067260.1,myosin light chain 1/3, skeletal muscle isoform isoform 1f;XP_006495826.1,-	-	IPR002048,EF-hand domain;IPR011992,EF-hand domain pair	KOG0030,Myosin essential light chain, EF-Hand protein superfamily;COG5126,Ca2+-binding protein (EF-Hand superfamily)	GO:0043292,cellular_component,contractile fiber;GO:0060048,biological_process,cardiac muscle contraction;GO:0030016,cellular_component,myofibril;GO:0005509,molecular_function,calcium ion binding;GO:0006936,biological_process,muscle contraction	-
Spag16	0.284951920825158	0.481621997593768	0.250858425814465	0.849911862943045	0.557121774047233	1.21219727590197	-1.32107177299767	2.06004605075555	14.9675747311032	0.00388247975165511	0.109790554331035	B7ZN47,Uncharacterized protein	-	-	IPR015943,WD40/YVTN repeat-like-containing domain superfamily;IPR036322,WD40-repeat-containing domain superfamily	ENOG410INWU,-;ENOG410XRA2,-	-	-
Abca12	0.015619244671486	0.0048887856289757	0.0054565305504394	0.015738763855586	0.0714335860114586	0.103358754942205	-2.81171890791404	-0.688918637411125	13.3977938815493	0.00433500309115406	0.115363011422618	E9Q876,ATP-binding cassette, sub-family A	NP_780419.2,ATP-binding cassette sub-family A member 12	PF12698,ABC-2 family transporter protein;PF00005,ABC transporter	IPR003439,ABC transporter-like;IPR027417,P-loop containing nucleoside triphosphate hydrolase;IPR026082,ABC transporter A;IPR030371,ATP-binding cassette subfamily A member 12;IPR003593,AAA+ ATPase domain;IPR017871,ABC transporter, conserved site	COG1131,ABC-type multidrug transport system, ATPase component;KOG0059,Lipid exporter ABCA1 and related proteins, ABC superfamily	GO:0035627,biological_process,ceramide transport;GO:0005102,molecular_function,signaling receptor binding;GO:0005215,molecular_function,transporter activity;GO:0097209,cellular_component,epidermal lamellar body;GO:0005524,molecular_function,ATP binding;GO:0061436,biological_process,establishment of skin barrier;GO:0031424,biological_process,keratinization;GO:0034191,molecular_function,apolipoprot…	K05646,ko02010,ABC transporters
Daw1	0.0360264447189041	0.202971413814595	0.302057212676287	0.526380750781308	0.432506997173117	0.715203945413165	-1.59566747432724	-0.207866262532879	8.48703051363568	0.0153249653608431	0.206330207404961	A6H6T7,Dynein assembly factor with WDR repeat domains 1	NP_082001.2,dynein assembly factor with WDR repeat domains 1	PF00400,WD domain, G-beta repeat	IPR019775,WD40 repeat, conserved site;IPR017986,WD40-repeat-containing domain;IPR036322,WD40-repeat-containing domain superfamily;IPR015943,WD40/YVTN repeat-like-containing domain superfamily;IPR020472,G-protein beta WD-40 repeat;IPR001680,WD40 repeat	ENOG410XNP8,-;KOG0272,U4/U6 small nuclear ribonucleoprotein Prp4 (contains WD40 repeats)	GO:0007368,biological_process,determination of left/right symmetry;GO:0007507,biological_process,heart development;GO:0003674,molecular_function,molecular_function	-
C130026I21Rik	10.0626463426648	2.95096144882259	7.04125986787755	2.79119389307191	2.21984954930448	1.59020235925042	1.62593329267823	4.09618091546358	10.1911023045434	0.024541213496581	0.254136363538398	Q8C898,RIKEN cDNA C130026I21 gene	NP_001032998.2,SP140 nuclear body protein family member isoform 2;NP_780428.1,SP140 nuclear body protein family member isoform 1	PF03172,HSR domain	IPR004865,HSR domain	KOG2177,Predicted E3 ubiquitin ligase;ENOG4111G04,-	GO:0005575,cellular_component,cellular_component;GO:0005634,cellular_component,nucleus	-
Gbx2	0.708282881933439	0.84796739028192	0.77942415811164	0.303323645532827	0.242946380720643	0.401741962906798	1.32985723726628	0.334335977597131	17.4049787439767	0.00187095860122189	0.0733584269755431	A0A1U7QMR2,homeobox protein GBX-2	XP_005082278.1,homeobox protein GBX-2	-	IPR017970,Homeobox, conserved site;IPR031250,Homeobox protein GBX-2;IPR001356,Homeobox domain;IPR020479,Homeobox domain, metazoa;IPR009057,Homeobox-like domain superfamily	-	GO:0006355,biological_process,regulation of transcription, DNA-templated;GO:0043565,molecular_function,sequence-specific DNA binding;GO:0003677,molecular_function,DNA binding;GO:0005634,cellular_component,nucleus	-
Col6a3	1.55314541497347	1.06807563197513	1.25290115059042	3.45475536438215	1.73527544345331	3.40866536886171	-1.12142703148835	4.63558769060458	14.4395734412049	0.00840996463815845	0.154737061889331	E9PWQ3,Collagen, type VI, alpha 3	-	PF00092,von Willebrand factor type A domain;PF01391,Collagen triple helix repeat (20 copies);PF00014,Kunitz/Bovine pancreatic trypsin inhibitor domain	IPR008160,Collagen triple helix repeat;IPR003961,Fibronectin type III;IPR036465,von Willebrand factor A-like domain superfamily;IPR036116,Fibronectin type III superfamily;IPR020901,Proteinase inhibitor I2, Kunitz, conserved site;IPR036880,Pancreatic trypsin inhibitor Kunitz domain superfamily;IPR013783,Immunoglobulin-like fold;IPR002223,Pancreatic trypsin inhibitor Kunitz domain;IPR002035,von Wil…	-	GO:0010951,biological_process,negative regulation of endopeptidase activity;GO:0005578,,;GO:0005581,cellular_component,collagen trimer;GO:0042383,cellular_component,sarcolemma;GO:0004867,molecular_function,serine-type endopeptidase inhibitor activity;GO:0031012,cellular_component,extracellular matrix;GO:0005576,cellular_component,extracellular region;GO:0005615,cellular_component,extracellular sp…	-
Crocc2	1.54582341739751	0.588727142518871	0.470164418427177	2.29835384191494	2.62797121740003	6.04460317110968	-2.03688918970242	4.01052799237418	8.9493489443949	0.0345886623702414	0.295846534680041	F6XLV1,Ciliary rootlet coiled-coil, rootletin family member 2	NP_001297357.1,putative ciliary rootlet coiled-coil protein 2	PF15035,Ciliary rootlet component, centrosome cohesion	-	-	GO:0005575,cellular_component,cellular_component;GO:0008150,biological_process,biological_process;GO:0003674,molecular_function,molecular_function	-
Serpinb5	0.182228307650893	0.131623886534313	0.117527715477682	0.451994405185003	0.360609730110573	0.424044728847563	-1.47522532670566	-0.248366564800005	15.1216886535426	0.00295970669858804	0.0946128153508641	G3HD42,Serpin B5	-	PF00079,Serpin (serine protease inhibitor)	IPR023795,Serpin, conserved site;IPR000240,Serpin B9/maspin;IPR023796,Serpin domain;IPR000215,Serpin family;IPR036186,Serpin superfamily;IPR033836,Maspin	-	GO:0010951,biological_process,negative regulation of endopeptidase activity;GO:0050678,biological_process,regulation of epithelial cell proliferation;GO:0005737,cellular_component,cytoplasm;GO:0004867,molecular_function,serine-type endopeptidase inhibitor activity;GO:0030198,biological_process,extracellular matrix organization;GO:0060512,biological_process,prostate gland morphogenesis;GO:0002009,…	-
Serpinb11	2.85673555698758	2.56654536300325	0.646845986660964	9.06224487179733	4.91453105041666	7.50164901573735	-1.77926016255003	3.33514034476831	8.89570404315372	0.0307270685240883	0.281884288578811	D3ZJI7,Serine	NP_001100637.1,serpin B11;XP_017454269.1,-	PF00079,Serpin (serine protease inhibitor)	IPR023796,Serpin domain;IPR036186,Serpin superfamily;IPR000215,Serpin family	KOG2392,Serpin;COG4826,Serine protease inhibitor	GO:0010951,biological_process,negative regulation of endopeptidase activity;GO:0004867,molecular_function,serine-type endopeptidase inhibitor activity;GO:0005615,cellular_component,extracellular space	-
Cfap221	0.211585843426291	0.335268390228911	0.318766209432393	0.493036349995434	0.385557573074197	1.06261208585032	-1.12615886568225	0.523802497858048	7.13132807287412	0.0232853569631145	0.24978029940531	A0A0G2K0U0,Cilia and flagella-associated protein 221	-	-	IPR013783,Immunoglobulin-like fold;IPR029676,Primary ciliary dyskinesia protein 1	-	GO:0003341,biological_process,cilium movement;GO:0044458,biological_process,motile cilium assembly;GO:0005516,molecular_function,calmodulin binding;GO:0060271,biological_process,cilium assembly;GO:0005929,cellular_component,cilium	-
Fcamr	0.463951232094312	0.56823498896289	0.443957716433553	2.1952240047741	1.50489931848865	2.49807223913093	-2.02899986517304	1.33175205812941	54.8975013654946	2.16648094588944e-05	0.0147255219281723	D4A1M4,Fc fragment of IgA and IgM receptor	XP_001060181.2,high affinity immunoglobulin alpha and immunoglobulin mu Fc receptor;XP_003752707.1,-	PF07686,Immunoglobulin V-set domain	IPR003599,Immunoglobulin subtype;IPR013106,Immunoglobulin V-set domain;IPR036179,Immunoglobulin-like domain superfamily;IPR013783,Immunoglobulin-like fold	ENOG41114ND,-;ENOG410IJ8T,-	GO:0004888,molecular_function,transmembrane signaling receptor activity;GO:0001791,molecular_function,IgM binding;GO:0019862,molecular_function,IgA binding;GO:0016021,cellular_component,integral component of membrane;GO:0016020,cellular_component,membrane;GO:0007165,biological_process,signal transduction	-
Optc	0.089821271881695	0.196796878895963	0.0941362769602797	0.467627706820649	0.243907552081261	0.509471215484329	-1.6146711089909	-0.389346806442623	10.8582303885771	0.00797282209006893	0.151863671334256	G3UVW2,Opticin	XP_006529724.1,-;XP_006529723.1,-;NP_473417.2,opticin isoform 1	PF13855,Leucine rich repeat	IPR001611,Leucine-rich repeat;IPR003591,Leucine-rich repeat, typical subtype;IPR032675,Leucine-rich repeat domain superfamily	KOG0619,FOG: Leucine rich repeat;COG4886,Leucine-rich repeat (LRR) protein	-	-
Chil1	45.889519095835	25.9468984600006	15.0564047946679	126.850148368039	80.6120502836931	84.5662712774218	-1.71503544374163	7.46430246323181	11.7373240229	0.0221483366185845	0.244928816468555	A0A1U8BVK5,chitinase-3-like protein 1 isoform X2	XP_012971287.1,chitinase-3-like protein 1 isoform X2	-	IPR011583,Chitinase II;IPR028538,Chitinase-3-like protein 1;IPR029070,Chitinase insertion domain superfamily;IPR017853,Glycoside hydrolase superfamily;IPR001223,Glycoside hydrolase family 18, catalytic domain	-	GO:0008061,molecular_function,chitin binding;GO:0005615,cellular_component,extracellular space;GO:0005975,biological_process,carbohydrate metabolic process;GO:0045766,biological_process,positive regulation of angiogenesis	-
Elf3	6.32908420799224	3.34699891897695	3.64457845696467	10.9328822634397	8.93120399826553	11.7526210545856	-1.21644202918883	4.05551625327476	24.2489924237926	0.00117521332435988	0.0583826922028622	A0A1A6GWB3,Uncharacterized protein	-	PF02198,Sterile alpha motif (SAM)/Pointed domain;PF00178,ts-domain	IPR013761,Sterile alpha motif/pointed domain superfamily;IPR036388,Winged helix-like DNA-binding domain superfamily;IPR033074,ETS-related transcription factor Elf-3;IPR000418,Ets domain;IPR036390,Winged helix DNA-binding domain superfamily;IPR003118,Pointed domain	-	GO:0006355,biological_process,regulation of transcription, DNA-templated;GO:0003677,molecular_function,DNA binding;GO:0030855,biological_process,epithelial cell differentiation;GO:0043565,molecular_function,sequence-specific DNA binding;GO:0003700,molecular_function,DNA binding transcription factor activity;GO:0006366,biological_process,transcription by RNA polymerase II;GO:0006954,biological_pro…	-
Tnnt2	6.5440605440639	12.2989889333243	9.58409183274493	2.86614421825017	3.63734208121292	2.67480968405018	1.66082031135936	5.61301681929484	45.2885217722543	0.000312692540935502	0.0336117052335407	Q6P3Z7,Tnnt2 protein	NP_001123648.1,troponin T, cardiac muscle isoform b;NP_001123646.1,troponin T, cardiac muscle isoform a	PF00992,Troponin	IPR038077,Troponin domain superfamily;IPR001978,Troponin;IPR027707,Troponin T	KOG3634,Troponin;ENOG410XS6A,-	GO:0032780,biological_process,negative regulation of ATPase activity;GO:0032972,biological_process,regulation of muscle filament sliding speed;GO:0005523,molecular_function,tropomyosin binding;GO:0051592,biological_process,response to calcium ion;GO:0055010,biological_process,ventricular cardiac muscle tissue morphogenesis;GO:0032781,biological_process,positive regulation of ATPase activity;GO:00…	K12045,ko05410,Hypertrophic cardiomyopathy (HCM);K12045,ko05414,Dilated cardiomyopathy;K12045,ko04261,Adrenergic signaling in cardiomyocytes;K12045,ko04260,Cardiac muscle contraction
Atp6v1g3	0.388138643950886	0.364459357255848	0.278326432719074	1.02923341800705	1.13865022535356	1.13939548979063	-1.64139287501975	0.531972939181618	31.3731109352341	0.000219085616755657	0.0285931498282454	A0A1U7Q970,V-type proton ATPase subunit G	XP_005073543.1,V-type proton ATPase subunit G 3	-	IPR005124,Vacuolar (H+)-ATPase G subunit	-	GO:0055085,biological_process,transmembrane transport;GO:0042626,molecular_function,ATPase activity, coupled to transmembrane movement of substances;GO:0006811,biological_process,ion transport;GO:0016471,cellular_component,vacuolar proton-transporting V-type ATPase complex	-
Dpt	4.20364247079742	2.81342240068993	3.60883030052194	9.93612628494983	6.59583922437358	10.9915886429092	-1.34463161829259	3.45860263714294	38.8528706566337	0.000109697738538496	0.0221577377151219	A0A1U7QFW7,dermatopontin	XP_005071433.1,-	-	IPR026645,Dermatopontin family	-	-	-
Cfap126	2.86830611730441	4.38684458361965	2.75559098965606	6.39359335124643	6.24223438302076	8.99735548014533	-1.07506116939045	3.23518142878951	23.0278742229545	0.0007959775763882	0.0511721996157459	F6YI90,Protein Flattop	-	-	-	ENOG410J0RM,-;ENOG41129F8,-	GO:0044782,biological_process,cilium organization;GO:0016324,cellular_component,apical plasma membrane;GO:0005929,cellular_component,cilium;GO:0036064,cellular_component,ciliary basal body	-
Slamf1	1.37135750340819	2.24023598304624	2.19851380530813	1.1042189911026	1.02024357798773	0.787312985177044	1.02345121679835	3.17621608054223	22.9327976248408	0.000731225891079283	0.0497151248147562	Q544K1,SLAM	NP_038758.2,signaling lymphocytic activation molecule precursor	PF06214,Signaling lymphocytic activation molecule (SLAM) protein	IPR010407,Signaling lymphocytic activation molecule, N-terminal;IPR036179,Immunoglobulin-like domain superfamily;IPR013783,Immunoglobulin-like fold;IPR007110,Immunoglobulin-like domain	ENOG410IFKK,-;ENOG4111DAM,-	GO:0035744,biological_process,T-helper 1 cell cytokine production;GO:0009986,cellular_component,cell surface;GO:1902714,biological_process,negative regulation of interferon-gamma secretion;GO:1902715,biological_process,positive regulation of interferon-gamma secretion;GO:0045335,cellular_component,phagocytic vesicle;GO:0002725,biological_process,negative regulation of T cell cytokine production;G…	K06536,ko05162,Measles
Igsf9	0.0991108634961988	0.164231255884465	0.268845537900778	0.434725033344431	0.349956508601962	0.38579765153866	-1.11382395931915	0.961551791786768	10.859302688339	0.0079706193084036	0.151863671334256	A0A1U7R028,protein turtle homolog A isoform X2	XP_005078258.1,-	-	IPR003961,Fibronectin type III;IPR007110,Immunoglobulin-like domain;IPR036116,Fibronectin type III superfamily;IPR036179,Immunoglobulin-like domain superfamily;IPR013783,Immunoglobulin-like fold;IPR003599,Immunoglobulin subtype;IPR003598,Immunoglobulin subtype 2;IPR013098,Immunoglobulin I-set	-	GO:0016021,cellular_component,integral component of membrane;GO:0016020,cellular_component,membrane	-
Ifi202b	0.318017761867522	0.04265948001996	0.0952272296887527	0.686681246828277	1.12978298865913	0.322109698456135	-2.19802243649744	-0.284891886689122	10.3582591744163	0.00968828300473218	0.165964892739965	A0A1Z3MHY1,Ifi202a	-	-	IPR004021,HIN-200/IF120x	-	-	-
Kcnh1	0.178780801919756	0.128374135686856	0.154304223362801	0.063581943847638	0.0450905632612229	0.109358827646627	1.10951247003945	-0.155618728554802	7.30376199736056	0.0220320158091002	0.244928816468555	A0A1L1M1J8,Potassium voltage-gated channel subfamily H member 1	NP_034730.1,potassium voltage-gated channel subfamily H member 1 isoform 1	-	IPR000014,PAS domain;IPR014710,RmlC-like jelly roll fold;IPR000700,PAS-associated, C-terminal;IPR003949,Potassium channel, voltage-dependent, EAG;IPR000595,Cyclic nucleotide-binding domain;IPR035965,PAS domain superfamily;IPR018490,Cyclic nucleotide-binding-like;IPR005821,Ion transport domain;IPR030170,Potassium voltage-gated channel subfamily H member 1;IPR001610,PAC motif;IPR003938,Potassium ch…	-	GO:0005267,molecular_function,potassium channel activity;GO:0030673,cellular_component,axolemma;GO:0005637,cellular_component,nuclear inner membrane;GO:0019901,molecular_function,protein kinase binding;GO:0005886,cellular_component,plasma membrane;GO:0046982,molecular_function,protein heterodimerization activity;GO:0042734,cellular_component,presynaptic membrane;GO:0045202,cellular_component,syna…	-
Cr2	0.384912717429416	0.343581829063619	0.612576272194374	0.134074400576481	0.309695239945388	0.148245111959583	1.18852465819113	1.42203655382324	11.3550052042142	0.00740867341317108	0.147864294043049	A0A1B0GS59,Complement receptor type 2	XP_006497284.1,complement receptor type 2 isoform X1;XP_006497285.1,-	PF00084,Sushi repeat (SCR repeat)	IPR000436,Sushi/SCR/CCP domain;IPR035976,Sushi/SCR/CCP superfamily	-	GO:0016021,cellular_component,integral component of membrane;GO:0016020,cellular_component,membrane	-
Meig1	0.944468228610836	1.11677254001436	0.513250572356032	1.33942307570987	3.14960857741766	4.16661463661753	-1.70351812064281	1.10407016925899	14.7886564164613	0.00375971702166731	0.10812543902979	Q8CF17,Uncharacterized protein	-	PF15163,Meiosis-expressed	IPR020186,Meiosis-expressed gene 1 protein	ENOG4111XG3,-;ENOG410IZAK,-	GO:0005634,cellular_component,nucleus	-
Entpd8	0.454344555129016	0.559946920615586	0.639855080811968	0.314752089246002	0.158278672209367	0.228177843849258	1.26910159911777	0.178396520207862	12.5195183112251	0.0052895477630901	0.127255152900833	F1LPV1,Ectonucleoside triphosphate diphosphohydrolase 8	XP_006233704.1,ectonucleoside triphosphate diphosphohydrolase 8 isoform X2	PF01150,A1/CD39 (nucleoside phosphatase) family	IPR000407,Nucleoside phosphatase GDA1/CD39	KOG1386,Nucleoside phosphatase;COG5371,Golgi nucleoside diphosphatase	GO:0016787,molecular_function,hydrolase activity;GO:0009124,biological_process,nucleoside monophosphate biosynthetic process;GO:0009133,biological_process,nucleoside diphosphate biosynthetic process;GO:0016020,cellular_component,membrane;GO:0017110,molecular_function,nucleoside-diphosphatase activity;GO:0016021,cellular_component,integral component of membrane;GO:0017111,molecular_function,nucleo…	-
Fcna	18.7972039439464	16.1751770315275	19.0533468869387	3.39242525725644	5.36496644809094	1.48523672312875	2.41930655011704	3.89305223656131	29.8472838407663	0.00196291657078195	0.0745462179494691	Q4FJM1,Fcna protein	XP_006497736.1,-;XP_011237318.1,-;NP_032021.1,ficolin-1 precursor	PF00147,ibrinogen beta and gamma chains, C-terminal globular domain;PF01391,Collagen triple helix repeat (20 copies)	IPR008160,Collagen triple helix repeat;IPR020837,Fibrinogen, conserved site;IPR002181,Fibrinogen, alpha/beta/gamma chain, C-terminal globular domain;IPR014716,Fibrinogen, alpha/beta/gamma chain, C-terminal globular, subdomain 1;IPR014715,Fibrinogen, alpha/beta/gamma chain, C-terminal globular, subdomain 2;IPR036056,Fibrinogen-like, C-terminal	ENOG410ZYS4,-;KOG2579,Ficolin and related extracellular proteins	GO:0001867,biological_process,complement activation, lectin pathway;GO:0097367,molecular_function,carbohydrate derivative binding	-
Ccdc187	0.321660757060817	0.456739038447143	0.242557136413122	0.845879679236333	0.682847874340175	1.55006428656467	-1.55076754809899	2.75965687680013	18.218871775014	0.00321477609791366	0.0993122679928589	A0A1L1SUD9,Coiled-coil domain-containing protein 187	-	-	IPR028750,Centrosome-associated protein 350	-	GO:0008017,molecular_function,microtubule binding;GO:0034453,biological_process,microtubule anchoring;GO:0005813,cellular_component,centrosome	-
Adamtsl2	0.106100651655574	0.0815136041967784	0.121306599861239	0.208965416665858	0.24813630872115	0.191484604426895	-1.04504049275623	0.43689874240199	12.0441226250146	0.00592784345140959	0.135353652770633	A1A5B7,ADAMTS-like 2	NP_084257.1,ADAMTS-like protein 2 precursor	PF05986,ADAM-TS Spacer 1;PF00090,Thrombospondin type 1 domain;PF08686,PLAC (protease and lacunin) domain	IPR000884,Thrombospondin type-1 (TSP1) repeat;IPR010909,PLAC;IPR010294,ADAM-TS Spacer 1;IPR036383,Thrombospondin type-1 (TSP1) repeat superfamily	ENOG410Y9HP,-;ENOG410IND9,-	GO:0006508,biological_process,proteolysis;GO:0005578,,;GO:0050436,molecular_function,microfibril binding;GO:0030198,biological_process,extracellular matrix organization;GO:0008233,molecular_function,peptidase activity;GO:0030512,biological_process,negative regulation of transforming growth factor beta receptor signaling pathway;GO:0005576,cellular_component,extracellular region;GO:0060481,biologi…	-
1700007K13Rik	2.15710671073397	2.51312964704116	1.67461770758356	5.11201573869373	4.04206761384735	6.64629691587502	-1.27741884194937	1.86160027290344	26.0357459542088	0.000447958184218734	0.039834980488864	D3ZTM5,Putative uncharacterized protein RGD1306233_predicted	NP_001100034.1,UPF0691 protein C9orf116 homolog	PF14892,omain of unknown function (DUF4490)	IPR026507,Uncharacterised protein family UPF0691	ENOG410IX5S,-;ENOG4111ZK1,-	-	-
Ak8	0.164648353867496	0.425159911122581	0.215697555768571	0.47698622076801	0.723594003736734	0.91443842104157	-1.34245160552308	-0.00688205292751724	9.13485000836497	0.0127042537716418	0.188929521502062	L8Y8A7,Adenylate kinase 8	XP_006164376.1,adenylate kinase 8 isoform X1	PF00406,Adenylate kinase	IPR000850,Adenylate kinase/UMP-CMP kinase;IPR036193,Adenylate kinase, active site lid domain superfamily;IPR027417,P-loop containing nucleoside triphosphate hydrolase	-	GO:0016301,molecular_function,kinase activity;GO:0046939,biological_process,nucleotide phosphorylation;GO:0016740,molecular_function,transferase activity;GO:0004017,molecular_function,adenylate kinase activity;GO:0016310,biological_process,phosphorylation;GO:0019205,molecular_function,nucleobase-containing compound kinase activity;GO:0005524,molecular_function,ATP binding;GO:0006139,biological_pr…	K00939,ko00230,Purine metabolism
Scn9a	1.80789455165105	2.11987421391389	1.86944017753781	0.55351354475389	1.40795530912782	0.816021324084444	1.08956873830388	4.20095300034756	11.1370657708587	0.0147927252821002	0.203771021864485	B7ZWN0,Sodium channel protein	-	PF00520,Ion transport protein;PF06512,Sodium ion transport-associated;PF11933,Cytoplasmic domain of voltage-gated Na+ ion channel	IPR024583,Voltage-gated Na+ ion channel, cytoplasmic domain;IPR027359,Voltage-dependent channel domain superfamily;IPR000048,IQ motif, EF-hand binding site;IPR005821,Ion transport domain;IPR010526,Sodium ion transport-associated;IPR028803,Voltage gated sodium channel, alpha-9 subunit;IPR001696,Voltage gated sodium channel, alpha subunit	KOG2301,Voltage-gated Ca2+ channels, alpha1 subunits;ENOG410XNP6,-	GO:0005216,molecular_function,ion channel activity;GO:0048266,biological_process,behavioral response to pain;GO:0006814,biological_process,sodium ion transport;GO:0001518,cellular_component,voltage-gated sodium channel complex;GO:0005272,molecular_function,sodium channel activity;GO:0055085,biological_process,transmembrane transport;GO:0006811,biological_process,ion transport;GO:0005244,molecular…	-
Scn7a	1.98572578781793	1.72153209459399	2.16920958912628	0.402301507067941	1.21628384031571	0.511509732923107	1.48421080707841	3.3055437097522	12.9706647790095	0.0107912251273201	0.174300095839429	B1AYL1,Sodium channel protein	NP_033161.2,sodium channel protein type 7 subunit alpha	PF00520,Ion transport protein;PF06512,Sodium ion transport-associated	IPR005821,Ion transport domain;IPR010526,Sodium ion transport-associated;IPR001696,Voltage gated sodium channel, alpha subunit;IPR027359,Voltage-dependent channel domain superfamily;IPR028812,Voltage gated sodium channel, alpha-7 subunit	ENOG410Y1Z2,-;ENOG410INF4,-	GO:0005216,molecular_function,ion channel activity;GO:0005515,molecular_function,protein binding;GO:0005244,molecular_function,voltage-gated ion channel activity;GO:0006814,biological_process,sodium ion transport;GO:0001518,cellular_component,voltage-gated sodium channel complex;GO:0055078,biological_process,sodium ion homeostasis;GO:0006936,biological_process,muscle contraction;GO:0005272,molecu…	K04839,ko04261,Adrenergic signaling in cardiomyocytes
Erich2	3.1644123458321	3.65894759209191	1.63080668631579	7.54992986739175	7.74817548216436	12.6704129859128	-1.68516816001025	4.16229792406739	20.9033546795496	0.00403922483756118	0.111804249580545	E9Q1A6,Glutamate-rich 2	NP_080020.2,glutamate-rich protein 2	-	IPR026703,Glutamate-rich protein 2	ENOG41122ZM,-;ENOG410J36I,-	GO:0005575,cellular_component,cellular_component;GO:0008150,biological_process,biological_process;GO:0003674,molecular_function,molecular_function	-
Gad1	0.0958787303489097	0.0663374739045824	0.132216756759567	0.177970208384018	0.242326213889375	0.290996462495822	-1.25020129623379	0.441171718388766	13.0204692035535	0.00470433820829344	0.119599502913751	Q548L6,Glutamate decarboxylase	NP_032103.2,glutamate decarboxylase 1 isoform GAD67;XP_006498828.1,-;XP_006498829.1,-	PF00282,Pyridoxal-dependent decarboxylase conserved domain	IPR015421,Pyridoxal phosphate-dependent transferase, major domain;IPR002129,Pyridoxal phosphate-dependent decarboxylase;IPR015424,Pyridoxal phosphate-dependent transferase;IPR021115,Pyridoxal-phosphate binding site	KOG0629,Glutamate decarboxylase and related proteins;COG0076,Glutamate decarboxylase and related PLP-dependent proteins	GO:0030170,molecular_function,pyridoxal phosphate binding;GO:0004351,molecular_function,glutamate decarboxylase activity;GO:0009449,biological_process,gamma-aminobutyric acid biosynthetic process;GO:0016831,molecular_function,carboxy-lyase activity;GO:0016595,molecular_function,glutamate binding;GO:0003824,molecular_function,catalytic activity;GO:0047485,molecular_function,protein N-terminus bind…	K01580,ko00650,Butanoate metabolism;K01580,ko00250,Alanine, aspartate and glutamate metabolism;K01580,ko00430,Taurine and hypotaurine metabolism;K01580,ko04940,Type I diabetes mellitus;K01580,ko04727,GABAergic synapse;K01580,ko02024,Quorum sensing;K01580,ko00410,beta-Alanine metabolism
Pde11a	0.414497804830403	0.319708556962185	0.449924890041531	0.11187577533291	0.253885498669758	0.216912761222247	1.03648704750333	0.681459538431102	9.57193521225037	0.0112395239783163	0.177626318217989	B2RY77,Phosphodiesterase	-	PF00233,3'5'-cyclic nucleotide phosphodiesterase;PF01590,AF domain	IPR023088,3'5'-cyclic nucleotide phosphodiesterase;IPR003018,GAF domain;IPR029016,GAF-like domain superfamily;IPR002073,3'5'-cyclic nucleotide phosphodiesterase, catalytic domain;IPR003607,HD/PDEase domain;IPR023174,3'5'-cyclic nucleotide phosphodiesterase, conserved site;IPR036971,3'5'-cyclic nucleotide phosphodiesterase, catalytic domain superfamily	ENOG410XRI7,-;KOG3689,Cyclic nucleotide phosphodiesterase	GO:0007165,biological_process,signal transduction;GO:0008081,molecular_function,phosphoric diester hydrolase activity;GO:0004114,molecular_function,3',5'-cyclic-nucleotide phosphodiesterase activity;GO:0016787,molecular_function,hydrolase activity;GO:0046872,molecular_function,metal ion binding	-
P2rx3	2.57080782644543	2.84225477466081	2.75225131485699	0.752074771087004	1.52893870869757	1.01915554788681	1.33038180932022	2.43718782085605	31.0960088023502	0.000226827535157032	0.0287539098187683	A2AW04,p2X purinoceptor	-	PF00864,ATP P2X receptor	IPR003046,P2X3 purinoceptor;IPR027309,P2X purinoreceptor extracellular domain superfamily;IPR001429,P2X purinoreceptor	ENOG410IFJF,-;ENOG410XR0C,-	GO:0048266,biological_process,behavioral response to pain;GO:0009408,biological_process,response to heat;GO:0009743,biological_process,response to carbohydrate;GO:0014832,biological_process,urinary bladder smooth muscle contraction;GO:0009266,biological_process,response to temperature stimulus;GO:0001666,biological_process,response to hypoxia;GO:0009612,biological_process,response to mechanical s…	-
Aplnr	0.187582948171423	0.127211515101425	0.152906766892767	1.05010189769089	0.768533848527984	0.551693770635009	-2.30622331620496	0.869293986529127	46.6416732250368	4.3501151765207e-05	0.0163415512541571	Q8BVF1,Uncharacterized protein	-	PF00001,7 transmembrane receptor (rhodopsin family)	IPR003904,APJ receptor;IPR017452,GPCR, rhodopsin-like, 7TM;IPR020279,Apelin receptor, C-terminal;IPR000276,G protein-coupled receptor, rhodopsin-like	ENOG410XRW9,-;KOG3656,FOG: 7 transmembrane receptor	GO:0007186,biological_process,G-protein coupled receptor signaling pathway;GO:0004871,molecular_function,signal transducer activity;GO:0007165,biological_process,signal transduction;GO:0016020,cellular_component,membrane;GO:0004930,molecular_function,G-protein coupled receptor activity;GO:0016021,cellular_component,integral component of membrane	-
Agbl2	0.38258459038331	0.348357955338934	0.315910964535876	0.613314776772414	0.830125406282108	1.05214105653907	-1.22015143782489	2.00002271914702	28.3116177350297	0.000326087698411332	0.034304842101475	D4A3W7,ATP/GTP-binding protein-like 2	-	PF00246,Zinc carboxypeptidase	IPR000834,Peptidase M14, carboxypeptidase A	KOG3641,Zinc carboxypeptidase;COG2866,Predicted carboxypeptidase	GO:0006508,biological_process,proteolysis;GO:0035610,biological_process,protein side chain deglutamylation;GO:0004181,molecular_function,metallocarboxypeptidase activity;GO:0005814,cellular_component,centriole;GO:0036064,cellular_component,ciliary basal body;GO:0005829,cellular_component,cytosol;GO:0008270,molecular_function,zinc ion binding	-
Ehf	2.49568414662323	1.27882425627626	1.14476758373056	3.92891029883619	3.27831926748956	4.49634946074465	-1.21746725160842	3.95241222054034	15.2393976779793	0.00622306314603683	0.137483321739547	B2RYD8,Ehf protein	NP_001099963.1,ETS homologous factor;XP_006234701.1,-	PF02198,Sterile alpha motif (SAM)/Pointed domain;PF00178,ts-domain	IPR013761,Sterile alpha motif/pointed domain superfamily;IPR033071,ETS homologous factor;IPR036388,Winged helix-like DNA-binding domain superfamily;IPR000418,Ets domain;IPR036390,Winged helix DNA-binding domain superfamily;IPR003118,Pointed domain	ENOG4111K4J,-;KOG3804,Transcription factor NERF and related proteins, contain ETS domain	GO:0006366,biological_process,transcription by RNA polymerase II;GO:0005794,cellular_component,Golgi apparatus;GO:0003677,molecular_function,DNA binding;GO:0000981,molecular_function,RNA polymerase II transcription factor activity, sequence-specific DNA binding;GO:0030855,biological_process,epithelial cell differentiation;GO:0043565,molecular_function,sequence-specific DNA binding;GO:0006357,biol…	-
Meis2	1.64205561493429	1.20825547258725	1.05336276587	2.73189811580682	2.34133320713797	3.03803946366178	-1.02295043352632	4.59276977934561	34.5662550364104	0.000208209502764359	0.0285604393306842	F7EAH2,Homeobox protein Meis2 isoform c	XP_002753608.1,homeobox protein Meis2 isoform X1	PF16493,N-terminal of Homeobox Meis and PKNOX1;PF05920,Homeobox KN domain	IPR008422,Homeobox KN domain;IPR001356,Homeobox domain;IPR009057,Homeobox-like domain superfamily;IPR032453,Homeobox protein PKNOX/Meis, N-terminal	KOG0773,Transcription factor MEIS1 and related HOX domain proteins;ENOG410XPMQ,-	GO:0006366,biological_process,transcription by RNA polymerase II;GO:0045638,biological_process,negative regulation of myeloid cell differentiation;GO:0008542,biological_process,visual learning;GO:0003712,molecular_function,transcription cofactor activity;GO:0001654,biological_process,eye development;GO:0043565,molecular_function,sequence-specific DNA binding;GO:0045944,biological_process,positive…	-
Pak6	0.192334617555155	0.118085140961027	0.0155057195146626	0.34288819477969	0.260082818844541	0.363644191525148	-1.51186894255908	0.265819635611729	6.965757457535	0.0262962802394926	0.260665728945024	B2RWY1,p21	-	PF00069,Protein kinase domain;PF00786,P21-Rho-binding domain	IPR000095,CRIB domain;IPR036936,CRIB domain superfamily;IPR011009,Protein kinase-like domain superfamily;IPR035066,Serine/threonine-protein kinase PAK 6;IPR017441,Protein kinase, ATP binding site;IPR033923,p21 activated kinase binding domain;IPR000719,Protein kinase domain	ENOG410XP4K,-;KOG0578,p21-activated serine/threonine protein kinase	GO:0016301,molecular_function,kinase activity;GO:0016740,molecular_function,transferase activity;GO:0016310,biological_process,phosphorylation;GO:0004674,molecular_function,protein serine/threonine kinase activity;GO:0006468,biological_process,protein phosphorylation;GO:0000166,molecular_function,nucleotide binding;GO:0005524,molecular_function,ATP binding;GO:0004672,molecular_function,protein ki…	-
Gm9913	0.358845575395601	0.272154652608542	0.303760542822958	0.973515518686371	0.568092664692631	0.443611060544745	-1.05273502658038	0.518036831880461	8.42567139440948	0.0156057036445033	0.207829013718359	Q8BQQ2,MCG147910	-	-	-	-	GO:0005575,cellular_component,cellular_component;GO:0003674,molecular_function,molecular_function;GO:0008150,biological_process,biological_process	-
Slc27a2	0.287520587048047	0.588170137616703	0.312094942372975	1.0450639820869	0.783690565126644	0.873660348875965	-1.1431966168626	1.32918739034731	13.8058655720729	0.00393585317454698	0.110573767975236	Q3UNR3,Uncharacterized protein	-	PF00501,AMP-binding enzyme;PF13193,AMP-binding enzyme C-terminal domain	IPR025110,AMP-binding enzyme, C-terminal domain;IPR000873,AMP-dependent synthetase/ligase;IPR030305,Fatty acid transport protein 2;IPR020845,AMP-binding, conserved site	ENOG410XQ8T,-;KOG1179,Very long-chain acyl-CoA synthetase/fatty acid transporter	GO:0001676,biological_process,long-chain fatty acid metabolic process;GO:0015908,biological_process,fatty acid transport;GO:0003824,molecular_function,catalytic activity;GO:0004467,molecular_function,long-chain fatty acid-CoA ligase activity;GO:0008152,biological_process,metabolic process;GO:0016020,cellular_component,membrane;GO:0031957,molecular_function,very long-chain fatty acid-CoA ligase ac…	-
Cpxm1	4.97704148711242	2.88739076751875	4.03669283860821	12.6975324878664	9.12027281368605	10.9234127024716	-1.4334711776502	4.17784065156406	50.9132026272355	4.95754871914029e-05	0.0178675888248074	A0A1U7Q4M2,probable carboxypeptidase X1 isoform X1	XP_005068677.1,probable carboxypeptidase X1	-	IPR000834,Peptidase M14, carboxypeptidase A;IPR000421,Coagulation factor 5/8 C-terminal domain;IPR034243,AEBP1/CPX, carboxypeptidase domain;IPR008979,Galactose-binding-like domain superfamily;IPR008969,Carboxypeptidase-like, regulatory domain superfamily	-	GO:0006508,biological_process,proteolysis;GO:0004180,molecular_function,carboxypeptidase activity;GO:0004181,molecular_function,metallocarboxypeptidase activity;GO:0008270,molecular_function,zinc ion binding	-
Siglec1	1.18186711339505	1.06415783947313	1.47619203738112	0.467663607842701	0.578466539388256	0.336711283274853	1.44935130590804	2.62109954955622	44.2010288272979	5.45329321559346e-05	0.0184625133729578	G3X8X6,Sialic acid binding Ig-like lectin 1, sialoadhesin, isoform CRA_b	NP_035556.3,sialoadhesin precursor	PF07686,Immunoglobulin V-set domain;PF00047,Immunoglobulin domain;PF08205,CD80-like C2-set immunoglobulin domain;PF13895,Immunoglobulin domain;PF07679,Immunoglobulin I-set domain	IPR013106,Immunoglobulin V-set domain;IPR013151,Immunoglobulin;IPR013162,CD80-like, immunoglobulin C2-set;IPR036179,Immunoglobulin-like domain superfamily;IPR013783,Immunoglobulin-like fold;IPR007110,Immunoglobulin-like domain;IPR003599,Immunoglobulin subtype;IPR003598,Immunoglobulin subtype 2;IPR013098,Immunoglobulin I-set	ENOG410KDW5,-;ENOG410ZJZH,-	GO:0030246,molecular_function,carbohydrate binding;GO:0016021,cellular_component,integral component of membrane;GO:0016020,cellular_component,membrane	K06548,ko04514,Cell adhesion molecules (CAMs)
Cfap61	0.0726914875527578	0.112623681906363	0.0761835794747376	0.201431247007094	0.149602377190884	0.305796681670284	-1.28502535682657	0.764945267167952	13.6671369998501	0.00405992460380669	0.111804249580545	A8Y5L4,Cilia- and flagella-associated protein 61	-	PF16092,omain of unknown function (DUF4821)	IPR032151,Cilia- and flagella-associated protein 61, N-terminal domain;IPR036188,FAD/NAD(P)-binding domain superfamily;IPR016181,Acyl-CoA N-acyltransferase	ENOG410IDZ5,-;ENOG410XT8M,-	-	-
Pax1	1.14992690200278	0.88638080313067	0.395727225422962	3.62318116494893	2.28859803856535	3.38291193236548	-1.89406821488266	3.14253021147419	23.3000665021913	0.00222173596854564	0.080389229995743	A0A1A6FV87,Uncharacterized protein	-	PF00292,'Paired box' domain	IPR001523,Paired domain;IPR009057,Homeobox-like domain superfamily;IPR036388,Winged helix-like DNA-binding domain superfamily;IPR033206,Paired box protein PAX1	-	GO:0003677,molecular_function,DNA binding;GO:0003700,molecular_function,DNA binding transcription factor activity;GO:0005634,cellular_component,nucleus;GO:0006355,biological_process,regulation of transcription, DNA-templated;GO:0006351,biological_process,transcription, DNA-templated;GO:0007275,biological_process,multicellular organism development	-
Angpt4	2.11313998659577	2.21674918113998	3.51230445211008	1.24764247951562	1.52892348098273	0.858361419140711	1.12729762512801	2.18012704567524	18.418480566104	0.00154608187900805	0.0689168765114977	Q3V0P7,Angiopoietin 4	NP_033771.1,angiopoietin-4 precursor	PF00147,ibrinogen beta and gamma chains, C-terminal globular domain	IPR020837,Fibrinogen, conserved site;IPR028845,Angiopoietin-4;IPR002181,Fibrinogen, alpha/beta/gamma chain, C-terminal globular domain;IPR014716,Fibrinogen, alpha/beta/gamma chain, C-terminal globular, subdomain 1;IPR014715,Fibrinogen, alpha/beta/gamma chain, C-terminal globular, subdomain 2;IPR036056,Fibrinogen-like, C-terminal	ENOG410ZYS4,-;KOG2579,Ficolin and related extracellular proteins	GO:0016525,biological_process,negative regulation of angiogenesis;GO:0007171,biological_process,activation of transmembrane receptor protein tyrosine kinase activity;GO:0071456,biological_process,cellular response to hypoxia;GO:0043066,biological_process,negative regulation of apoptotic process;GO:0045766,biological_process,positive regulation of angiogenesis;GO:0043536,biological_process,positiv…	K05467,ko04015,Rap1 signaling pathway;K05467,ko04066,HIF-1 signaling pathway;K05467,ko04014,Ras signaling pathway;K05467,ko04151,PI3K-Akt signaling pathway
6820408C15Rik	1.83357870575508	2.79525825068673	2.05731049232583	3.71695525038905	3.53311435815292	6.87226238912072	-1.04240419649219	2.64633751643937	13.3514944359013	0.00523660955973001	0.126569352381183	Q8BJX2,RIKEN cDNA 6820408C15	XP_011237782.1,-;NP_001276667.1,uncharacterized protein C20orf96 homolog isoform 1;NP_808324.1,uncharacterized protein C20orf96 homolog isoform 2	PF15397,omain of unknown function (DUF4618)	IPR029236,Protein of unknown function DUF4618	ENOG4111YXE,-;ENOG410IIXG,-	GO:0005575,cellular_component,cellular_component;GO:0003674,molecular_function,molecular_function;GO:0008150,biological_process,biological_process	-
Procr	1.08185763830919	0.801991923122661	0.994587695604464	2.42889964935473	1.90425374467548	1.74042853612887	-1.04893924405854	1.6330036673431	21.6275175651405	0.000883350771242711	0.0535870314396445	Q8K357,Procr protein	XP_006499018.1,endothelial protein C receptor isoform X1	PF16497,MHC-I family domain	IPR011161,MHC class I-like antigen recognition-like;IPR015669,Endothelial protein C receptor;IPR037055,MHC class I-like antigen recognition-like superfamily;IPR011162,MHC classes I/II-like antigen recognition protein	ENOG410IWW5,-;ENOG41116AV,-	GO:0004872,-,-	-
Gtsf1l	0.468957370428558	0.792625594093491	0.491486036441038	1.32312839109053	0.643423687139708	2.17229422187535	-1.18449316635616	-0.181752031361137	5.59394076039246	0.0393676895045857	0.314206470162306	H0WWV8,Gametocyte specific factor 1 like	XP_012659387.1,gametocyte-specific factor 1-like	PF05253,U11-48K-like CHHC zinc finger	IPR022776,TRM13/UPF0224 family, U11-48K-like CHHC zinc finger domain;IPR036236,Zinc finger C2H2 superfamily;IPR032842,Gametocyte-specific factor 1-like	KOG4376,Uncharacterized conserved protein;ENOG4111W8D,-	-	-
Matn4	0.841893589285408	0.482714195397872	0.81206336071263	1.95943047159799	1.6419335572455	2.47215146960832	-1.48138039422015	2.83315169074797	40.9084895403457	7.62213570559703e-05	0.0191315998847948	F2Z3U4,Matrilin-4	NP_038620.2,matrilin-4 precursor;NP_001239492.1,-	PF14670,Coagulation Factor Xa inhibitory site;PF00092,von Willebrand factor type A domain;PF10393,Trimeric coiled-coil oligomerisation domain of matrilin	IPR036465,von Willebrand factor A-like domain superfamily;IPR019466,Matrilin, coiled-coil trimerisation domain;IPR036337,Matrilin, coiled-coil domain superfamily;IPR034306,Matrilin-4;IPR009030,Growth factor receptor cysteine-rich domain superfamily;IPR001881,EGF-like calcium-binding domain;IPR000152,EGF-type aspartate/asparagine hydroxylation site;IPR000742,EGF-like domain;IPR013032,EGF-like, con…	ENOG410XR1E,-;ENOG410IR74,-	GO:0005509,molecular_function,calcium ion binding	-
Wfdc2	34.1186232560267	27.623697239767	13.0414526385323	101.673960771605	71.4471207961766	76.2071612479338	-1.70114226369111	5.94177449564679	17.1539765593262	0.00942807288081026	0.16434889927465	Q4FZJ6,WAP four-disulfide core domain 2	NP_080599.1,WAP four-disulfide core domain protein 2 precursor	PF00095,WAP-type (Whey Acidic Protein) 'four-disulfide core'	IPR036645,Elafin-like superfamily;IPR008197,WAP-type 'four-disulfide core' domain	ENOG41125F3,-;ENOG410J36N,-	GO:0030414,molecular_function,peptidase inhibitor activity;GO:0010466,biological_process,negative regulation of peptidase activity;GO:0005576,cellular_component,extracellular region	-
Tubb1	55.3823311631859	86.1148809571488	66.0309742141905	23.5656533597689	23.4635705141884	24.3374266773342	1.57119364037818	6.04027493061979	103.951294977219	2.19863842971992e-06	0.0135974999957565	M0R8B6,Tubulin beta chain	XP_001055765.1,tubulin beta-1 chain;XP_003749686.1,-	PF03953,Tubulin C-terminal domain;PF00091,Tubulin/FtsZ family, GTPase domain	IPR017975,Tubulin, conserved site;IPR018316,Tubulin/FtsZ, 2-layer sandwich domain;IPR003008,Tubulin/FtsZ, GTPase domain;IPR008280,Tubulin/FtsZ, C-terminal;IPR036525,Tubulin/FtsZ, GTPase domain superfamily;IPR037103,Tubulin/FtsZ, C-terminal domain superfamily;IPR013838,Beta tubulin, autoregulation binding site;IPR000217,Tubulin;IPR023123,Tubulin, C-terminal;IPR002453,Beta tubulin	KOG1375,Beta tubulin;COG5023,Tubulin	GO:0051225,biological_process,spindle assembly;GO:0005874,cellular_component,microtubule;GO:0070062,cellular_component,extracellular exosome;GO:0005525,molecular_function,GTP binding;GO:0007017,biological_process,microtubule-based process;GO:0005856,cellular_component,cytoskeleton;GO:0005737,cellular_component,cytoplasm;GO:0003924,molecular_function,GTPase activity;GO:0000166,molecular_function,n…	K07375,ko04540,Gap junction;K07375,ko05130,Pathogenic Escherichia coli infection;K07375,ko04145,Phagosome
Tnfsf10	1.03947170729022	0.783594539090527	0.713485407173787	1.62277235530364	1.66974311669758	1.93071305431241	-1.00992063854701	2.78156282793052	30.5808124079077	0.000242112320314039	0.0296684437312823	Q3U5H0,Tumor necrosis factor	NP_033451.1,tumor necrosis factor ligand superfamily member 10	PF00229,TNF(Tumour Necrosis Factor) family	IPR017355,Tumour necrosis factor ligand 10/11;IPR006052,Tumour necrosis factor domain;IPR021184,Tumour necrosis factor, conserved site;IPR008983,Tumour necrosis factor-like domain superfamily	ENOG410YS4F,-;ENOG410IIX7,-	GO:0090200,biological_process,positive regulation of release of cytochrome c from mitochondria;GO:0032868,biological_process,response to insulin;GO:0016021,cellular_component,integral component of membrane;GO:0005164,molecular_function,tumor necrosis factor receptor binding;GO:0005125,molecular_function,cytokine activity;GO:0042802,molecular_function,identical protein binding;GO:0010469,biologica…	K04721,ko04210,Apoptosis;K04721,ko05164,Influenza A;K04721,ko04060,Cytokine-cytokine receptor interaction;K04721,ko04650,Natural killer cell mediated cytotoxicity;K04721,ko04068,FoxO signaling pathway;K04721,ko05162,Measles
Tmem212	0.538384020240607	0.454984803313443	0.169274380707207	2.06151428691659	1.93903276665601	1.88314207228699	-2.2762736187594	-0.115976593673952	27.5581343146054	0.000361434855046387	0.0360232557851388	D3ZW63,RGD1563109	NP_001157911.1,transmembrane protein 212 isoform 2	-	IPR030417,Membrane-spanning 4-domains subfamily A	ENOG410YJC5,-;ENOG410IWY4,-	GO:0016021,cellular_component,integral component of membrane;GO:0016020,cellular_component,membrane	-
Lrrc34	0.407702758849576	0.650810861499644	0.21364437966924	0.862727290436076	1.06631909441298	1.81146817832984	-1.50230075713223	0.733956741307445	12.2260063086023	0.00573437440422028	0.132865373883729	G3V919,Leucine-rich repeat-containing protein 34	XP_006232297.1,leucine-rich repeat-containing protein 34 isoform X1;XP_008759160.1,-;XP_017446519.1,-;XP_017446520.1,-	PF13516,Leucine Rich repeat	IPR001611,Leucine-rich repeat;IPR032675,Leucine-rich repeat domain superfamily	KOG4308,LRR-containing protein;ENOG410ZBX3,-	-	-
Pcdh18	0.272984577389236	0.337277010780247	0.436677008448806	0.745593873862351	0.776191275210047	0.665533302415779	-1.03730148960776	1.56849027382066	21.0072955340423	0.000979574619454361	0.0557355881185341	A0A1U7QND7,protocadherin-18 isoform X2	XP_005077553.1,protocadherin-18 isoform X2	-	IPR020894,Cadherin conserved site;IPR002126,Cadherin;IPR013164,Cadherin, N-terminal;IPR015919,Cadherin-like;IPR030714,Protocadherin-18	-	GO:0007155,biological_process,cell adhesion;GO:0007156,biological_process,homophilic cell adhesion via plasma membrane adhesion molecules;GO:0005509,molecular_function,calcium ion binding;GO:0007399,biological_process,nervous system development;GO:0005886,cellular_component,plasma membrane;GO:0016020,cellular_component,membrane;GO:0016021,cellular_component,integral component of membrane	-
Ankub1	0.0728873473868635	0.153991547706181	0.143229090742567	0.312141610174883	0.242196324682316	0.370356366596434	-1.2795183226613	-0.0153338187391202	10.6484238915796	0.00841831575481916	0.154737061889331	A0A0G2JE12,Protein ANKUB1	-	PF12796,Ankyrin repeats (3 copies)	IPR020683,Ankyrin repeat-containing domain;IPR002110,Ankyrin repeat;IPR029071,Ubiquitin-like domain superfamily;IPR036770,Ankyrin repeat-containing domain superfamily	-	-	-
Ptx3	1.50916147060734	1.53855661552972	1.89799372730318	3.38901006404443	4.07960485748383	2.89411120342166	-1.04146019416471	2.78806365754206	34.4410880858624	0.000151443688227217	0.0252615394171042	D3ZT94,Pentraxin 3	NP_001103006.1,pentraxin-related protein PTX3 precursor	PF00354,Pentaxin family	IPR001759,Pentraxin-related;IPR030476,Pentaxin, conserved site;IPR013320,Concanavalin A-like lectin/glucanase domain superfamily;IPR006558,LamG-like jellyroll fold	ENOG410IHCT,-;ENOG410XRG6,-	GO:0044869,biological_process,negative regulation by host of viral exo-alpha-sialidase activity;GO:0046790,molecular_function,virion binding;GO:1903019,biological_process,negative regulation of glycoprotein metabolic process;GO:0001878,biological_process,response to yeast;GO:0045087,biological_process,innate immune response;GO:0050766,biological_process,positive regulation of phagocytosis;GO:0001…	-
Mlf1	2.06308505999356	2.16884618154998	1.2456126040483	3.70581509486686	4.09593076230886	6.02055943189985	-1.29621900077583	2.48541134397901	24.4378878816917	0.000624925148466479	0.0452234218659935	Q8JZS2,Myeloid leukemia factor 1	NP_034931.2,myeloid leukemia factor 1 isoform b;NP_001034632.1,myeloid leukemia factor 1 isoform a	PF10248,Myelodysplasia-myeloid leukemia factor 1-interacting protein	IPR019376,Myeloid leukemia factor	ENOG4111J7M,-;KOG4049,Proliferation-related protein MLF	GO:0005737,cellular_component,cytoplasm;GO:0019904,molecular_function,protein domain specific binding;GO:0007050,biological_process,cell cycle arrest	K15622,ko05202,Transcriptional misregulation in cancer
Zbbx	0.431984857901692	0.405630632529936	0.133158049424698	0.832172873339849	0.795346114257278	1.45332979898676	-1.6156919863574	1.08995839186777	14.5544214521003	0.00373533403029997	0.107785203784841	F8WIV1,Zinc finger B-box domain-containing protein 1	NP_001297458.1,zinc finger B-box domain-containing protein 1 isoform 2	PF00643,B-box zinc finger	IPR000315,B-box-type zinc finger;IPR037688,Zinc finger B-box domain-containing protein	ENOG4111KT9,-;ENOG410IVIG,-	GO:0008270,molecular_function,zinc ion binding;GO:0005622,cellular_component,intracellular	-
Cd5l	17.7784134589512	10.7203000906446	15.7354227362448	3.20514205543147	4.93565380439487	1.28869192521822	2.24965034745418	4.19790834679825	18.2081322536369	0.00848704521373558	0.154915966309507	Q4KM75,CD5 antigen-like	NP_001020856.1,CD5 antigen-like precursor	PF00530,Scavenger receptor cysteine-rich domain	IPR001190,SRCR domain;IPR036772,SRCR-like domain superfamily;IPR017448,SRCR-like domain	ENOG4110209,-;ENOG410IKHN,-	GO:0006898,biological_process,receptor-mediated endocytosis;GO:0005044,molecular_function,scavenger receptor activity;GO:0070062,cellular_component,extracellular exosome;GO:0072562,cellular_component,blood microparticle;GO:0016020,cellular_component,membrane	-
Lrrc71	2.38809741420961	3.15686243681538	2.89333251663396	4.36901446136646	5.25030972387482	7.66933379660661	-1.00308458681138	4.28742947565763	24.1225204805562	0.000902193512778602	0.0540366502079746	D3ZTZ6,Leucine-rich repeat-containing 71	NP_001101171.1,leucine-rich repeat-containing protein 71	PF13516,Leucine Rich repeat	IPR001611,Leucine-rich repeat;IPR032675,Leucine-rich repeat domain superfamily	KOG4308,LRR-containing protein;ENOG410ZBX3,-	-	-
Bglap2	7.44775991991443	2.92031765240673	14.4960206391329	17.5660644132906	20.0721551827293	28.3174774140839	-1.39484091018668	2.84002519403257	6.3958575549569	0.0485893890892491	0.339331900018803	A0A1U7QJP0,Osteocalcin	XP_005080346.2,osteocalcin isoform X2	-	IPR035972,Gamma-carboxyglutamic acid-rich (GLA) domain superfamily;IPR002384,Osteocalcin/matrix Gla protein;IPR000294,Gamma-carboxyglutamic acid-rich (GLA) domain	-	GO:0046872,molecular_function,metal ion binding;GO:0030500,biological_process,regulation of bone mineralization;GO:0005576,cellular_component,extracellular region;GO:0005509,molecular_function,calcium ion binding	-
S100a14	2.09817012728858	0.985083227247247	0.65501115313995	3.84609092787796	3.63672233126374	2.61651803229985	-1.39854006172347	2.02170771479469	12.3556907219893	0.00799694756839013	0.152165520967473	A0A061IR84,EF-hand-like domain containing protein	-	PF01023,S-100/ICaBP type calcium binding domain	IPR028493,Protein S100-A14;IPR013787,S100/CaBP-9k-type, calcium binding, subdomain;IPR011992,EF-hand domain pair	-	GO:0005509,molecular_function,calcium ion binding	-
Sprr2a3	0.294159732460286	0	0.0280264670103735	1.05091050893365	0.252247527710598	1.07440660085109	-2.83599915550347	0.448502716468366	6.35153169456627	0.0468276701318939	0.336357719692983	-	-	-	-	-	-	-
Ecm1	13.5324243659525	7.30823225610491	7.08324762808028	26.6864507127153	15.6690959351563	16.7679329262164	-1.05258813796906	5.19303789987053	8.61686207520951	0.0298370169607571	0.278076421510576	Q3TDX7,Extracellular matrix protein 1	-	PF05782,xtracellular matrix protein 1 (ECM1)	IPR008605,Extracellular matrix protein 1;IPR020858,Serum albumin-like	ENOG410IVN8,-;ENOG4111TGN,-	GO:0007165,biological_process,signal transduction;GO:0005576,cellular_component,extracellular region;GO:0005615,cellular_component,extracellular space	-
Vtcn1	0.5880746887754	0.289903869083012	0.261938439100956	1.36292172616092	1.31114140365654	1.08406743823658	-1.68607652580206	1.15036732151239	26.523521479726	0.000417769487659261	0.0383951047633244	A0A1U8C238,V-set domain-containing T-cell activation inhibitor 1	XP_012973527.1,-	-	IPR003599,Immunoglobulin subtype;IPR013783,Immunoglobulin-like fold;IPR036179,Immunoglobulin-like domain superfamily;IPR013106,Immunoglobulin V-set domain;IPR007110,Immunoglobulin-like domain	-	GO:0016021,cellular_component,integral component of membrane;GO:0016020,cellular_component,membrane	-
Mab21l3	0.50187531992069	0.150401255388931	0.190250024189115	1.70006552157967	1.1079675687377	1.42333226809767	-2.29463214232305	1.64247177460471	30.777041184611	0.000392053339509575	0.0368733771834477	D4AE70,Mab-21-like 3	XP_017446258.1,-;NP_001099926.1,protein mab-21-like 3;XP_008759596.1,-;XP_006233108.1,-;XP_008759597.1,-;XP_006233107.1,-	PF03281,Mab-21 protein	IPR034324,Protein male abnormal 21-like 3;IPR024810,Mab-21 domain	KOG3963,Mab-21-like cell fate specification proteins;ENOG410XNRJ,-	-	-
Ngf	0.472341269765891	0.394244452519386	0.495032497970157	1.05767921567287	0.607562343106649	1.31476598088692	-1.09372754170824	0.182728115442651	8.51269020430191	0.015209379193171	0.205814631976941	Q6LDU8,Beta-nerve growth factor	XP_006501171.1,-;NP_038637.1,beta-nerve growth factor isoform A	PF00243,Nerve growth factor family	IPR020408,Nerve growth factor-like;IPR020425,Nerve growth factor, beta subunit;IPR020437,Nerve growth factor, beta subunit, mammalian;IPR029034,Cystine-knot cytokine;IPR002072,Nerve growth factor-related;IPR019846,Nerve growth factor conserved site	ENOG410IIPQ,-;ENOG4111F87,-	GO:0010951,biological_process,negative regulation of endopeptidase activity;GO:0008191,molecular_function,metalloendopeptidase inhibitor activity;GO:0010628,biological_process,positive regulation of gene expression;GO:0005163,molecular_function,nerve growth factor receptor binding;GO:0008083,molecular_function,growth factor activity;GO:0010469,biological_process,regulation of signaling receptor a…	-
Pifo	1.9154432720113	3.53293927920406	1.29051062913604	3.17087911800704	4.63427766143282	6.27295538043963	-1.01769159266397	1.99814065140298	6.6591214651986	0.0327829231840697	0.288252599707461	D3ZDE7,Primary cilia formation	XP_003749424.1,protein pitchfork isoform X1	PF07004,Sperm-tail PG-rich repeat	IPR033602,Protein pitchfork;IPR010736,Sperm-tail PG-rich repeat	ENOG4111RA1,-;ENOG410IZVF,-	GO:0005802,cellular_component,trans-Golgi network;GO:0019901,molecular_function,protein kinase binding;GO:0019894,molecular_function,kinesin binding;GO:0017137,molecular_function,Rab GTPase binding;GO:0008092,molecular_function,cytoskeletal protein binding;GO:0031344,biological_process,regulation of cell projection organization;GO:0043015,molecular_function,gamma-tubulin binding;GO:0048487,molecu…	-
Chil3	409.528402839403	395.966509026777	279.657180975513	240.652141443978	175.305603325046	126.584545640918	1.03053609141796	8.79896164842723	13.907204375048	0.00905947671185155	0.161202557057641	F6M9X2,Chitinase-like protein	-	PF00704,lycosyl hydrolases family 18	IPR017853,Glycoside hydrolase superfamily;IPR029070,Chitinase insertion domain superfamily;IPR011583,Chitinase II;IPR001223,Glycoside hydrolase family 18, catalytic domain	COG3325,Chitinase;KOG2806,Chitinase	GO:0008061,molecular_function,chitin binding;GO:0005975,biological_process,carbohydrate metabolic process	-
Kcna10	0.373392164591225	0.367308354950458	0.44723415714524	0.429999289988039	1.0977971488606	0.974906801360504	-1.04966554053286	0.50328445061619	7.74259647697586	0.0191936097292573	0.227611445440953	D3ZRW4,Potassium voltage-gated channel subfamily A member 10	NP_001178642.1,potassium voltage-gated channel subfamily A member 10	PF02214,BTB/POZ domain;PF00520,Ion transport protein	IPR003131,Potassium channel tetramerisation-type BTB domain;IPR003972,Potassium channel, voltage dependent, Kv1;IPR011333,SKP1/BTB/POZ domain superfamily;IPR003968,Potassium channel, voltage dependent, Kv;IPR027359,Voltage-dependent channel domain superfamily;IPR005821,Ion transport domain;IPR000210,BTB/POZ domain;IPR028325,Voltage-gated potassium channel	COG1226,Kef-type K+ transport systems, predicted NAD-binding component;KOG1545,Voltage-gated shaker-like K+ channel KCNA	GO:0005216,molecular_function,ion channel activity;GO:0005267,molecular_function,potassium channel activity;GO:0055085,biological_process,transmembrane transport;GO:0016020,cellular_component,membrane;GO:0005249,molecular_function,voltage-gated potassium channel activity;GO:0051260,biological_process,protein homooligomerization;GO:0006811,biological_process,ion transport;GO:0005244,molecular_func…	-
Vcam1	19.8217336379173	17.4902473352501	20.9561556089381	9.6122858945109	11.2248417681544	7.68678178235247	1.05686992263048	7.00828152413336	61.2025842669994	1.55245952599411e-05	0.0147255219281723	Q3UPN1,Vascular cell adhesion protein 1	NP_035823.3,vascular cell adhesion protein 1 precursor	PF13927,Immunoglobulin domain;PF00047,Immunoglobulin domain;PF05790,Immunoglobulin C2-set domain;PF07679,Immunoglobulin I-set domain	IPR007110,Immunoglobulin-like domain;IPR008424,Immunoglobulin C2-set;IPR013151,Immunoglobulin;IPR036179,Immunoglobulin-like domain superfamily;IPR013783,Immunoglobulin-like fold;IPR003599,Immunoglobulin subtype;IPR003598,Immunoglobulin subtype 2;IPR013098,Immunoglobulin I-set;IPR003987,Intercellular adhesion molecule/vascular cell adhesion molecule, N-terminal;IPR003989,Vascular cell adhesion mol…	ENOG4111F4V,-;ENOG410IIKS,-	GO:0007157,biological_process,heterophilic cell-cell adhesion via plasma membrane cell adhesion molecules;GO:0098609,biological_process,cell-cell adhesion;GO:0002102,cellular_component,podosome;GO:0005783,cellular_component,endoplasmic reticulum;GO:0007584,biological_process,response to nutrient;GO:0042102,biological_process,positive regulation of T cell proliferation;GO:0045471,biological_proces…	K06527,ko04514,Cell adhesion molecules (CAMs);K06527,ko04668,TNF signaling pathway;K06527,ko05166,HTLV-I infection;K06527,ko04933,AGE-RAGE signaling pathway in diabetic complications;K06527,ko05143,African trypanosomiasis;K06527,ko04670,Leukocyte transendothelial migration;K06527,ko05144,Malaria;K06527,ko04064,NF-kappa B signaling pathway
Plppr5	0.0822802472768996	0.154521104789482	0.120726175183852	0.149237747176212	0.282227465757118	0.311132071593063	-1.01784264389394	-0.0871160763255258	5.95163446596926	0.0346484728947792	0.296127636388435	A0A1U7QY79,lipid phosphate phosphatase-related protein type 5 isoform X1	XP_005077176.1,phospholipid phosphatase-related protein type 5 isoform X1	-	IPR036938,Phosphatidic acid phosphatase type 2/haloperoxidase superfamily;IPR000326,Phosphatidic acid phosphatase type 2/haloperoxidase;IPR028680,Phospholipid phosphatase-related protein type 5	-	GO:0016021,cellular_component,integral component of membrane;GO:0016020,cellular_component,membrane	-
Col25a1	0.458518387331507	0.768831112934072	0.608483021403677	1.44308430393736	1.13616064782784	1.390439783684	-1.08060959376557	3.65249387869047	31.0229709480738	0.000231318853826801	0.0291224099465098	B2RQR7,Col25a1 protein	NP_084114.2,collagen alpha-1(XXV) chain isoform 1;NP_001231881.1,collagen alpha-1(XXV) chain isoform 3	PF01391,Collagen triple helix repeat (20 copies)	IPR008160,Collagen triple helix repeat	ENOG410ZYTY,-;KOG3544,Collagens (type IV and type XIII), and related proteins	-	-
Bank1	4.62929708368361	2.90597620183791	5.21327104205289	1.88871894031437	2.46837344203615	1.57234224885974	1.1259486729472	4.54795674571787	21.9313415230977	0.0020016751446915	0.07554987851042	Q0P699,Bank1 protein	-	PF14545,of, BCAP, and BANK (DBB) motif,	IPR020683,Ankyrin repeat-containing domain;IPR017893,DBB domain;IPR035897,Toll/interleukin-1 receptor homology (TIR) domain superfamily	ENOG410ZTCN,-;ENOG410IHAS,-	-	-
Wdr63	1.08275189186897	1.01669613352916	0.646695278272131	1.93571108948104	2.04664990788116	3.54397847510681	-1.41582929965305	2.51958774614615	24.3784309939363	0.000734920333433575	0.0497151248147562	B2RY71,WD repeat domain 63	NP_766452.2,WD repeat-containing protein 63	-	IPR036322,WD40-repeat-containing domain superfamily;IPR015943,WD40/YVTN repeat-like-containing domain superfamily;IPR001680,WD40 repeat	KOG1587,Cytoplasmic dynein intermediate chain;ENOG410XQ99,-	GO:0045503,molecular_function,dynein light chain binding;GO:0030286,cellular_component,dynein complex;GO:0045504,molecular_function,dynein heavy chain binding;GO:0007018,biological_process,microtubule-based movement;GO:0008574,molecular_function,ATP-dependent microtubule motor activity, plus-end-directed	-
Erich3	11.0402181685782	11.5257176555233	7.33359897601279	26.3751128332408	19.0302803014951	29.1636460659964	-1.28418340068808	7.28204038168372	30.2461644748458	0.00107832704704053	0.0565433750578545	F6QRE9,Glutamate-rich 3	-	PF15257,omain of unknown function (DUF4590)	IPR027962,Protein of unknown function DUF4590	-	GO:0005575,cellular_component,cellular_component;GO:0003674,molecular_function,molecular_function;GO:0008150,biological_process,biological_process	-
Atp6v0d2	16.7052077373125	18.0049942727027	20.4826986646315	8.26635110274257	9.21329535662352	6.10486431068798	1.25234524207766	5.16352159262582	68.6077183605104	9.7190644393207e-06	0.0135974999957565	A0A1U7Q7M9,V-type proton ATPase subunit	XP_005066866.1,V-type proton ATPase subunit d 2	-	IPR002843,ATPase, V0 complex, c/d subunit;IPR036079,V-type ATP synthase subunit C-like;IPR035067,V-type ATPase subunit c;IPR016727,ATPase, V0 complex, subunit d	-	GO:0015991,biological_process,ATP hydrolysis coupled proton transport;GO:0006811,biological_process,ion transport;GO:0033179,cellular_component,proton-transporting V-type ATPase, V0 domain;GO:0015078,molecular_function,proton transmembrane transporter activity	-
Cfap206	2.82439204692407	3.06009639587624	2.17939629395763	5.34798633852274	4.44471332671177	7.42323671738356	-1.0588563223199	3.39483999158057	24.7329063551145	0.000593676504079834	0.0443273673835115	A0A1U7QKH8,UPF0704 protein C6orf165 homolog	XP_005080884.1,cilia- and flagella-associated protein 206	-	IPR021897,Cilia- and flagella-associated protein 206	-	-	-
Gm21541	7.93120110001346	3.57805162820288	4.8758804373823	25.2258012592025	17.8577806960887	13.822578715128	-1.76951975534553	3.41540795152987	27.0434940458169	0.00120191998492455	0.0592291990426223	Q5RJN3,C-C motif chemokine ligand 21	NP_001008513.1,C-C motif chemokine 21 precursor	PF00048,Small cytokines (intecrine/chemokine), interleukin-8 like	IPR036048,Chemokine interleukin-8-like superfamily;IPR001811,Chemokine interleukin-8-like domain;IPR030593,C-C motif chemokine 21	ENOG410Z7F2,-;ENOG410J3QM,-	GO:1903237,biological_process,negative regulation of leukocyte tethering or rolling;GO:0005578,,;GO:0090023,biological_process,positive regulation of neutrophil chemotaxis;GO:0050930,biological_process,induction of positive chemotaxis;GO:0002548,biological_process,monocyte chemotaxis;GO:0043547,biological_process,positive regulation of GTPase activity;GO:0042379,molecular_function,chemokine recep…	K16062,ko04064,NF-kappa B signaling pathway;K16062,ko04062,Chemokine signaling pathway;K16062,ko04060,Cytokine-cytokine receptor interaction
Gm10591	1.4383692481055	0.630288511389434	1.00497891033466	5.41100267401201	3.53582923595151	1.90365229251763	-1.78483836832796	0.0123548321993207	13.4238686935592	0.00428905744555921	0.114783032028576	Q5RJN3,C-C motif chemokine ligand 21	NP_001008513.1,C-C motif chemokine 21 precursor	PF00048,Small cytokines (intecrine/chemokine), interleukin-8 like	IPR036048,Chemokine interleukin-8-like superfamily;IPR001811,Chemokine interleukin-8-like domain;IPR030593,C-C motif chemokine 21	ENOG410Z7F2,-;ENOG410J3QM,-	GO:1903237,biological_process,negative regulation of leukocyte tethering or rolling;GO:0005578,,;GO:0090023,biological_process,positive regulation of neutrophil chemotaxis;GO:0050930,biological_process,induction of positive chemotaxis;GO:0002548,biological_process,monocyte chemotaxis;GO:0043547,biological_process,positive regulation of GTPase activity;GO:0042379,molecular_function,chemokine recep…	K16062,ko04064,NF-kappa B signaling pathway;K16062,ko04062,Chemokine signaling pathway;K16062,ko04060,Cytokine-cytokine receptor interaction
Gm2564	3.87118671187433	1.43352747710638	1.82857831719167	8.24114622254304	8.50943752571153	8.50469836079304	-1.79347425456898	1.95917215622966	30.7124792492056	0.000293876733469766	0.032737868108532	F6Z9S8,C-C motif chemokine	-	PF00048,Small cytokines (intecrine/chemokine), interleukin-8 like	IPR034133,Chemokine CC, DCCL motif-cointaining domain;IPR000827,CC chemokine, conserved site;IPR036048,Chemokine interleukin-8-like superfamily;IPR001811,Chemokine interleukin-8-like domain	ENOG410J4UG,-;ENOG410ZG6G,-	GO:0071347,biological_process,cellular response to interleukin-1;GO:0071346,biological_process,cellular response to interferon-gamma;GO:0008009,molecular_function,chemokine activity;GO:0005125,molecular_function,cytokine activity;GO:0070374,biological_process,positive regulation of ERK1 and ERK2 cascade;GO:0048020,molecular_function,CCR chemokine receptor binding;GO:0010469,biological_process,reg…	-
Ccl19	1.28938936519907	0.584489000181206	1.35133150365415	3.40494631933628	3.27890046794119	3.1943969265117	-1.59260174748663	0.976805511377175	25.3627654690219	0.000494024670332957	0.0424078227810461	A0A0N4SUZ8,C-C motif chemokine	-	PF00048,Small cytokines (intecrine/chemokine), interleukin-8 like	IPR034133,Chemokine CC, DCCL motif-cointaining domain;IPR000827,CC chemokine, conserved site;IPR036048,Chemokine interleukin-8-like superfamily;IPR001811,Chemokine interleukin-8-like domain	-	GO:0005125,molecular_function,cytokine activity;GO:0010469,biological_process,regulation of signaling receptor activity;GO:0006955,biological_process,immune response;GO:0008009,molecular_function,chemokine activity;GO:0006935,biological_process,chemotaxis;GO:0060326,biological_process,cell chemotaxis;GO:0005576,cellular_component,extracellular region;GO:0005615,cellular_component,extracellular sp…	-
Ccl21a	10.2352371737604	3.32842011925849	3.80783043681284	28.2171794616212	24.5449496376028	15.4142695974761	-1.94313657439692	3.63745214272224	13.4666148498873	0.0135822812246414	0.194628846613802	A0A1A6GQG0,Uncharacterized protein	-	PF00048,Small cytokines (intecrine/chemokine), interleukin-8 like	IPR036048,Chemokine interleukin-8-like superfamily;IPR001811,Chemokine interleukin-8-like domain;IPR030593,C-C motif chemokine 21	-	GO:0006955,biological_process,immune response;GO:0031732,molecular_function,CCR7 chemokine receptor binding;GO:0008009,molecular_function,chemokine activity;GO:0005576,cellular_component,extracellular region;GO:0060326,biological_process,cell chemotaxis	-
Col15a1	2.62898284812025	0.96349348349066	1.22174030895055	8.0696601148178	4.11831950135466	5.20590626933392	-1.82480788357595	4.55356114779746	13.1255704322537	0.0167281796219632	0.213442385333274	A2AJY2,Collagen alpha-1	-	PF13385,Concanavalin A-like lectin/glucanases superfamily;PF01391,Collagen triple helix repeat (20 copies);PF06482,Collagenase NC10 and Endostatin	IPR008160,Collagen triple helix repeat;IPR016187,C-type lectin fold;IPR016186,C-type lectin-like/link domain superfamily;IPR001791,Laminin G domain;IPR013320,Concanavalin A-like lectin/glucanase domain superfamily;IPR010515,Collagenase NC10/endostatin	KOG3546,Collagens (type XV);ENOG410XQ04,-	GO:0005604,cellular_component,basement membrane;GO:0007155,biological_process,cell adhesion;GO:0005581,cellular_component,collagen trimer;GO:0031012,cellular_component,extracellular matrix;GO:0005198,molecular_function,structural molecule activity;GO:0005615,cellular_component,extracellular space	-
Aldob	0.870237448101288	0.877675999256812	1.18227870137196	0.454687097607196	0.594232170924961	0.28945883520962	1.14599125463656	0.824110347525992	13.2182340908011	0.00449497411388306	0.116862969147503	Q3UER1,Fructose-bisphosphate aldolase	NP_659152.1,fructose-bisphosphate aldolase B	PF00274,ructose-bisphosphate aldolase class-I	IPR029768,Fructose-bisphosphate aldolase class-I active site;IPR000741,Fructose-bisphosphate aldolase, class-I;IPR013785,Aldolase-type TIM barrel	KOG1557,Fructose-biphosphate aldolase;COG3588,Fructose-1,6-bisphosphate aldolase	GO:0004332,molecular_function,fructose-bisphosphate aldolase activity;GO:0034451,cellular_component,centriolar satellite;GO:0006096,biological_process,glycolytic process;GO:0006116,biological_process,NADH oxidation;GO:0008092,molecular_function,cytoskeletal protein binding;GO:0070061,molecular_function,fructose binding;GO:0030388,biological_process,fructose 1,6-bisphosphate metabolic process;GO:0…	K01623,ko01230,Biosynthesis of amino acids;K01623,ko00680,Methane metabolism;K01623,ko00710,Carbon fixation in photosynthetic organisms;K01623,ko00010,Glycolysis / Gluconeogenesis;K01623,ko00051,Fructose and mannose metabolism;K01623,ko01200,Carbon metabolism;K01623,ko00030,Pentose phosphate pathway
Wdr31	0.211535604069209	0.198630390190025	0.349600303928575	0.442705052039184	0.60697817594593	0.676833740377732	-1.1620251680168	1.02777669270287	15.3315844804971	0.00283235391404523	0.0923076193157188	D4ACM5,WD repeat domain 31	NP_001011976.2,WD repeat-containing protein 31;XP_017448733.1,-	PF00400,WD domain, G-beta repeat	IPR019775,WD40 repeat, conserved site;IPR017986,WD40-repeat-containing domain;IPR036322,WD40-repeat-containing domain superfamily;IPR015943,WD40/YVTN repeat-like-containing domain superfamily;IPR020472,G-protein beta WD-40 repeat;IPR001680,WD40 repeat	ENOG410XQGZ,-;KOG0279,G protein beta subunit-like protein	-	-
Orm1	40.1399674197762	18.8222157744068	16.2643193354599	73.6267902558918	55.8751205472403	49.6542698618276	-1.22053352985165	5.03842356602028	8.64086132232042	0.0324515177345968	0.287926815191686	Q91X23,Alpha-1-acid glycoprotein	-	PF00061,Lipocalin / cytosolic fatty-acid binding protein family	IPR001500,Alpha-1-acid glycoprotein;IPR000566,Lipocalin/cytosolic fatty-acid binding domain;IPR012674,Calycin	ENOG410IWZI,-;ENOG4111C49,-	GO:0002682,biological_process,regulation of immune system process;GO:0005576,cellular_component,extracellular region;GO:0005615,cellular_component,extracellular space	-
Orm2	1.74089078028769	0.70057875090844	0.938326115507304	4.76143299816863	2.72977688169724	4.79615106619925	-1.82771256018332	1.06642572068543	23.8347382813191	0.000621548973698465	0.0452111917855388	Q91X23,Alpha-1-acid glycoprotein	-	PF00061,Lipocalin / cytosolic fatty-acid binding protein family	IPR001500,Alpha-1-acid glycoprotein;IPR000566,Lipocalin/cytosolic fatty-acid binding domain;IPR012674,Calycin	ENOG410IWZI,-;ENOG4111C49,-	GO:0002682,biological_process,regulation of immune system process;GO:0005576,cellular_component,extracellular region;GO:0005615,cellular_component,extracellular space	-
Gm12695	0.0404919074046507	0.114064817637404	0.127311403977269	1.0200438339177	0.590283784407187	0.803853173941268	-3.03473359508119	-0.101421017040968	40.6572365438551	7.71823422906453e-05	0.0191315998847948	A0A0G2KB50,Similar to hypothetical protein MGC34837	XP_006238482.1,uncharacterized protein C1orf87 homolog isoform X1	-	IPR011992,EF-hand domain pair	-	-	-
1700024P16Rik	0.467103074703649	0.219303191052865	0.0515308063717517	1.04044471059606	0.716773166780156	0.964487099006062	-1.83332679421878	0.915375379093325	10.6691390762764	0.0111829743243715	0.177507988822342	E9PZ08,FYN-binding protein 2	NP_001156452.1,FYN-binding protein 2 isoform b;XP_017175708.1,-	PF14603,Helically-extended SH3 domain	IPR029294,Helically-extended SH3 domain;IPR036028,SH3-like domain superfamily	ENOG410IFNY,-;ENOG41116CN,-	GO:0045121,cellular_component,membrane raft;GO:0033627,biological_process,cell adhesion mediated by integrin;GO:0001772,cellular_component,immunological synapse;GO:0050852,biological_process,T cell receptor signaling pathway	-
Ldlrad1	0.458488422726401	0.960384716478634	0.332663650282781	1.56368146807483	1.05851438008974	1.40030781627097	-1.14261523365657	0.177568393431845	7.19429411857141	0.0228178881825565	0.247635598367209	D3YYZ1,Low density lipoprotein receptor class A domain-containing 1	NP_001074741.1,low-density lipoprotein receptor class A domain-containing protein 1	PF00057,Low-density lipoprotein receptor domain class A	IPR002172,Low-density lipoprotein (LDL) receptor class A repeat;IPR036055,LDL receptor-like superfamily	ENOG410YIDU,-;ENOG410IXG1,-	GO:0003674,molecular_function,molecular_function;GO:0005575,cellular_component,cellular_component;GO:0008150,biological_process,biological_process;GO:0016021,cellular_component,integral component of membrane;GO:0016020,cellular_component,membrane	-
Ttc39a	0.888245805661236	0.959533838417963	0.692009132222284	2.12275614690398	1.56381870453062	2.04350929210192	-1.13900293989288	2.77070360609258	34.654642823889	0.000147745927792695	0.0251455360996067	B5DEK2,Tetratricopeptide repeat protein 39A	XP_017458547.1,-;XP_006238644.1,tetratricopeptide repeat protein 39A isoform X2;XP_006238646.1,-	PF10300,Protein of unknown function (DUF3808)	IPR030416,Tetratricopeptide repeat protein 39A;IPR019412,Inclusion body clearance protein Iml2/Tetratricopeptide repeat protein 39;IPR011990,Tetratricopeptide-like helical domain superfamily;IPR019734,Tetratricopeptide repeat	KOG3783,Uncharacterized conserved protein;ENOG410XS7D,-	-	-
Slc5a9	0.282568526672578	0.0558589024644075	0.0467594354114043	0.809234774908046	0.452733087732056	0.688898862029913	-2.29943818683338	1.06404295183535	13.5968683875568	0.00707777297879267	0.145359268294065	A0A1U8BSQ2,sodium/glucose cotransporter 4 isoform X1	XP_012970277.1,sodium/glucose cotransporter 4 isoform X1	-	IPR038377,Sodium/glucose symporter superfamily;IPR001734,Sodium/solute symporter;IPR018212,Sodium/solute symporter, conserved site	-	GO:0055085,biological_process,transmembrane transport;GO:0022857,molecular_function,transmembrane transporter activity;GO:0016021,cellular_component,integral component of membrane;GO:0016020,cellular_component,membrane	-
Tspan1	3.31028732067217	4.25841985846307	1.63057720325144	17.7955209238688	13.0435228341483	16.6012305119549	-2.32528673482578	4.4571876536588	39.3931345696564	0.000972318975780999	0.0556766202300017	A0A0A0MQL3,Tetraspanin	-	PF00335,Tetraspanin family	IPR018503,Tetraspanin, conserved site;IPR018499,Tetraspanin/Peripherin;IPR008952,Tetraspanin, EC2 domain superfamily;IPR000301,Tetraspanin	KOG3882,Tetraspanin family integral membrane protein;ENOG4111IRY,-	GO:0030054,cellular_component,cell junction;GO:0050821,biological_process,protein stabilization;GO:0005737,cellular_component,cytoplasm;GO:0008283,biological_process,cell proliferation;GO:0048471,cellular_component,perinuclear region of cytoplasm;GO:0043231,cellular_component,intracellular membrane-bounded organelle;GO:0045807,biological_process,positive regulation of endocytosis;GO:0005886,cellu…	-
Tctex1d4	0.104090807873701	0.488702549013539	0.618184147005137	2.02782143415301	1.33889751278678	2.42723622638611	-2.21983648433767	0.45608473941474	20.6885080993374	0.00104150012893798	0.0565199828967531	G3V8D8,RCG50308, isoform CRA_a	XP_006225532.1,tctex1 domain-containing protein 4;XP_008774271.1,-;XP_008762292.1,-;XP_006238787.1,-;XP_008762293.1,-;XP_008774270.1,-	PF03645,Tctex-1 family	IPR038586,Tctex-1-like superfamily;IPR005334,Tctex-1	ENOG4111RVM,-;KOG4108,Dynein light chain	GO:0005930,cellular_component,axoneme;GO:0036126,cellular_component,sperm flagellum;GO:0005737,cellular_component,cytoplasm;GO:0005815,cellular_component,microtubule organizing center;GO:0001669,cellular_component,acrosomal vesicle;GO:0008157,molecular_function,protein phosphatase 1 binding;GO:0005634,cellular_component,nucleus	-
Mpl	1.57614268290027	3.53361115355192	2.33053175897702	0.972620686672364	1.00582111726562	1.12038363134001	1.29625295791444	2.49527663295097	22.1083348107435	0.00095760342146438	0.0551777695609303	A2A9D4,Thrombopoietin receptor	NP_001116421.1,thrombopoietin receptor isoform 1 precursor	PF09067,rythropoietin receptor, ligand binding	IPR003528,Long hematopoietin receptor, single chain, conserved site;IPR003961,Fibronectin type III;IPR036116,Fibronectin type III superfamily;IPR013783,Immunoglobulin-like fold;IPR015152,Growth hormone/erythropoietin receptor, ligand binding	ENOG410IFK2,-;ENOG410YM4I,-	GO:0005794,cellular_component,Golgi apparatus;GO:0038163,biological_process,thrombopoietin-mediated signaling pathway;GO:0038164,molecular_function,thrombopoietin receptor activity;GO:0019221,biological_process,cytokine-mediated signaling pathway;GO:0016020,cellular_component,membrane;GO:0004896,molecular_function,cytokine receptor activity;GO:0009986,cellular_component,cell surface;GO:0016021,ce…	-
Tmem125	0.296652127099655	0.278554184841748	0.362720477171663	0.780518876525246	0.791419387730201	0.51413610441049	-1.12531853342806	0.329909536887743	12.030997057566	0.00594674503459962	0.135505405163792	D4A7F8,Putative uncharacterized protein RGD1311937_predicted	-	PF15109,TMEM125 protein family	IPR028165,TMEM125 protein family	ENOG410IZE5,-;ENOG4111SNN,-	GO:0016021,cellular_component,integral component of membrane;GO:0016020,cellular_component,membrane	-
Rhbdl2	2.52384608003085	1.52096331426865	1.881831193469	4.56756357641909	3.74705224447142	3.94088800323519	-1.02007953594731	3.22594159990465	28.173795946331	0.000332232065692621	0.034307626963461	A0A1U7QZJ4,Rhomboid-like protein	XP_005084406.1,rhomboid-related protein 2 isoform X1	-	IPR002610,Peptidase S54, rhomboid;IPR017213,Peptidase S54, rhomboid, metazoan;IPR022764,Peptidase S54, rhomboid domain;IPR035952,Rhomboid-like superfamily	-	GO:0006508,biological_process,proteolysis;GO:0016787,molecular_function,hydrolase activity;GO:0004252,molecular_function,serine-type endopeptidase activity;GO:0008233,molecular_function,peptidase activity;GO:0016020,cellular_component,membrane;GO:0016021,cellular_component,integral component of membrane	-
Dnali1	4.01205892101664	4.90427022143203	3.0683659895281	6.81077481441596	7.6557011776092	13.2917794387213	-1.17426675160613	3.82422503653747	16.2933989472696	0.00444281143425283	0.115999029791195	Q0IIN3,Dynein, axonemal, light intermediate polypeptide 1	NP_780432.1,axonemal dynein light intermediate polypeptide 1	PF10211,Axonemal dynein light chain	IPR019347,Axonemal dynein light chain	ENOG410XP66,-;KOG4001,Axonemal dynein light chain	GO:0005930,cellular_component,axoneme;GO:0005737,cellular_component,cytoplasm;GO:0045504,molecular_function,dynein heavy chain binding;GO:0030175,cellular_component,filopodium	K10410,ko05016,Huntington's disease
Aim1l	0.0555290922633642	0.0677838366983822	0.081475386161963	0.167862010352576	0.119043114112657	0.241472460202467	-1.32864871045647	-0.115667290356637	10.9251391154266	0.00783676945074183	0.15052002014011	B7ZCC2,Crystallin beta-gamma domain-containing 2	XP_006538813.1,-;XP_006538814.1,-;NP_001156442.1,absent in melanoma 1-like protein	PF00030,Beta/Gamma crystallin	IPR035992,Ricin B-like lectins;IPR011024,Gamma-crystallin-like;IPR001064,Beta/gamma crystallin;IPR000772,Ricin B, lectin domain	ENOG4110BHM,-;ENOG410IERF,-	GO:0005575,cellular_component,cellular_component;GO:0008150,biological_process,biological_process;GO:0003674,molecular_function,molecular_function	-
Htr1d	0.361277374407005	0.18092630451452	0.378633103987379	0.0970778361651639	0.0413069564846017	0.227687247018666	1.35483113613197	-0.415351875843219	5.62212127153172	0.0389684603436059	0.31231023346206	A0A1A6GBF4,Uncharacterized protein	-	PF00001,7 transmembrane receptor (rhodopsin family)	IPR017452,GPCR, rhodopsin-like, 7TM;IPR000505,5-Hydroxytryptamine 1D receptor;IPR002231,5-hydroxytryptamine receptor family;IPR000276,G protein-coupled receptor, rhodopsin-like	-	GO:0040012,biological_process,regulation of locomotion;GO:0007268,biological_process,chemical synaptic transmission;GO:0006939,biological_process,smooth muscle contraction;GO:0042310,biological_process,vasoconstriction;GO:0004993,molecular_function,G-protein coupled serotonin receptor activity;GO:0016020,cellular_component,membrane;GO:0050795,biological_process,regulation of behavior;GO:0004871,m…	-
Ubxn10	0.675693178776993	1.11825508334093	0.752413001010853	1.87237493931397	1.231266789561	2.13985104322315	-1.00536710788502	2.58303220127609	15.0205030055273	0.00328560215253649	0.100644597090698	Q3TTM2,Uncharacterized protein	-	PF00789,UBX domain	IPR029071,Ubiquitin-like domain superfamily;IPR001012,UBX domain	ENOG410IGEF,-;ENOG410XTZS,-	-	-
Pla2g2d	1.09990679195299	0.580952508555372	1.18876952514486	0.173175520265654	0.235797713254053	0.292440566177474	2.04057007157029	0.480196252261114	29.8599085702716	0.000265628178599317	0.0311696169039577	Q3TYT9,Phospholipase A	NP_035239.1,group IID secretory phospholipase A2 isoform 1 precursor	PF00068,Phospholipase A2	IPR001211,Phospholipase A2;IPR033113,Phospholipase A2, histidine active site;IPR036444,Phospholipase A2 domain superfamily;IPR016090,Phospholipase A2 domain;IPR033112,Phospholipase A2, aspartic acid active site	ENOG411283D,-;KOG4087,Phospholipase A2	GO:0006629,biological_process,lipid metabolic process;GO:0006644,biological_process,phospholipid metabolic process;GO:0043395,molecular_function,heparan sulfate proteoglycan binding;GO:0002361,biological_process,CD4-positive, CD25-positive, alpha-beta regulatory T cell differentiation;GO:0050868,biological_process,negative regulation of T cell activation;GO:0016042,biological_process,lipid catabo…	-
Rbp7	5.15408969571843	4.43634826480554	13.6167643889968	3.13775712164902	3.31479696201919	3.14674557227148	1.28454090975552	1.9887891281272	9.94211740009214	0.0138849704153993	0.197233107577631	Q540P4,Cellular retinol binding protein type III	NP_071303.1,retinoid-binding protein 7	PF00061,Lipocalin / cytosolic fatty-acid binding protein family	IPR031259,Intracellular lipid binding protein;IPR000463,Cytosolic fatty-acid binding;IPR000566,Lipocalin/cytosolic fatty-acid binding domain;IPR012674,Calycin	ENOG4111US8,-;KOG4015,Fatty acid-binding protein FABP	GO:0008289,molecular_function,lipid binding;GO:0005501,molecular_function,retinoid binding	-
Trp73	0.285594530144258	0.0719483658775383	0.0876042331668667	0.47027449152589	0.328528018788243	0.342419566685498	-1.32347375150496	0.621026361879159	7.57069450772949	0.0212302654068777	0.239684654012828	Z4YK94,Transformation-related protein 73	NP_035772.2,tumor protein p73 isoform a	PF00870,P53 DNA-binding domain;PF07647,SAM domain (Sterile alpha motif);PF07710,P53 tetramerisation motif	IPR002117,p53 tumour suppressor family;IPR013761,Sterile alpha motif/pointed domain superfamily;IPR011615,p53, DNA-binding domain;IPR037612,Tumour protein p73, SAM domain;IPR008967,p53-like transcription factor, DNA-binding;IPR001660,Sterile alpha motif domain;IPR032646,Tumour protein p73;IPR012346,p53/RUNT-type transcription factor, DNA-binding domain superfamily;IPR010991,p53, tetramerisation d…	ENOG410IGE4,-;ENOG410XV9W,-	GO:0000187,biological_process,activation of MAPK activity;GO:0019901,molecular_function,protein kinase binding;GO:0000785,cellular_component,chromatin;GO:0006915,biological_process,apoptotic process;GO:0048714,biological_process,positive regulation of oligodendrocyte differentiation;GO:0006355,biological_process,regulation of transcription, DNA-templated;GO:0060044,biological_process,negative reg…	K10148,ko04115,p53 signaling pathway;K10148,ko04390,Hippo signaling pathway;K10148,ko04722,Neurotrophin signaling pathway;K10148,ko05162,Measles
Mmp23	1.46615313272703	0.835305433775448	1.51932196290594	2.40695471511111	2.26023192661897	3.33266991088129	-1.04141668999032	2.22343861814317	17.3351744514756	0.00189621702438649	0.0733676140613995	A0A061ICM2,E3 ubiquitin-protein ligase	-	PF00413,Matrixin;PF01549,ShK domain-like;PF13920,Zinc finger, C3HC4 type (RING finger);PF12796,Ankyrin repeats (3 copies);PF06701,Mib_herc2;PF00569,Zinc finger, ZZ type	IPR001818,Peptidase M10, metallopeptidase;IPR021190,Peptidase M10A;IPR002110,Ankyrin repeat;IPR036770,Ankyrin repeat-containing domain superfamily;IPR010606,Mib-herc2;IPR024079,Metallopeptidase, catalytic domain superfamily;IPR006026,Peptidase, metallopeptidase;IPR001841,Zinc finger, RING-type;IPR003582,ShKT domain;IPR036179,Immunoglobulin-like domain superfamily;IPR013783,Immunoglobulin-like fol…	-	GO:0006508,biological_process,proteolysis;GO:0016787,molecular_function,hydrolase activity;GO:0016567,biological_process,protein ubiquitination;GO:0016874,molecular_function,ligase activity;GO:0008237,molecular_function,metallopeptidase activity;GO:0031012,cellular_component,extracellular matrix;GO:0046872,molecular_function,metal ion binding;GO:0004222,molecular_function,metalloendopeptidase act…	-
Steap4	14.002011741114	5.50692647306793	8.73309153638643	25.0172814597246	21.3527441352848	16.8981572438189	-1.13780774725784	5.58632835359411	9.19498121570846	0.0279838651304734	0.269130757491236	A0A061INS3,Metalloreductase STEAP4	XP_007613222.1,metalloreductase STEAP4	PF03807,NADP oxidoreductase coenzyme F420-dependent;PF01794,erric reductase like transmembrane component	IPR036291,NAD(P)-binding domain superfamily;IPR013130,Ferric reductase transmembrane component-like domain;IPR028939,Pyrroline-5-carboxylate reductase, catalytic, N-terminal	-	GO:0005794,cellular_component,Golgi apparatus;GO:0098706,biological_process,ferric iron import across plasma membrane;GO:0052851,molecular_function,ferric-chelate reductase (NADPH) activity;GO:0005768,cellular_component,endosome;GO:0016491,molecular_function,oxidoreductase activity;GO:0005886,cellular_component,plasma membrane;GO:0008823,molecular_function,cupric reductase activity;GO:0016020,cel…	-
Speer4e	0.168333169647281	0.0903220681146253	0.100811359190152	0.630021833490481	0.206212675775437	0.954795036297051	-2.25148922721121	-0.62693950218599	12.2367205490238	0.00565864279784841	0.131660143376268	K7N6S8,Spermatogenesis-associated glutamate	NP_001116133.1,spermatogenesis associated glutamate (E)-rich protein 4e	PF04822,Takusan	IPR006907,Domain of unknown function DUF622	-	GO:0005575,cellular_component,cellular_component;GO:0003674,molecular_function,molecular_function;GO:0008150,biological_process,biological_process	-
Gm21149	3.8802740046252	5.31599772760283	3.50001318524967	13.2041476143412	7.39121015855072	13.6504703992931	-1.39540096314232	3.25272837914758	27.6447671221195	0.000573294859128894	0.0439072200235342	A0A0G2JFY7,Predicted gene, 21149	XP_003688860.1,disks large homolog 5-like;XP_003946508.1,-	PF04822,Takusan	IPR006907,Domain of unknown function DUF622	-	-	-
Gm21083	2.22978748996408	1.39583613239719	0.460299718265463	4.01709532434634	3.01298226151399	2.61892217230295	-1.19645459133352	1.42868256008309	6.42020188188785	0.0352734595997254	0.298117695460043	A0A0G2JFD5,Predicted gene, 21083	NP_001297379.1,spermatogenesis associated glutamate (E)-rich protein-like	PF04822,Takusan	IPR006907,Domain of unknown function DUF622	-	-	-
Fbxl13	0.141747732484749	0.159720105005785	0.193124463519358	0.328514503216945	0.200559741420203	0.529300637422625	-1.06272519326292	0.564491322228602	7.732435381328	0.0192541264470465	0.227757315671986	B7ZNK2,F-box and leucine-rich repeat protein 13	NP_796050.2,F-box/LRR-repeat protein 13 isoform b	PF12937,-box-like;PF13516,Leucine Rich repeat	IPR001611,Leucine-rich repeat;IPR006553,Leucine-rich repeat, cysteine-containing subtype;IPR036047,F-box-like domain superfamily;IPR032675,Leucine-rich repeat domain superfamily;IPR001810,F-box domain	ENOG410XPA4,-;ENOG410IT20,-	-	-
Atg9b	0.234454916467678	0.22015145745729	0.18428858071925	0.610309855581942	0.695296256949976	0.609510566759319	-1.54732679279127	0.816589194522392	34.2123032043447	0.000155528997408042	0.0252615394171042	D4ABD5,Autophagy-related protein 9	XP_006236022.1,-;NP_001178897.1,autophagy-related protein 9B	PF04109,Autophagy protein Apg9	IPR007241,Autophagy-related protein 9	ENOG410XQBE,-;KOG2173,Integral membrane protein	GO:0000422,biological_process,autophagy of mitochondrion;GO:0005794,cellular_component,Golgi apparatus;GO:0000407,cellular_component,phagophore assembly site;GO:0003674,molecular_function,molecular_function;GO:0000045,biological_process,autophagosome assembly;GO:0005737,cellular_component,cytoplasm;GO:0015031,biological_process,protein transport;GO:0006914,biological_process,autophagy;GO:0044805,…	-
Shh	2.12577535944106	1.53838595870364	1.84475580801157	0.532099578021729	1.23074272716581	0.99839298315993	1.01825421835911	2.00024497541954	13.0873180154896	0.0046860369126901	0.119403468388988	Q8C765,Hedgehog protein	-	PF01085,Hedgehog amino-terminal signalling domain;PF01079,Hint module	IPR036844,Hint domain superfamily;IPR001767,Hedgehog protein, Hint domain;IPR006141,Intein N-terminal splicing region;IPR003587,Hint domain N-terminal;IPR001657,Hedgehog protein;IPR003586,Hint domain C-terminal;IPR009045,Hedgehog signalling/DD-peptidase zinc-binding domain superfamily;IPR000320,Hedgehog, N-terminal signalling domain	KOG3638,Sonic hedgehog and related proteins;ENOG410XQA3,-	GO:0006508,biological_process,proteolysis;GO:0007267,biological_process,cell-cell signaling;GO:0016787,molecular_function,hydrolase activity;GO:0046872,molecular_function,metal ion binding;GO:0016539,biological_process,intein-mediated protein splicing;GO:0005886,cellular_component,plasma membrane;GO:0016020,cellular_component,membrane;GO:0007275,biological_process,multicellular organism developme…	-
Il6	0.158765633645912	0.0894478635838619	0.332785438183306	0.319961031265125	0.435662496564118	0.840492280716185	-1.44188161328332	-0.064475512412845	7.45501092397089	0.0209995458442608	0.23895141313866	A2RTD1,Interleukin 6	NP_112445.1,interleukin-6 isoform 1 precursor	PF00489,Interleukin-6/G-CSF/MGF family	IPR009079,Four-helical cytokine-like, core;IPR030473,Interleukin-6/GCSF/MGF, conserved site;IPR003574,Interleukin-6;IPR030474,Interleukin-6/GCSF/MGF	ENOG410IW11,-;ENOG4112BXV,-	GO:0001878,biological_process,response to yeast;GO:0009408,biological_process,response to heat;GO:0032868,biological_process,response to insulin;GO:0002262,biological_process,myeloid cell homeostasis;GO:0071392,biological_process,cellular response to estradiol stimulus;GO:0045893,biological_process,positive regulation of transcription, DNA-templated;GO:0009612,biological_process,response to mecha…	K05405,ko05142,Chagas disease (American trypanosomiasis);K05405,ko05143,African trypanosomiasis;K05405,ko04621,NOD-like receptor signaling pathway;K05405,ko05144,Malaria;K05405,ko05202,Transcriptional misregulation in cancer;K05405,ko05168,Herpes simplex infection;K05405,ko05410,Hypertrophic cardiomyopathy (HCM);K05405,ko05133,Pertussis;K05405,ko05132,Salmonella infection;K05405,ko05164,Influenza…
1700001C02Rik	0.519919211839291	0.557943256985527	0.311369188404265	0.972952792953026	1.08275561224594	1.01811076365586	-1.10037569493938	-0.230070591177395	8.39959675164658	0.015726887110173	0.208283117669231	D3ZW52,Similar to RIKEN cDNA 1700001C02	-	PF10629,Protein of unknown function (DUF2475)	IPR018902,Uncharacterised protein family UPF0573/UPF0605	ENOG4111R30,-;ENOG410IWU2,-	GO:0005634,cellular_component,nucleus	-
Plb1	0.0595085184636444	0.0155216847328199	0.0242539507176821	0.106602454053067	0.0481946966342746	0.0906345602637038	-1.26311045114248	-0.430843343622538	5.34174327782215	0.0431730269704571	0.327530264993096	A0A1U7QGS4,phospholipase B1, membrane-associated	XP_005073624.2,-	-	IPR001087,GDSL lipase/esterase;IPR035547,Phospholipase B;IPR008265,Lipase, GDSL, active site;IPR036514,SGNH hydrolase superfamily	-	GO:0006629,biological_process,lipid metabolic process;GO:0016788,molecular_function,hydrolase activity, acting on ester bonds;GO:0016298,molecular_function,lipase activity;GO:0016021,cellular_component,integral component of membrane;GO:0016020,cellular_component,membrane	-
Cpz	0.377756128589311	0.257971091648542	0.467885949702355	1.24575295415688	0.824556769666343	0.973933466868707	-1.43715395432257	0.699267444689317	20.5874413674878	0.00105189480382887	0.0565347321321005	A0A0G2JSJ7,Carboxypeptidase Z	-	PF00246,Zinc carboxypeptidase;PF01392,z domain;PF13620,Carboxypeptidase regulatory-like domain	IPR000834,Peptidase M14, carboxypeptidase A;IPR008969,Carboxypeptidase-like, regulatory domain superfamily;IPR034239,Metallocarboxypeptidase Z, carboxypeptidase domain;IPR020067,Frizzled domain;IPR036790,Frizzled cysteine-rich domain superfamily	-	GO:0006508,biological_process,proteolysis;GO:0004180,molecular_function,carboxypeptidase activity;GO:0004181,molecular_function,metallocarboxypeptidase activity;GO:0008270,molecular_function,zinc ion binding	-
Nkx3-2	0.493633590618745	0.294966218368513	0.47031609075033	0.678287587815824	1.07749123859193	0.975728648850712	-1.09334238814789	0.289933772898779	10.1174841829128	0.0096871188398748	0.165964892739965	A0A1A6GWD3,Uncharacterized protein	-	PF00046,Homeobox domain	IPR017970,Homeobox, conserved site;IPR001356,Homeobox domain;IPR020479,Homeobox domain, metazoa;IPR009057,Homeobox-like domain superfamily	-	GO:0043565,molecular_function,sequence-specific DNA binding;GO:0006355,biological_process,regulation of transcription, DNA-templated;GO:0003677,molecular_function,DNA binding;GO:0005634,cellular_component,nucleus	-
Sod3	6.765029983171	5.51954098829684	6.22538460796713	14.2362971637114	11.0363170477928	12.7125501408454	-1.00922906975502	5.13613233009491	66.9885143492144	9.04693865784328e-06	0.0135974999957565	Q542X9,Superoxide dismutase [Cu-Zn]	NP_035565.1,extracellular superoxide dismutase	PF00080,Copper/zinc superoxide dismutase (SODC)	IPR001424,Superoxide dismutase, copper/zinc binding domain;IPR018152,Superoxide dismutase, copper/zinc, binding site;IPR036423,Superoxide dismutase-like, copper/zinc binding domain superfamily;IPR024134,Superoxide dismutase (Cu/Zn) / superoxide dismutase copper chaperone	KOG0441,Cu2+/Zn2+ superoxide dismutase SOD1;COG2032,Cu/Zn superoxide dismutase	GO:0019430,biological_process,removal of superoxide radicals;GO:0006801,biological_process,superoxide metabolic process;GO:0004784,molecular_function,superoxide dismutase activity;GO:0031012,cellular_component,extracellular matrix;GO:0046872,molecular_function,metal ion binding;GO:0016491,molecular_function,oxidoreductase activity;GO:0001666,biological_process,response to hypoxia;GO:0055114,biolo…	-
Slc34a2	0.830483932119801	0.137190266734847	0.0967089220717016	3.20013368796671	1.77379511835425	2.51520147303546	-2.77848950215319	2.84651421943284	9.64804023787927	0.0303529808523645	0.280360874898147	A0A0H2UHZ0,Sodium-dependent phosphate transport protein 2B	-	PF02690,Na+/Pi-cotransporter	IPR029852,Sodium-dependent phosphate transport protein 2B;IPR003841,Sodium-dependent phosphate transport protein	-	GO:0044341,biological_process,sodium-dependent phosphate transport;GO:0005903,cellular_component,brush border;GO:0001701,biological_process,in utero embryonic development;GO:0030643,biological_process,cellular phosphate ion homeostasis;GO:0015321,molecular_function,sodium-dependent phosphate transmembrane transporter activity;GO:0016324,cellular_component,apical plasma membrane;GO:0035725,biologi…	-
Dthd1	0.142947945052759	0.283368276531432	0.149815150292163	0.784227519812	0.572042629141205	0.930928438768406	-1.9331850425253	0.306633011545556	24.9889034295431	0.000522070468422191	0.0428078087267815	E9PZX1,Death domain-containing 1	NP_001164176.1,death domain-containing protein 1	PF00531,eath domain	IPR000488,Death domain;IPR000906,ZU5 domain;IPR011029,Death-like domain superfamily	ENOG410IFXG,-;ENOG410ZN6X,-	GO:0003674,molecular_function,molecular_function;GO:0007165,biological_process,signal transduction	-
Nsun7	0.543739882060372	0.329181861739025	0.35241409673094	0.89394309210332	0.613509501239838	1.25799739470541	-1.14080773682877	1.86791161137181	14.4739939547463	0.00350961046357494	0.104048628920921	E9QPI2,Putative methyltransferase NSUN7	NP_001289762.1,putative methyltransferase NSUN7 isoform 1	PF01189,16S rRNA methyltransferase RsmB/F	IPR001678,SAM-dependent methyltransferase RsmB/NOP2-type;IPR029063,S-adenosyl-L-methionine-dependent methyltransferase	COG0144,tRNA and rRNA cytosine-C5-methylases;KOG2360,Proliferation-associated nucleolar protein (NOL1)	GO:0003723,molecular_function,RNA binding;GO:0032259,biological_process,methylation;GO:0008168,molecular_function,methyltransferase activity;GO:0016740,molecular_function,transferase activity	-
Phox2b	0.719145162619332	0.476662634362944	0.543102183148756	0.0426263585136748	0.362753272173415	0.0399905008343895	1.94258358594327	0.486125961817421	7.19166453888151	0.0298789799146187	0.278219619964846	A0A0D9RWY9,Paired like homeobox 2b	XP_008015715.1,-	PF00046,Homeobox domain	IPR017970,Homeobox, conserved site;IPR001356,Homeobox domain;IPR009057,Homeobox-like domain superfamily	-	GO:0060541,biological_process,respiratory system development;GO:0021934,biological_process,hindbrain tangential cell migration;GO:0048483,biological_process,autonomic nervous system development;GO:0006355,biological_process,regulation of transcription, DNA-templated;GO:0048485,biological_process,sympathetic nervous system development;GO:0021723,biological_process,medullary reticular formation dev…	-
Spata18	0.987948730829749	0.876139064377665	0.421833577740851	3.24462049284441	1.67868079552343	5.4826321839829	-2.14064685420044	2.17505092517128	17.5272760286374	0.00479496511814798	0.120734594296819	A0A0H2UHA4,Mitochondria-eating protein	-	PF16026,Mitochondria-eating protein	IPR031981,Mitochondria-eating protein, C-terminal domain;IPR026169,Mitochondria-eating protein	-	GO:0005741,cellular_component,mitochondrial outer membrane;GO:0005737,cellular_component,cytoplasm;GO:0006974,biological_process,cellular response to DNA damage stimulus;GO:0043231,cellular_component,intracellular membrane-bounded organelle;GO:0035695,biological_process,mitophagy by induced vacuole formation;GO:0033554,biological_process,cellular response to stress;GO:0035694,biological_process,m…	-
Amtn	3.20607157258741	1.87712147381371	2.92525563841834	0.532099578021729	0.970329508614554	0.641824060602812	1.90895869303691	0.843442614076221	33.2683921079745	0.000173845833417308	0.02685260726087	A0A061IHA1,Amelotin-like protein	-	PF15757,Amelotin	IPR031501,Amelotin	-	GO:0042475,biological_process,odontogenesis of dentin-containing tooth;GO:0070175,biological_process,positive regulation of enamel mineralization	-
Cxcl5	7.34548847368532	1.36004284261166	2.25529566737904	18.327017510961	15.6141625848557	12.6948106181342	-2.0604995627365	4.16091133836203	8.45174996657827	0.0387470746207577	0.311764162956918	Q790R4,C-X-C motif chemokine	-	PF00048,Small cytokines (intecrine/chemokine), interleukin-8 like	IPR018048,CXC chemokine, conserved site;IPR033899,CXC Chemokine domain;IPR036048,Chemokine interleukin-8-like superfamily;IPR001811,Chemokine interleukin-8-like domain;IPR001089,CXC chemokine	ENOG410J4TR,-;ENOG41117DC,-	GO:0010469,biological_process,regulation of signaling receptor activity;GO:0005125,molecular_function,cytokine activity;GO:0006952,biological_process,defense response;GO:0006955,biological_process,immune response;GO:0008009,molecular_function,chemokine activity;GO:0006935,biological_process,chemotaxis;GO:0060326,biological_process,cell chemotaxis;GO:0005576,cellular_component,extracellular region…	-
Ppbp	33.5295426500205	52.9746643981013	47.7490256788368	16.8571897709377	16.7568648825619	17.8000654804649	1.41392712418929	5.07576369888764	80.7006560319535	5.4677529505102e-06	0.0135974999957565	Q9EQI5,Chemokine	NP_076274.1,platelet basic protein precursor	PF00048,Small cytokines (intecrine/chemokine), interleukin-8 like	IPR033899,CXC Chemokine domain;IPR036048,Chemokine interleukin-8-like superfamily;IPR001811,Chemokine interleukin-8-like domain;IPR001089,CXC chemokine	ENOG4111BTH,-;ENOG410JG75,-	GO:0042127,biological_process,regulation of cell proliferation;GO:0045236,molecular_function,CXCR chemokine receptor binding;GO:0090023,biological_process,positive regulation of neutrophil chemotaxis;GO:0008009,molecular_function,chemokine activity;GO:0060326,biological_process,cell chemotaxis;GO:0006952,biological_process,defense response;GO:0006955,biological_process,immune response;GO:0002523,…	K10029,ko04060,Cytokine-cytokine receptor interaction;K10029,ko04062,Chemokine signaling pathway
Cxcl1	2.09702729419797	0.386096733833985	1.55136584430541	3.85325230420215	3.80803874996765	8.78479329929202	-2.00422261561178	2.68678552750841	8.64161366177196	0.0318913705106516	0.28622816472475	A2RTH0,C-X-C motif chemokine	NP_032202.1,growth-regulated alpha protein precursor	PF00048,Small cytokines (intecrine/chemokine), interleukin-8 like	IPR018048,CXC chemokine, conserved site;IPR033899,CXC Chemokine domain;IPR036048,Chemokine interleukin-8-like superfamily;IPR001811,Chemokine interleukin-8-like domain;IPR001089,CXC chemokine	ENOG410ZT1C,-;ENOG410J3WE,-	GO:0070965,biological_process,positive regulation of neutrophil mediated killing of fungus;GO:0006952,biological_process,defense response;GO:0032930,biological_process,positive regulation of superoxide anion generation;GO:0005125,molecular_function,cytokine activity;GO:0010469,biological_process,regulation of signaling receptor activity;GO:0006955,biological_process,immune response;GO:0008009,mol…	K05505,ko05134,Legionellosis;K05505,ko04668,TNF signaling pathway;K05505,ko05132,Salmonella infection;K05505,ko04062,Chemokine signaling pathway;K05505,ko04060,Cytokine-cytokine receptor interaction
Areg	0.412450902090499	0.387288390419892	0.0665023081406639	1.15091167986922	0.925020844042209	1.19971502503169	-1.85227970837625	-0.121546992668215	13.3321286520484	0.00437948898495493	0.115771823806196	Q4FJT2,Amphiregulin	NP_033834.1,amphiregulin preproprotein	-	IPR013032,EGF-like, conserved site;IPR015497,Epidermal growth factor receptor ligand;IPR000742,EGF-like domain	ENOG410IXZG,-;ENOG4112CXY,-	GO:0007186,biological_process,G-protein coupled receptor signaling pathway;GO:0016020,cellular_component,membrane;GO:0005737,cellular_component,cytoplasm;GO:0032355,biological_process,response to estradiol;GO:0007173,biological_process,epidermal growth factor receptor signaling pathway;GO:0009986,cellular_component,cell surface;GO:0060750,biological_process,epithelial cell proliferation involved …	K09782,ko04390,Hippo signaling pathway;K09782,ko04012,ErbB signaling pathway
Cxcl10	0.616224978051593	0.160730767304334	0.430552243646039	0.655437046817174	0.821993760169156	1.32690506154426	-1.19153726619885	0.660331485170739	6.95529881775902	0.0253128041376557	0.25691587678313	Q548V9,C-X-C motif chemokine	NP_067249.1,C-X-C motif chemokine 10 precursor	PF00048,Small cytokines (intecrine/chemokine), interleukin-8 like	IPR018048,CXC chemokine, conserved site;IPR033899,CXC Chemokine domain;IPR036048,Chemokine interleukin-8-like superfamily;IPR001811,Chemokine interleukin-8-like domain;IPR001089,CXC chemokine	ENOG410ZTJK,-;ENOG410J1VC,-	GO:0048248,molecular_function,CXCR3 chemokine receptor binding;GO:0006935,biological_process,chemotaxis;GO:0005576,cellular_component,extracellular region;GO:0005615,cellular_component,extracellular space;GO:0051281,biological_process,positive regulation of release of sequestered calcium ion into cytosol;GO:0010818,biological_process,T cell chemotaxis;GO:0010469,biological_process,regulation of s…	K12671,ko04668,TNF signaling pathway;K12671,ko04622,RIG-I-like receptor signaling pathway;K12671,ko05164,Influenza A;K12671,ko04062,Chemokine signaling pathway;K12671,ko04623,Cytosolic DNA-sensing pathway;K12671,ko04060,Cytokine-cytokine receptor interaction;K12671,ko04620,Toll-like receptor signaling pathway
Fam47e	0.89519739175931	1.38953652727575	1.01479055277679	2.55886939250544	1.70762664455994	3.33326036486736	-1.16594884131023	1.96416073779928	17.5724764008446	0.0018119804223988	0.0722473148462308	D3YWC7,Family with sequence similarity 47, member E	XP_011247798.1,protein FAM47E isoform X1	PF14642,AM47 family	IPR032743,FAM47 family	ENOG410XRNG,-;ENOG410IID3,-	GO:0005737,cellular_component,cytoplasm;GO:0008150,biological_process,biological_process;GO:0003674,molecular_function,molecular_function	-
Stbd1	3.88780651518548	3.84619101129082	4.72941898731106	1.60899629265823	2.29203392918847	2.00173073120719	1.10243508999178	2.78164615961378	40.4317584208694	7.89729215138974e-05	0.0191315998847948	Q147V6,Stbd1 protein	-	PF00686,Starch binding domain	IPR002044,Carbohydrate binding module family 20;IPR013783,Immunoglobulin-like fold;IPR034838,Starch-binding domain-containing protein 1, CBM20 domain;IPR013784,Carbohydrate-binding-like fold	ENOG410IJ19,-;ENOG410Y3IB,-	GO:0030246,molecular_function,carbohydrate binding;GO:2001069,molecular_function,glycogen binding;GO:2001070,molecular_function,starch binding	-
1700007G11Rik	0.878517792143996	1.24988151923122	1.00442367336762	2.65572075301314	2.0089216088112	2.51666739539623	-1.16052306548247	1.35827011201391	23.018814428211	0.000705770431302336	0.0487697981119107	J9P7E9,Chromosome 4 open reading frame 22	XP_003434057.1,uncharacterized protein C4orf22 homolog isoform X1	PF14713,omain of unknown function (DUF4464)	IPR027887,Protein of unknown function DUF4464	ENOG410IHUP,-;ENOG410XR75,-	-	-
Abcg3	2.21516967696969	1.49884383469003	3.28891379844677	1.34583721438228	1.17325137543017	0.995721227289502	1.01318607968054	2.65019260406646	15.0012725350897	0.00336233121084158	0.101649687477762	D3Z0Z4,ATP-binding cassette sub-family G member 3	-	PF01061,ABC-2 type transporter;PF00005,ABC transporter	IPR013525,ABC-2 type transporter;IPR003439,ABC transporter-like;IPR027417,P-loop containing nucleoside triphosphate hydrolase	-	GO:0016887,molecular_function,ATPase activity;GO:0000166,molecular_function,nucleotide binding;GO:0005524,molecular_function,ATP binding;GO:0016021,cellular_component,integral component of membrane;GO:0016020,cellular_component,membrane	-
Tmem233	0.404624825224026	1.09598008065006	0.424062962083887	0.125452625581223	0.266902639699657	0.147118869137414	1.85145151716066	0.135536255328226	13.1949389011781	0.00451904423369265	0.117322813643368	A0A0A0MQE1,Transmembrane protein 233	NP_001095016.1,transmembrane protein 233	PF04505,Interferon-induced transmembrane protein	IPR007593,CD225/Dispanin family	ENOG410J0SI,-;ENOG410YZUX,-	GO:0009607,biological_process,response to biotic stimulus;GO:0016021,cellular_component,integral component of membrane;GO:0016020,cellular_component,membrane	-
Cfap73	2.92983790385008	3.4978226090416	2.50033515216161	5.5671135003446	3.58913050236726	10.2874586429834	-1.08399075526633	2.14417779410622	8.67427192477783	0.0181563824145287	0.22266319148167	F1RKB4,Cilia and flagella associated protein 73	-	PF13863,omain of unknown function (DUF4200)	IPR025252,Domain of unknown function DUF4200	ENOG410IG5M,-;ENOG4111NGK,-	-	-
Morn3	2.05135055516953	2.62177660169973	1.46312450670895	3.24411634819013	3.81132235076215	6.94890371205991	-1.14967566652278	2.20636254052641	12.3683321967632	0.00667070213530231	0.142243823606719	M0R7B3,MORN repeat-containing 3	XP_006221411.1,MORN repeat-containing protein 3 isoform X2;XP_006249429.1,-	PF02493,MORN repeat	IPR003409,MORN motif	KOG0231,Junctional membrane complex protein Junctophilin and related MORN repeat proteins;COG4642,Uncharacterized protein conserved in bacteria	GO:0005634,cellular_component,nucleus	-
Lrrc43	0.44780208150119	0.525603612733825	0.410650143322614	1.39128844166185	0.991996756757868	2.11663178424032	-1.65952213862602	1.07029959774547	26.0809146461376	0.000445055098910178	0.039834980488864	A0A0G2JGK7,Leucine-rich repeat-containing protein 43	NP_001276751.1,leucine-rich repeat-containing protein 43 isoform 3	-	IPR032675,Leucine-rich repeat domain superfamily	-	-	-
Cldn4	1.35853025019304	1.11619375144737	0.84537763404583	3.08008301991432	2.62117204705923	2.92975562073748	-1.34258519944821	1.8840524164096	36.4066349769045	0.000121165522537556	0.0236428511292661	Q3UM35,Claudin	NP_034033.1,claudin-4	PF00822,PMP-22/EMP/MP20/Claudin family	IPR017974,Claudin, conserved site;IPR006187,Claudin;IPR003550,Claudin-4;IPR004031,PMP-22/EMP/MP20/Claudin superfamily	ENOG410YA61,-;ENOG410IIJR,-	GO:0007565,biological_process,female pregnancy;GO:0030054,cellular_component,cell junction;GO:0032570,biological_process,response to progesterone;GO:0061436,biological_process,establishment of skin barrier;GO:0005923,cellular_component,bicellular tight junction;GO:0070293,biological_process,renal absorption;GO:0016328,cellular_component,lateral plasma membrane;GO:0005198,molecular_function,struct…	K06087,ko04514,Cell adhesion molecules (CAMs);K06087,ko04670,Leukocyte transendothelial migration;K06087,ko04530,Tight junction;K06087,ko05160,Hepatitis C
Elfn1	0.7022220720377	0.546592481832928	0.735956751403273	1.13587699948742	1.48957518749733	1.45870192446102	-1.01478104076693	2.10110012961644	26.9530414011823	0.000393187635490764	0.0368733771834477	D3ZZ44,Extracellular leucine-rich repeat and fibronectin type III domain-containing 1	XP_006248986.1,-;XP_017453779.1,-;NP_001099383.1,protein ELFN1 precursor;XP_006248988.1,-;XP_017453780.1,-	PF13855,Leucine rich repeat	IPR001611,Leucine-rich repeat;IPR000483,Cysteine-rich flanking region, C-terminal;IPR003591,Leucine-rich repeat, typical subtype;IPR032675,Leucine-rich repeat domain superfamily	ENOG410IHCP,-;ENOG4110NB3,-	GO:0070062,cellular_component,extracellular exosome;GO:0030425,cellular_component,dendrite;GO:0010923,biological_process,negative regulation of phosphatase activity;GO:0019902,molecular_function,phosphatase binding;GO:0050808,biological_process,synapse organization;GO:0060076,cellular_component,excitatory synapse;GO:0016020,cellular_component,membrane;GO:0016021,cellular_component,integral compon…	-
Tex26	0.186674556170593	0.368100699629859	0.0391284767026183	0.714791394398196	0.576277050539898	0.617649896361652	-1.61101222550506	-0.083899866568898	8.61054055769699	0.0147781787938958	0.203771021864485	A0A0M3HEP4,Testis-expressed protein 26	NP_001297692.1,testis-expressed protein 26 isoform 2	-	-	-	-	-
Dlx6	0.63300359499784	0.487701137474507	0.69743420632151	0.981303642835862	1.94855783989573	1.1661230043308	-1.14902873974678	1.27746139967222	14.4403351500466	0.00342337423996012	0.102741230584653	A0A1S3ABT2,homeobox protein DLX-6	XP_007532618.1,homeobox protein DLX-6	-	IPR017970,Homeobox, conserved site;IPR001356,Homeobox domain;IPR020479,Homeobox domain, metazoa;IPR009057,Homeobox-like domain superfamily;IPR000047,Helix-turn-helix motif	-	GO:0006355,biological_process,regulation of transcription, DNA-templated;GO:0043565,molecular_function,sequence-specific DNA binding;GO:0003677,molecular_function,DNA binding;GO:0005634,cellular_component,nucleus	-
Cftr	0.168788417111878	0.1678140987366	0.0520285282620133	0.380178809898848	0.30650666049321	0.403600202722347	-1.43845307133197	0.995922547314609	13.7687893835097	0.00396855990957617	0.110573767975236	E9PVD7,Cystic fibrosis transmembrane conductance regulator	-	PF00005,ABC transporter;PF00664,ABC transporter transmembrane region;PF14396,Cystic fibrosis TM conductance regulator (CFTR), regulator domain	IPR025837,CFTR regulator domain;IPR003439,ABC transporter-like;IPR027417,P-loop containing nucleoside triphosphate hydrolase;IPR011527,ABC transporter type 1, transmembrane domain;IPR036640,ABC transporter type 1, transmembrane domain superfamily;IPR009147,Cystic fibrosis transmembrane conductance regulator;IPR003593,AAA+ ATPase domain;IPR017871,ABC transporter, conserved site	COG1132,ABC-type multidrug transport system, ATPase and permease components;KOG0054,Multidrug resistance-associated protein/mitoxantrone resistance protein, ABC superfamily	GO:0005260,molecular_function,intracellularly ATP-gated chloride channel activity;GO:0048240,biological_process,sperm capacitation;GO:1902476,biological_process,chloride transmembrane transport;GO:0016887,molecular_function,ATPase activity;GO:0005524,molecular_function,ATP binding;GO:0015108,molecular_function,chloride transmembrane transporter activity;GO:0016787,molecular_function,hydrolase act…	-
Iqub	0.707405045713021	0.79313215660227	0.597537172981233	1.41499720707011	1.0955253144736	1.84652112264789	-1.01782991501583	1.99955882056121	18.7237560302055	0.00146181890563622	0.0663449217395045	A0A024R771,Uncharacterized protein	XP_011514136.1,-;XP_016867260.1,-;NP_001269784.1,-;NP_849149.3,IQ and ubiquitin-like domain-containing protein;XP_005250218.1,-;NP_001308222.1,-;XP_011514135.1,-	-	IPR000626,Ubiquitin domain;IPR029071,Ubiquitin-like domain superfamily;IPR037695,IQ and ubiquitin-like domain-containing protein	ENOG410IEKT,-;ENOG4111FX1,-	GO:0001669,cellular_component,acrosomal vesicle;GO:0031514,cellular_component,motile cilium;GO:0007224,biological_process,smoothened signaling pathway;GO:0060271,biological_process,cilium assembly	-
Slc23a4	0.29734222693619	0.0698005458894084	0.200331333200595	0.535031256137551	0.327827027373248	0.401557508378374	-1.12944782443084	0.237807511978951	5.98878327389888	0.034199018619063	0.29445960428917	A0A0J9YUX7,Solute carrier family 23 member 4	XP_006506197.1,uncharacterized protein LOC243753 isoform X1	PF00860,Permease family	IPR006043,Xanthine/uracil/vitamin C permease;IPR006042,Xanthine/uracil permease	-	GO:0022857,molecular_function,transmembrane transporter activity;GO:0003674,molecular_function,molecular_function;GO:0055085,biological_process,transmembrane transport;GO:0016020,cellular_component,membrane;GO:0005575,cellular_component,cellular_component;GO:0005215,molecular_function,transporter activity;GO:0016021,cellular_component,integral component of membrane;GO:0008150,biological_process,b…	-
Chrm2	0.598635355993289	0.370756197820921	0.307022468361284	0.128343859889596	0.251209487631408	0.0722445277753262	1.51215929786074	0.864091326602171	11.6371311625964	0.00705041775239294	0.145121756670475	M3XY52,Muscarinic acetylcholine receptor	-	PF00001,7 transmembrane receptor (rhodopsin family)	IPR001065,Muscarinic acetylcholine receptor M2;IPR000995,Muscarinic acetylcholine receptor family;IPR017452,GPCR, rhodopsin-like, 7TM;IPR000276,G protein-coupled receptor, rhodopsin-like	KOG4220,Muscarinic acetylcholine receptor;ENOG410YCQR,-	GO:0030054,cellular_component,cell junction;GO:0045211,cellular_component,postsynaptic membrane;GO:0007213,biological_process,G-protein coupled acetylcholine receptor signaling pathway;GO:0016020,cellular_component,membrane;GO:1990763,molecular_function,arrestin family protein binding;GO:0004871,molecular_function,signal transducer activity;GO:0005887,cellular_component,integral component of plas…	-
Trpv6	1.43858834471603	0.312435475779596	0.194872528995586	3.32322460495368	3.27286058681213	5.06052681017507	-2.54449953079434	3.16449834351598	9.53047031693314	0.0310236402455255	0.28267558942637	A0A0J9YMK6,Transient receptor potential cation channel subfamily V member 6	-	PF12796,Ankyrin repeats (3 copies);PF00520,Ion transport protein	IPR008345,Transient receptor potential channel, vanilloid 6;IPR002110,Ankyrin repeat;IPR008344,Transient receptor potential cation channel subfamily V member 5/6;IPR020683,Ankyrin repeat-containing domain;IPR004729,Transient receptor potential channel;IPR036770,Ankyrin repeat-containing domain superfamily;IPR005821,Ion transport domain;IPR024862,Transient receptor potential cation channel subfami…	-	GO:0005216,molecular_function,ion channel activity;GO:0005262,molecular_function,calcium channel activity;GO:0055085,biological_process,transmembrane transport;GO:0006811,biological_process,ion transport;GO:0016020,cellular_component,membrane;GO:0034220,biological_process,ion transmembrane transport;GO:0006816,biological_process,calcium ion transport;GO:0016021,cellular_component,integral compone…	-
Gimap7	6.7977639992186	2.80231500363376	6.34238948444751	1.63726468007202	3.81031356403573	1.88084355537226	1.13918871644289	3.18370518033457	6.10886458931672	0.049808038246679	0.34237903927158	Q8R379,GTPase, IMAP family member 7	NP_666279.1,GTPase, IMAP family member 7	PF04548,AIG1 family	IPR006703,AIG1-type guanine nucleotide-binding (G) domain;IPR027417,P-loop containing nucleoside triphosphate hydrolase	ENOG4111GYZ,-;ENOG410IM0G,-	GO:0046039,biological_process,GTP metabolic process;GO:0005525,molecular_function,GTP binding;GO:0042803,molecular_function,protein homodimerization activity;GO:0043231,cellular_component,intracellular membrane-bounded organelle;GO:0003924,molecular_function,GTPase activity;GO:0005829,cellular_component,cytosol;GO:0005811,cellular_component,lipid droplet;GO:0042802,molecular_function,identical pr…	-
Gimap3	13.7469475690493	7.71125970877684	15.0971465130856	5.45644681754063	6.08012913205447	4.66652832059036	1.19538106265162	4.50733071936083	25.0382503402461	0.00132136119311081	0.0624368639860408	A0A1U8CSP9,GTPase IMAP family member 3-like	XP_012981490.1,-	-	IPR006703,AIG1-type guanine nucleotide-binding (G) domain;IPR027417,P-loop containing nucleoside triphosphate hydrolase	-	GO:0005525,molecular_function,GTP binding;GO:0016021,cellular_component,integral component of membrane;GO:0016020,cellular_component,membrane	-
Nfe2l3	2.55432703743619	1.32708577156611	1.16865559663942	4.49447850766285	4.25846169120933	3.91012065234532	-1.29399703467753	3.14361772208192	21.4049774617024	0.00145041714889295	0.0659903901331715	Q3UZC1,Nuclear factor, erythroid derived 2, like 3, isoform CRA_a	NP_035033.1,nuclear factor erythroid 2-related factor 3	PF03131,bZIP Maf transcription factor	IPR029854,Nuclear factor erythroid 2-related factor 3;IPR008917,Transcription factor, Skn-1-like, DNA-binding domain superfamily;IPR004826,Basic leucine zipper domain, Maf-type;IPR004827,Basic-leucine zipper domain	ENOG410ZGMS,-;KOG3863,bZIP transcription factor NRF1	GO:0003677,molecular_function,DNA binding;GO:0001078,molecular_function,transcriptional repressor activity, RNA polymerase II proximal promoter sequence-specific DNA binding;GO:0006357,biological_process,regulation of transcription by RNA polymerase II;GO:0003700,molecular_function,DNA binding transcription factor activity;GO:0000122,biological_process,negative regulation of transcription by RNA …	-
Mmrn1	8.11301045906542	10.097781717891	9.32205284128218	4.68661121173739	3.97707220523561	3.34107754095289	1.22589071692601	5.28169979741458	74.054300234217	5.7797220565597e-06	0.0135974999957565	G3UVV6,MCG123217	NP_081889.1,multimerin-1 isoform a precursor	PF07546,MI domain;PF00008,-like domain;PF00386,C1q domain	IPR011489,EMI domain;IPR008983,Tumour necrosis factor-like domain superfamily;IPR001881,EGF-like calcium-binding domain;IPR000742,EGF-like domain;IPR013032,EGF-like, conserved site;IPR001073,C1q domain;IPR033188,Multimerin-1	ENOG410IEM1,-;ENOG411182X,-	GO:0007596,biological_process,blood coagulation;GO:0005509,molecular_function,calcium ion binding	-
Igkv17-127	27.3811015085042	21.1734803547537	19.1309912903261	75.0897738767042	36.0944558086534	44.0544380118007	-1.16738318266068	3.74257172112522	15.9670039908825	0.00459348162395126	0.118404031970375	A0A0G2JDN5,Immunoglobulin kappa variable 17-127	-	PF07686,Immunoglobulin V-set domain	IPR013106,Immunoglobulin V-set domain;IPR036179,Immunoglobulin-like domain superfamily;IPR013783,Immunoglobulin-like fold;IPR007110,Immunoglobulin-like domain	-	GO:0006955,biological_process,immune response;GO:0002377,biological_process,immunoglobulin production;GO:0005615,cellular_component,extracellular space	-
Igkv1-122	4.4285248495196	1.41762018786956	8.016740383432	1.41985840401621	1.03569374183193	0.380588447888642	2.28786984330176	0.158828499179777	12.0804976553292	0.00711381774270665	0.145644777124724	A0A140T8M9,Immunoglobulin kappa chain variable 1-122	-	PF07686,Immunoglobulin V-set domain	IPR013106,Immunoglobulin V-set domain;IPR036179,Immunoglobulin-like domain superfamily;IPR013783,Immunoglobulin-like fold;IPR007110,Immunoglobulin-like domain	-	-	-
Igkv16-104	42.6274805951774	20.3007211242075	33.3461573676758	48.9137463944419	119.281049175023	104.696559416604	-1.47611162191977	4.53691735177031	11.1701173630752	0.0206190670048752	0.236640713168795	A0A0B4J1I1,Immunoglobulin kappa variable 16-104	-	PF07686,Immunoglobulin V-set domain	IPR003599,Immunoglobulin subtype;IPR013783,Immunoglobulin-like fold;IPR036179,Immunoglobulin-like domain superfamily;IPR013106,Immunoglobulin V-set domain;IPR007110,Immunoglobulin-like domain	-	GO:0006955,biological_process,immune response;GO:0002377,biological_process,immunoglobulin production;GO:0005615,cellular_component,extracellular space	-
Igkv1-99	4.30592666400945	2.31041928491081	14.6128210068661	0.413226268038151	1.23080448663626	1.16302161336183	2.88987255949959	0.628646145621006	14.0623182995058	0.0068534129671821	0.143751122698539	F6XWB2,Immunoglobulin kappa variable 1-99	-	PF07686,Immunoglobulin V-set domain	IPR013106,Immunoglobulin V-set domain;IPR036179,Immunoglobulin-like domain superfamily;IPR013783,Immunoglobulin-like fold;IPR007110,Immunoglobulin-like domain	ENOG410ZN1U,-;ENOG410JC0E,-	GO:0006955,biological_process,immune response;GO:0002377,biological_process,immunoglobulin production;GO:0005615,cellular_component,extracellular space	-
Igkv4-63	4.38048816468494	5.34722039045647	4.24660690690845	1.87595334183229	1.12690540659554	0.828212361030397	1.89739338460046	0.155497006962109	24.6913188145905	0.000545767832199999	0.043240338464087	A0A0G2JFU6,Immunoglobulin kappa variable 4-63	-	PF07686,Immunoglobulin V-set domain	IPR003599,Immunoglobulin subtype;IPR013783,Immunoglobulin-like fold;IPR036179,Immunoglobulin-like domain superfamily;IPR013106,Immunoglobulin V-set domain;IPR007110,Immunoglobulin-like domain	-	GO:0006955,biological_process,immune response;GO:0002377,biological_process,immunoglobulin production;GO:0005615,cellular_component,extracellular space	-
Igkv8-34	0.211223538899876	0	0.221370696961388	8.51359324834766	0.362256349882767	4.59260772253568	-4.83875494626242	-0.138889785676686	12.7444680515604	0.0096211687271237	0.165492120046007	A0A0G2JDU0,Immunoglobulin kappa variable 8-34	-	PF07686,Immunoglobulin V-set domain	IPR003599,Immunoglobulin subtype;IPR013783,Immunoglobulin-like fold;IPR036179,Immunoglobulin-like domain superfamily;IPR013106,Immunoglobulin V-set domain;IPR007110,Immunoglobulin-like domain	-	GO:0006955,biological_process,immune response;GO:0002377,biological_process,immunoglobulin production;GO:0005615,cellular_component,extracellular space	-
Igkv3-3	11.0598174720625	14.1156535698358	2.92591631499105	1.40658077867025	2.57817541490382	0.406031686744707	2.69259301064045	1.02686605480052	12.353746007742	0.0111972274638414	0.177580878354503	A0A140T8Q0,Immunoglobulin kappa variable 3-3	-	PF07686,Immunoglobulin V-set domain	IPR003599,Immunoglobulin subtype;IPR013783,Immunoglobulin-like fold;IPR036179,Immunoglobulin-like domain superfamily;IPR013106,Immunoglobulin V-set domain;IPR007110,Immunoglobulin-like domain	-	-	-
Igkv3-1	31.0319150429714	5.54543533100692	8.10253748766752	4.21974233601076	3.49895234879803	1.62412674697883	2.2837414074166	1.72537655428638	7.70372786685853	0.0372183298510932	0.306226553712151	A0A075B5P1,Immunoglobulin kappa variable 3-1	-	PF07686,Immunoglobulin V-set domain	IPR003599,Immunoglobulin subtype;IPR013783,Immunoglobulin-like fold;IPR036179,Immunoglobulin-like domain superfamily;IPR013106,Immunoglobulin V-set domain;IPR007110,Immunoglobulin-like domain	-	GO:0006955,biological_process,immune response;GO:0002377,biological_process,immunoglobulin production;GO:0005615,cellular_component,extracellular space	-
Cd8b1	3.53511007113616	1.56209062913278	4.08632692469184	0.942924943385774	2.13982847267231	1.17949056405678	1.11736438315285	1.75910668360064	7.46066969112451	0.0253580045376594	0.2570907233352	Q3TEK8,CD8 antigen, beta chain 1	NP_033988.1,T-cell surface glycoprotein CD8 beta chain precursor	PF07686,Immunoglobulin V-set domain	IPR003599,Immunoglobulin subtype;IPR013783,Immunoglobulin-like fold;IPR036179,Immunoglobulin-like domain superfamily;IPR013106,Immunoglobulin V-set domain;IPR007110,Immunoglobulin-like domain	ENOG410ZF37,-;ENOG410IY5X,-	GO:0009897,cellular_component,external side of plasma membrane;GO:0009986,cellular_component,cell surface;GO:0016021,cellular_component,integral component of membrane;GO:0016020,cellular_component,membrane	K06459,ko04640,Hematopoietic cell lineage;K06459,ko04514,Cell adhesion molecules (CAMs);K06459,ko04660,T cell receptor signaling pathway;K06459,ko04612,Antigen processing and presentation;K06459,ko05340,Primary immunodeficiency
Tacr1	0.166284437494742	0.133834178266287	0.0248961036484075	0.807863401849351	0.539812747533672	0.48281552521014	-2.43842286903333	1.26909346030371	22.9234983734688	0.00128328908863919	0.0611091625343964	A0A1U7QPR6,substance-P receptor	XP_005078345.1,substance-P receptor	-	IPR000046,Neurokinin NK1 receptor;IPR001681,Neurokinin receptor;IPR017452,GPCR, rhodopsin-like, 7TM;IPR000276,G protein-coupled receptor, rhodopsin-like	-	GO:0004995,molecular_function,tachykinin receptor activity;GO:0007217,biological_process,tachykinin receptor signaling pathway;GO:0016020,cellular_component,membrane;GO:0004871,molecular_function,signal transducer activity;GO:0005886,cellular_component,plasma membrane;GO:0007165,biological_process,signal transduction;GO:0007186,biological_process,G-protein coupled receptor signaling pathway;GO:00…	-
Gp9	4.72555726642062	6.98458194719539	6.0990014097563	2.55721863035641	3.15175360028537	2.31636238090681	1.17631053184898	1.95384833138518	28.6670160531487	0.000310861495055682	0.0336117052335407	A0A1A6HRR6,Uncharacterized protein	-	PF13855,Leucine rich repeat;PF01462,Leucine rich repeat N-terminal domain	IPR001611,Leucine-rich repeat;IPR000483,Cysteine-rich flanking region, C-terminal;IPR000372,Leucine-rich repeat N-terminal domain;IPR032675,Leucine-rich repeat domain superfamily	-	GO:0016021,cellular_component,integral component of membrane;GO:0016020,cellular_component,membrane	-
Fbln2	2.47507896425966	2.005869511039	1.66167031007987	6.03076816867107	4.02171369596106	3.96449785126199	-1.15929264039747	4.42192265872034	29.5571148237713	0.000577396254510703	0.0440378446230757	Q3TGL4,Fibulin 2, isoform CRA_b	NP_001074906.1,fibulin-2 isoform b precursor	PF14670,Coagulation Factor Xa inhibitory site;PF07645,Calcium-binding EGF domain;PF01821,Anaphylotoxin-like domain;PF12662,Complement Clr-like EGF-like	IPR018097,EGF-like calcium-binding, conserved site;IPR000020,Anaphylatoxin/fibulin;IPR009030,Growth factor receptor cysteine-rich domain superfamily;IPR001881,EGF-like calcium-binding domain;IPR026823,Complement Clr-like EGF domain;IPR037286,Fibulin-2;IPR000152,EGF-type aspartate/asparagine hydroxylation site;IPR000742,EGF-like domain;IPR013032,EGF-like, conserved site	ENOG410IR7F,-;ENOG410Y194,-	GO:0010811,biological_process,positive regulation of cell-substrate adhesion;GO:0031012,cellular_component,extracellular matrix;GO:0005509,molecular_function,calcium ion binding;GO:0030198,biological_process,extracellular matrix organization;GO:0050840,molecular_function,extracellular matrix binding;GO:0005576,cellular_component,extracellular region;GO:0005615,cellular_component,extracellular spa…	-
A730049H05Rik	0.680445981826427	0.697018709114576	0.907625778127328	1.994626286588	1.70628166404731	1.27676278389388	-1.0979024712651	2.19960320872942	25.6845141040801	0.000471325067207559	0.0416472019864051	Q8C940,RIKEN cDNA A730049H05 gene	-	-	-	-	GO:0005575,cellular_component,cellular_component;GO:0008150,biological_process,biological_process;GO:0003674,molecular_function,molecular_function	-
Prok2	0.924998231123872	0.774157183450381	0.147522725804994	4.92379468676445	2.82794276264768	2.18610044173908	-2.3777186879617	1.94055775903237	14.5394224211845	0.00883706767187913	0.158472332562742	Q14AB2,Prokineticin 2	NP_056583.1,prokineticin-2 isoform 1 precursor	PF06607,Prokineticin	IPR023569,Prokineticin domain;IPR009523,Prokineticin	ENOG410J1F6,-;ENOG4111YK9,-	GO:0007283,biological_process,spermatogenesis;GO:0043066,biological_process,negative regulation of apoptotic process;GO:0008283,biological_process,cell proliferation;GO:0045987,biological_process,positive regulation of smooth muscle contraction;GO:0001525,biological_process,angiogenesis;GO:0006935,biological_process,chemotaxis	-
Chl1	0.432739349808296	0.45639536024771	0.351648603669853	1.69048637595694	0.879303397060475	0.586950792263631	-1.31629418722679	3.18155472307863	10.9164704252985	0.0147735026988276	0.203771021864485	A0A1U7QTP6,neural cell adhesion molecule L1-like protein isoform X2	XP_005085809.1,neural cell adhesion molecule L1-like protein isoform X2	-	IPR026966,Neurofascin/L1/NrCAM, C-terminal domain;IPR003961,Fibronectin type III;IPR007110,Immunoglobulin-like domain;IPR036116,Fibronectin type III superfamily;IPR036179,Immunoglobulin-like domain superfamily;IPR013783,Immunoglobulin-like fold;IPR003599,Immunoglobulin subtype;IPR003598,Immunoglobulin subtype 2;IPR013098,Immunoglobulin I-set	-	GO:0016021,cellular_component,integral component of membrane;GO:0016020,cellular_component,membrane	-
Ret	0.438890844357609	0.802822019745736	0.286737735528872	0.189535396045297	0.215061251630831	0.269417003440318	1.22060476978881	1.36345920322838	10.6342080536961	0.00909573651526126	0.161379085798279	A0A1U7Q3L7,Proto-oncogene tyrosine-protein kinase receptor Ret	XP_005066133.1,proto-oncogene tyrosine-protein kinase receptor Ret	-	IPR002126,Cadherin;IPR015919,Cadherin-like;IPR016249,Tyrosine-protein kinase, Ret receptor;IPR020635,Tyrosine-protein kinase, catalytic domain;IPR001245,Serine-threonine/tyrosine-protein kinase, catalytic domain;IPR017441,Protein kinase, ATP binding site;IPR008266,Tyrosine-protein kinase, active site;IPR011009,Protein kinase-like domain superfamily;IPR000719,Protein kinase domain	-	GO:0045121,cellular_component,membrane raft;GO:0016301,molecular_function,kinase activity;GO:0007155,biological_process,cell adhesion;GO:0007156,biological_process,homophilic cell adhesion via plasma membrane adhesion molecules;GO:0016740,molecular_function,transferase activity;GO:0004714,molecular_function,transmembrane receptor protein tyrosine kinase activity;GO:0016310,biological_process,phos…	-
Clec4b2	1.18206017936302	1.66491883733778	1.9270941422022	0.959501538902896	0.788385838117947	0.620806539784284	1.03509013033102	0.55160298873345	10.7390974824715	0.00822219186724284	0.153278000721897	Q67DU8,Antigen presenting cell lectin-like receptor A1	NP_001004159.1,C-type lectin domain family 4, member b2	PF00059,Lectin C-type domain	IPR016187,C-type lectin fold;IPR018378,C-type lectin, conserved site;IPR033989,CD209-like, C-type lectin-like domain;IPR001304,C-type lectin-like;IPR016186,C-type lectin-like/link domain superfamily	ENOG410XPJ1,-;KOG4297,C-type lectin	GO:0003674,molecular_function,molecular_function;GO:0009897,cellular_component,external side of plasma membrane;GO:0002579,biological_process,positive regulation of antigen processing and presentation;GO:0030246,molecular_function,carbohydrate binding;GO:0016020,cellular_component,membrane;GO:0016021,cellular_component,integral component of membrane	-
C1ra	18.6081844102779	8.85182779368212	11.2621692299301	37.2926656953263	28.3874818291226	21.2462447744772	-1.13982422733621	5.96215739222552	10.0587359123821	0.0236709825633085	0.250751041688742	Q566I6,Complement component 1, r subcomponent	-	PF00084,Sushi repeat (SCR repeat);PF14670,Coagulation Factor Xa inhibitory site;PF00431,CUB domain;PF00089,Trypsin	IPR035914,Spermadhesin, CUB domain superfamily;IPR018097,EGF-like calcium-binding, conserved site;IPR001254,Serine proteases, trypsin domain;IPR033116,Serine proteases, trypsin family, serine active site;IPR000859,CUB domain;IPR000436,Sushi/SCR/CCP domain;IPR009003,Peptidase S1, PA clan;IPR035976,Sushi/SCR/CCP superfamily;IPR001881,EGF-like calcium-binding domain;IPR035707,Complement subcomponent…	KOG3627,Trypsin;COG5640,Secreted trypsin-like serine protease	GO:0006508,biological_process,proteolysis;GO:0016787,molecular_function,hydrolase activity;GO:0005509,molecular_function,calcium ion binding;GO:0006958,biological_process,complement activation, classical pathway;GO:0004252,molecular_function,serine-type endopeptidase activity;GO:0008233,molecular_function,peptidase activity	-
C1s1	30.0723522428777	14.1477800059613	16.1135793991453	61.5980510541702	44.3491960078993	37.8854879063607	-1.22518867192314	6.73151202581081	10.7914138570525	0.0218416776072607	0.244204304196507	E9Q6C2,Complement component 1, s subcomponent 1	XP_011239706.1,-;NP_001091086.1,-;NP_659187.2,complement C1s-A subcomponent precursor;XP_006506428.1,-	PF00084,Sushi repeat (SCR repeat);PF14670,Coagulation Factor Xa inhibitory site;PF00431,CUB domain;PF00089,Trypsin	IPR035914,Spermadhesin, CUB domain superfamily;IPR018097,EGF-like calcium-binding, conserved site;IPR001254,Serine proteases, trypsin domain;IPR033116,Serine proteases, trypsin family, serine active site;IPR000436,Sushi/SCR/CCP domain;IPR009003,Peptidase S1, PA clan;IPR035976,Sushi/SCR/CCP superfamily;IPR001881,EGF-like calcium-binding domain;IPR000859,CUB domain;IPR000152,EGF-type aspartate/aspa…	KOG3627,Trypsin;COG5640,Secreted trypsin-like serine protease	GO:0006508,biological_process,proteolysis;GO:0016787,molecular_function,hydrolase activity;GO:0005509,molecular_function,calcium ion binding;GO:0006958,biological_process,complement activation, classical pathway;GO:0004252,molecular_function,serine-type endopeptidase activity;GO:0008233,molecular_function,peptidase activity	K01331,ko05150,Staphylococcus aureus infection;K01331,ko05133,Pertussis;K01331,ko05322,Systemic lupus erythematosus;K01331,ko04610,Complement and coagulation cascades
C1rb	1.07916184345305	0.894110386091464	0.964680455881554	2.91044668324277	2.17741568887954	1.42524811408277	-1.11973568717059	1.96270327552485	17.7793804401149	0.00174218056068977	0.0710044809003075	Q566I6,Complement component 1, r subcomponent	-	PF00084,Sushi repeat (SCR repeat);PF14670,Coagulation Factor Xa inhibitory site;PF00431,CUB domain;PF00089,Trypsin	IPR035914,Spermadhesin, CUB domain superfamily;IPR018097,EGF-like calcium-binding, conserved site;IPR001254,Serine proteases, trypsin domain;IPR033116,Serine proteases, trypsin family, serine active site;IPR000859,CUB domain;IPR000436,Sushi/SCR/CCP domain;IPR009003,Peptidase S1, PA clan;IPR035976,Sushi/SCR/CCP superfamily;IPR001881,EGF-like calcium-binding domain;IPR035707,Complement subcomponent…	KOG3627,Trypsin;COG5640,Secreted trypsin-like serine protease	GO:0006508,biological_process,proteolysis;GO:0016787,molecular_function,hydrolase activity;GO:0005509,molecular_function,calcium ion binding;GO:0006958,biological_process,complement activation, classical pathway;GO:0004252,molecular_function,serine-type endopeptidase activity;GO:0008233,molecular_function,peptidase activity	-
C1s2	0.362023815263218	0.0815850536369709	0.151766161515602	0.729588076551206	0.782314497140705	0.588646802054662	-1.78860502314577	0.352225368510796	15.0142912712871	0.00302752951781542	0.0956168729672941	A0A1W2P7F1,Complement component 1, s subcomponent 2	NP_776289.2,complement C1s-B subcomponent precursor	-	IPR035914,Spermadhesin, CUB domain superfamily;IPR018097,EGF-like calcium-binding, conserved site;IPR001254,Serine proteases, trypsin domain;IPR033116,Serine proteases, trypsin family, serine active site;IPR000436,Sushi/SCR/CCP domain;IPR009003,Peptidase S1, PA clan;IPR035976,Sushi/SCR/CCP superfamily;IPR001881,EGF-like calcium-binding domain;IPR000859,CUB domain;IPR000152,EGF-type aspartate/aspa…	-	GO:0006508,biological_process,proteolysis;GO:0016787,molecular_function,hydrolase activity;GO:0005509,molecular_function,calcium ion binding;GO:0006958,biological_process,complement activation, classical pathway;GO:0004252,molecular_function,serine-type endopeptidase activity;GO:0008233,molecular_function,peptidase activity	K01331,ko05150,Staphylococcus aureus infection;K01331,ko05133,Pertussis;K01331,ko05322,Systemic lupus erythematosus;K01331,ko04610,Complement and coagulation cascades
Lrrc23	12.9161245031148	11.3349116820855	7.12943862272706	21.8185375989048	24.0389156399642	46.739070819487	-1.52342733279471	5.15921208575065	14.3265430749328	0.0124706392493513	0.187120669422306	A0A1U8BE37,leucine-rich repeat-containing protein 23	XP_012965735.1,-;XP_012965736.1,-;XP_005066071.1,leucine-rich repeat-containing protein 23	-	IPR001611,Leucine-rich repeat;IPR003591,Leucine-rich repeat, typical subtype;IPR032675,Leucine-rich repeat domain superfamily	-	-	-
Klrb1c	0.546784338286914	0.220039931896268	0.463899079583051	0.249247590245234	0.111637595159752	0.172299498275827	1.23355058165731	-0.100264792254908	7.22711762038329	0.0225787240010228	0.246448649562233	G3UZI0,Killer cell lectin-like receptor subfamily B member 1C	NP_001153376.1,killer cell lectin-like receptor subfamily B member 1C isoform 1	PF00059,Lectin C-type domain	IPR016187,C-type lectin fold;IPR033992,Natural killer cell receptor-like, C-type lectin-like domain;IPR016186,C-type lectin-like/link domain superfamily;IPR001304,C-type lectin-like	ENOG410XPJ1,-;KOG4297,C-type lectin	GO:0030246,molecular_function,carbohydrate binding;GO:0016021,cellular_component,integral component of membrane;GO:0016020,cellular_component,membrane	-
Clec2g	0.555138788134291	0.254278670860106	0.17028515150876	3.80655851969391	1.4397367751751	2.84158002899365	-3.00372115723002	2.1238258899659	32.4429642007757	0.000857486445214986	0.0533133575157016	A0A0N4SUR3,C-type lectin domain family 2 member G	NP_001161695.1,C-type lectin domain family 2 member G isoform 2	PF00059,Lectin C-type domain	IPR016187,C-type lectin fold;IPR033992,Natural killer cell receptor-like, C-type lectin-like domain;IPR016186,C-type lectin-like/link domain superfamily;IPR001304,C-type lectin-like	-	GO:0045671,biological_process,negative regulation of osteoclast differentiation;GO:0046703,molecular_function,natural killer cell lectin-like receptor binding;GO:0030246,molecular_function,carbohydrate binding;GO:0016021,cellular_component,integral component of membrane;GO:0016020,cellular_component,membrane	-
Clec1b	7.27454613027749	11.3774831178298	9.16781819367725	3.85159596569991	3.7311765137837	3.05641684948549	1.41646725609805	5.04215708600898	67.7880450165811	1.58583750680586e-05	0.0147255219281723	D3ZJD8,C-type lectin domain family 1 member B	NP_001178907.1,C-type lectin domain family 1 member B	PF00059,Lectin C-type domain	IPR016187,C-type lectin fold;IPR033992,Natural killer cell receptor-like, C-type lectin-like domain;IPR016186,C-type lectin-like/link domain superfamily;IPR001304,C-type lectin-like	ENOG410XPJ1,-;KOG4297,C-type lectin	GO:0023014,biological_process,signal transduction by protein phosphorylation;GO:0004888,molecular_function,transmembrane signaling receptor activity;GO:0030220,biological_process,platelet formation;GO:0030246,molecular_function,carbohydrate binding;GO:0016020,cellular_component,membrane;GO:0005887,cellular_component,integral component of plasma membrane;GO:0016021,cellular_component,integral comp…	-
Klre1	0.739191706324625	0.362587266139886	0.647512456481221	0.155639888018949	0.331126564807695	0.260742300267154	1.23633385016739	0.605251974097408	10.9619134113132	0.00776318509251125	0.150474322011103	A0A1U7REP7,natural killer cells antigen CD94-like	XP_005087204.1,natural killer cells antigen CD94-like isoform X1	-	IPR016187,C-type lectin fold;IPR033992,Natural killer cell receptor-like, C-type lectin-like domain;IPR016186,C-type lectin-like/link domain superfamily;IPR001304,C-type lectin-like	-	GO:0030246,molecular_function,carbohydrate binding;GO:0016021,cellular_component,integral component of membrane;GO:0016020,cellular_component,membrane	-
Slco1b2	0.484884224518584	0.33780526773363	0.409820979868669	0.149730597426686	0.207898691363538	0.236584095015378	1.07376248032542	0.651039066140164	13.0849760720339	0.00463478221124084	0.118974690922643	A0A0N4SUN2,Solute carrier organic anion transporter family member	-	PF07648,Kazal-type serine protease inhibitor domain;PF03137,Organic Anion Transporter Polypeptide (OATP) family	IPR036259,MFS transporter superfamily;IPR004156,Organic anion transporter polypeptide;IPR002350,Kazal domain;IPR020846,Major facilitator superfamily domain;IPR036058,Kazal domain superfamily	-	GO:0055085,biological_process,transmembrane transport;GO:0006811,biological_process,ion transport;GO:0005886,cellular_component,plasma membrane;GO:0016020,cellular_component,membrane;GO:0005215,molecular_function,transporter activity;GO:0016021,cellular_component,integral component of membrane	-
Gp6	2.41743550240918	4.28223813902735	3.25255462590514	1.15871447091918	1.25500335450911	1.47000675334073	1.38901943316724	3.78021747852857	45.0932404633506	6.42838178482834e-05	0.0184625133729578	B2RR15,Glycoprotein 6	-	PF13895,Immunoglobulin domain	IPR003599,Immunoglobulin subtype;IPR003598,Immunoglobulin subtype 2;IPR036179,Immunoglobulin-like domain superfamily;IPR013783,Immunoglobulin-like fold;IPR007110,Immunoglobulin-like domain	ENOG410IHKK,-;ENOG411142H,-	GO:0016021,cellular_component,integral component of membrane;GO:0016020,cellular_component,membrane	-
Syt5	1.71685687395719	2.75276426564934	0.594119885227255	5.20630372831596	3.66670397843523	4.63938117531817	-1.36873301905389	2.89642605392122	6.59216833286822	0.0456987218714614	0.334117645623118	A0A061HWM1,Synaptotagmin-1-like protein	XP_007635708.1,synaptotagmin-5 isoform X2	PF00168,C2 domain	IPR000008,C2 domain;IPR001565,Synaptotagmin;IPR028689,Synaptotagmin-5;IPR035892,C2 domain superfamily	-	GO:0016020,cellular_component,membrane;GO:0016021,cellular_component,integral component of membrane;GO:0017158,biological_process,regulation of calcium ion-dependent exocytosis	-
Zfp773	0.607611816962664	0.471795228332298	0.355139258462609	0.223710856234052	0.200399466061246	0.209877397339015	1.20955525589462	1.23295632623207	20.6623171006583	0.0010385394431104	0.0565199828967531	Q9CZ29,MCG23719	NP_083860.1,zinc finger protein LOC76373	PF00096,Zinc finger, C2H2 type;PF01352,KRAB box	IPR013087,Zinc finger C2H2-type;IPR001909,Krueppel-associated box;IPR036051,KRAB domain superfamily;IPR036236,Zinc finger C2H2 superfamily	KOG1721,FOG: Zn-finger;COG5048,FOG: Zn-finger	GO:0006355,biological_process,regulation of transcription, DNA-templated;GO:0003676,molecular_function,nucleic acid binding;GO:0046872,molecular_function,metal ion binding;GO:0005622,cellular_component,intracellular	-
Cyp2b10	0.182520340195206	0.342770537849774	0.229546319292349	0.588534381751306	0.406938063492834	0.672922543337197	-1.0957869432533	-0.105627337067231	7.62697540650313	0.0198960884261295	0.231778901615072	G3X8Q9,Cytochrome P450 2B10	-	PF00067,Cytochrome P450	IPR036396,Cytochrome P450 superfamily;IPR008068,Cytochrome P450, E-class, group I, CYP2B-like;IPR002401,Cytochrome P450, E-class, group I;IPR001128,Cytochrome P450	COG2124,Cytochrome P450;KOG0156,Cytochrome P450 CYP2 subfamily	GO:0016705,molecular_function,oxidoreductase activity, acting on paired donors, with incorporation or reduction of molecular oxygen;GO:0016712,molecular_function,oxidoreductase activity, acting on paired donors, with incorporation or reduction of molecular oxygen, reduced flavin or flavoprotein as one donor, and incorporation of one atom of oxygen;GO:0004497,molecular_function,monooxygenase activ…	-
Fcgbp	0.1175140961394	0.100000047166919	0.0538822645266597	0.170219146708294	0.144857676348758	0.302028857580676	-1.14003448246786	0.706572219120423	8.54536563924528	0.0150637139022468	0.204949019420576	E9Q0B5,Fc fragment of IgG-binding protein	-	PF12714,TILa domain;PF00094,von Willebrand factor type D domain;PF08742,C8 domain;PF01826,Trypsin Inhibitor like cysteine rich domain	IPR002919,Trypsin Inhibitor-like, cysteine rich domain;IPR036084,Serine protease inhibitor-like superfamily;IPR025615,TILa domain;IPR001846,von Willebrand factor, type D domain;IPR003645,Follistatin-like, N-terminal;IPR014853,Uncharacterised domain, cysteine-rich;IPR001007,VWFC domain	ENOG410XNSK,-;KOG1216,von Willebrand factor and related coagulation proteins	GO:0005578,,;GO:0008150,biological_process,biological_process	-
Cd22	4.76310755931549	2.54136956646477	5.43262657447786	1.47145268075307	2.62899894142162	1.95144046986139	1.0940269075806	3.9866499535058	11.7805899759385	0.0119291635109538	0.183926254975479	Q3UP36,B-cell receptor CD22	NP_033975.3,-;XP_006539557.1,-;XP_006539556.1,-;NP_001036782.1,B-cell receptor CD22 precursor	PF13927,Immunoglobulin domain;PF08205,CD80-like C2-set immunoglobulin domain;PF13895,Immunoglobulin domain	IPR013162,CD80-like, immunoglobulin C2-set;IPR036179,Immunoglobulin-like domain superfamily;IPR013783,Immunoglobulin-like fold;IPR003599,Immunoglobulin subtype;IPR003598,Immunoglobulin subtype 2;IPR007110,Immunoglobulin-like domain	ENOG410IUGI,-;ENOG410YH8H,-	GO:0016021,cellular_component,integral component of membrane;GO:0016020,cellular_component,membrane	K06467,ko04662,B cell receptor signaling pathway;K06467,ko04514,Cell adhesion molecules (CAMs);K06467,ko04640,Hematopoietic cell lineage
Gm38999	0.639564486186277	1.69244891810712	1.58431969393935	0.585871330250169	0.199432228819321	0	2.35003303833058	-0.768941051274222	9.10152883637759	0.0132597703246702	0.193281394399495	A0A1U8CW07,uncharacterized protein C19orf84 homolog	XP_012979634.1,-	-	-	-	-	-
Gm42419	0.212192454215931	0.531325780505484	0.500368857466624	0.195998147317178	0.090979519064594	0	2.1418242735067	-0.680334488381096	8.03800352604182	0.0182508662311478	0.22275509441881	A0A1U8CW07,uncharacterized protein C19orf84 homolog	XP_012979634.1,-	-	-	-	-	-
Hrc	1.60743088693193	1.0156480722445	1.2595526795153	3.90551966191007	2.34457222551756	2.75511329452668	-1.18518676176507	2.47830014111082	24.1627689330499	0.000591122053176026	0.0443273673835115	G5E8J6,Histidine rich calcium binding protein, isoform CRA_a	NP_034603.2,sarcoplasmic reticulum histidine-rich calcium-binding protein precursor	PF10529,Histidine-rich Calcium-binding repeat region	IPR015666,Sarcoplasmic reticulum histidine-rich calcium-binding protein;IPR019552,Histidine-rich calcium-binding	ENOG41122Z9,-;ENOG410J2C1,-	GO:0051117,molecular_function,ATPase binding;GO:0045823,biological_process,positive regulation of heart contraction;GO:0030018,cellular_component,Z disc;GO:0044325,molecular_function,ion channel binding;GO:1901899,biological_process,positive regulation of relaxation of cardiac muscle;GO:0033017,cellular_component,sarcoplasmic reticulum membrane;GO:0005509,molecular_function,calcium ion binding;GO…	-
Ntf5	0.261541396640066	0.191010917134227	0.152281010913884	0.409955347710672	0.598071169425752	0.30218980982941	-1.08174385402667	-0.10524568690334	7.00277196186334	0.0242764445270156	0.252675723018728	A0A1U7R343,neurotrophin-4	XP_005084776.1,-	-	IPR020408,Nerve growth factor-like;IPR002072,Nerve growth factor-related;IPR020432,Neurotrophin-4;IPR029034,Cystine-knot cytokine;IPR019846,Nerve growth factor conserved site	-	GO:0008083,molecular_function,growth factor activity;GO:0010469,biological_process,regulation of signaling receptor activity;GO:0005102,molecular_function,signaling receptor binding;GO:0005576,cellular_component,extracellular region	-
Fam83e	0.260800336216475	0.405009747142402	0.126151919423742	1.33419503872427	0.705329986468333	1.4413438122746	-2.08124231974525	1.49024697507379	24.1799354658829	0.000866134711302461	0.0533133575157016	D3ZT45,Family with sequence similarity 83, member E	XP_001079852.1,-;XP_218559.4,protein FAM83E	PF07894,Protein of unknown function (DUF1669)	IPR012461,FAM83	ENOG410IJDM,-;ENOG4110FKM,-	GO:0019901,molecular_function,protein kinase binding	-
Saa1	0.560023668511779	0.029214341240465	0.0326070639188485	2.10048348353856	1.10719896284286	1.73530208977797	-2.94931046346518	1.24411327668417	9.30273157641498	0.0258546475248709	0.259777208492374	Q5I0U6,Serum amyloid A protein	XP_006540789.1,-;NP_033143.1,serum amyloid A-1 protein precursor	PF00277,Serum amyloid A protein	IPR000096,Serum amyloid A protein	ENOG410IXU4,-;ENOG410YSBK,-	GO:0008203,biological_process,cholesterol metabolic process;GO:0006953,biological_process,acute-phase response;GO:0034364,cellular_component,high-density lipoprotein particle;GO:0005576,cellular_component,extracellular region;GO:0005615,cellular_component,extracellular space	-
Saa2	0.229636393065295	0	0.0641781607552873	0.80216441547676	0.735158835544456	0.665727489565339	-2.86999175403053	0.1743502968302	16.8646755682705	0.00272142770759476	0.0901307435915302	P97375,Serum amyloid A protein	-	PF00277,Serum amyloid A protein	IPR000096,Serum amyloid A protein	ENOG410IXU4,-;ENOG410YSBK,-	GO:0006953,biological_process,acute-phase response;GO:0034364,cellular_component,high-density lipoprotein particle;GO:0005576,cellular_component,extracellular region	-
Ldhc	1.17108746883729	1.14546103787772	0.690382347643823	0.344180866290004	0.54395771525118	0.461282833991613	1.18051537119303	0.291120016777481	11.1329101737647	0.00743177698699209	0.147864294043049	Q548Z6,L-lactate dehydrogenase	NP_038608.1,L-lactate dehydrogenase C chain;XP_006540743.1,-;XP_006540744.1,-;XP_006540742.1,-	PF00056,lactate/malate dehydrogenase, NAD binding domain;PF02866,lactate/malate dehydrogenase, alpha/beta C-terminal domain	IPR022383,Lactate/malate dehydrogenase, C-terminal;IPR036291,NAD(P)-binding domain superfamily;IPR018177,L-lactate dehydrogenase, active site;IPR011304,L-lactate dehydrogenase;IPR001236,Lactate/malate dehydrogenase, N-terminal;IPR015955,Lactate dehydrogenase/glycoside hydrolase, family 4, C-terminal;IPR001557,L-lactate/malate dehydrogenase	KOG1495,Lactate dehydrogenase;COG0039,Malate/lactate dehydrogenases	GO:0005975,biological_process,carbohydrate metabolic process;GO:0003824,molecular_function,catalytic activity;GO:0006090,biological_process,pyruvate metabolic process;GO:0016616,molecular_function,oxidoreductase activity, acting on the CH-OH group of donors, NAD or NADP as acceptor;GO:0019516,biological_process,lactate oxidation;GO:0005929,cellular_component,cilium;GO:0006754,biological_process,A…	K00016,ko00010,Glycolysis / Gluconeogenesis;K00016,ko00640,Propanoate metabolism;K00016,ko00620,Pyruvate metabolism;K00016,ko04922,Glucagon signaling pathway;K00016,ko00270,Cysteine and methionine metabolism
Fsd2	0.386933960845445	0.20891369694593	0.385246118802316	0.214442138595457	0.132721272479006	0.109735539930753	1.12481421598488	0.027144847075816	7.71156546198209	0.019379149479114	0.228338555497176	A0A140T8J1,Fibronectin type III and SPRY domain-containing protein 2	NP_766492.2,fibronectin type III and SPRY domain-containing protein 2	PF00041,ibronectin type III domain;PF13765,SPRY-associated domain;PF00622,SPRY domain	IPR003961,Fibronectin type III;IPR003879,Butyrophylin-like, SPRY domain;IPR001870,B30.2/SPRY domain;IPR036116,Fibronectin type III superfamily;IPR003877,SPRY domain;IPR013320,Concanavalin A-like lectin/glucanase domain superfamily;IPR013783,Immunoglobulin-like fold;IPR006574,SPRY-associated	-	-	-
Saxo2	0.459291986497902	0.77931575796079	0.405352697613244	1.53456895442429	0.69096764061042	1.80530905117579	-1.25105808877856	2.19893305585498	9.58283878743233	0.0159029745877058	0.209093401928913	D3ZDP0,Putative uncharacterized protein RGD1562653_predicted	NP_001099747.1,stabilizer of axonemal microtubules 2	-	IPR033336,Stabilizer of axonemal microtubules 1/2	ENOG410Z4HD,-;ENOG410IFF0,-	GO:0005634,cellular_component,nucleus;GO:0008017,molecular_function,microtubule binding	-
Ccdc89	0.589367160618862	0.518823250792204	0.501865244664017	0.4454077690846	1.21610304747434	1.63663942915515	-1.00284870303004	0.843730592936773	5.68613800363387	0.0387855465253592	0.311764162956918	A0A061IGN7,Coiled-coil domain-containing protein 89	XP_007630112.1,-;XP_003508053.1,coiled-coil domain-containing protein 89	-	-	-	-	-
Kcne3	1.56013339018796	0.529011123507779	0.635865239726079	2.99130291163311	2.54561955816298	2.33519572958318	-1.49936356859399	1.68510603820071	16.1226476761891	0.0030077530244235	0.0955132916031194	Q545H9,MinK-related peptide 2	NP_001177799.1,-;NP_001177800.1,-;XP_006508125.1,-;NP_065599.1,potassium voltage-gated channel subfamily E member 3;XP_017177877.1,-;NP_001177798.1,-;XP_006508122.1,-;XP_006508121.1,-;NP_001177879.1,-	PF02060,Slow voltage-gated potassium channel	IPR005426,Potassium channel, voltage-dependent, beta subunit, KCNE3;IPR000369,Potassium channel, voltage-dependent, beta subunit, KCNE	ENOG410IZ1X,-;ENOG410XU3Y,-	GO:0005886,cellular_component,plasma membrane;GO:0043266,biological_process,regulation of potassium ion transport;GO:0005737,cellular_component,cytoplasm;GO:1905025,biological_process,negative regulation of membrane repolarization during ventricular cardiac muscle cell action potential;GO:0032809,cellular_component,neuronal cell body membrane;GO:1903817,biological_process,negative regulation of v…	K04897,ko04974,Protein digestion and absorption
Olfr558	0.202819050834475	0.190445610243662	0.318843687172272	0.728071800114572	0.52176350295512	0.539250402775464	-1.30200148682183	0.42322359736826	15.6348449807152	0.00265978734672442	0.0888900931275301	Q8VGZ7,Olfactory receptor	NP_667304.1,olfactory receptor 558;XP_006507940.1,-	PF13853,Olfactory receptor	IPR017452,GPCR, rhodopsin-like, 7TM;IPR000725,Olfactory receptor;IPR000276,G protein-coupled receptor, rhodopsin-like	ENOG41120HT,-;ENOG410IGD6,-	GO:0050896,biological_process,response to stimulus;GO:0004984,molecular_function,olfactory receptor activity;GO:0007608,biological_process,sensory perception of smell;GO:0016020,cellular_component,membrane;GO:0004871,molecular_function,signal transducer activity;GO:0050911,biological_process,detection of chemical stimulus involved in sensory perception of smell;GO:0005886,cellular_component,plasm…	K04257,ko04740,Olfactory transduction
Hbb-bs	1546.39901929538	1583.59988486595	2204.07028234023	724.619163756723	958.620865877272	739.360703673604	1.16362330115067	9.95814977224683	53.5402092638777	2.49209666802011e-05	0.0147765254370573	D0U281,Beta-globin	-	PF00042,lobin	IPR009050,Globin-like superfamily;IPR000971,Globin;IPR002337,Haemoglobin, beta-type;IPR012292,Globin/Protoglobin	-	GO:0019825,molecular_function,oxygen binding;GO:0015671,biological_process,oxygen transport;GO:0046872,molecular_function,metal ion binding;GO:0005344,molecular_function,oxygen carrier activity;GO:0005833,cellular_component,hemoglobin complex;GO:0005506,molecular_function,iron ion binding;GO:0020037,molecular_function,heme binding	-
BC051019	0.782139336071281	0.856826990845347	0.429373598212548	2.36437290755742	1.74062426087994	2.90474480245443	-1.71649572090533	1.68060598568082	32.3979519451228	0.000193073992432292	0.0283911444391836	Q3UQ01,Uncharacterized protein	XP_006508115.1,-;NP_001035790.1,uncharacterized protein C11orf16 homolog	PF15057,omain of unknown function (DUF4537)	IPR032770,Domain of unknown function DUF4537	ENOG410YKXR,-;ENOG410IKHI,-	-	-
Tmc5	0.922744442028487	1.06889196447328	0.47901746450985	2.99797044127008	2.01884977539532	2.89411120342166	-1.63808957312745	2.96252514140962	29.6618170242673	0.000528663978074066	0.0428078087267815	F1LRQ5,Transmembrane channel-like protein	-	PF07810,TMC domain	IPR012496,TMC	ENOG410IH09,-;ENOG410XR0Y,-	GO:0016021,cellular_component,integral component of membrane;GO:0016020,cellular_component,membrane	-
Vwa3a	0.545721884333268	1.13538161667003	0.695297553398503	1.54187022761105	1.20203243370191	2.21025222455135	-1.02235799819969	3.14776750037552	10.080436011837	0.0141752869633549	0.199506852736162	F1M1K0,RCG39867, isoform CRA_b	NP_001185582.1,von Willebrand factor A domain-containing protein 3A isoform 1	PF13768,von Willebrand factor type A domain	IPR002035,von Willebrand factor, type A;IPR036465,von Willebrand factor A-like domain superfamily	ENOG410IGU6,-;ENOG410XS5K,-	-	-
Gm5737	0.181831584194469	0.540672018193228	0.222327881578753	0.519131742393841	0.987518783976804	1.17460306548651	-1.44879781672189	-0.227933893347364	8.13027515586546	0.0170477341270962	0.216255625252005	A0A140LI11,Predicted gene 5737	-	PF05368,NmrA-like family;PF07993,Male sterility protein;PF01370,NAD dependent epimerase/dehydratase family;PF02719,Polysaccharide biosynthesis protein;PF01073,3-beta hydroxysteroid dehydrogenase/isomerase family;PF13460,NAD(P)H-binding;PF04321,RmlD substrate binding domain;PF16363,P-mannose 4,6 dehydratase	IPR036291,NAD(P)-binding domain superfamily;IPR002225,3-beta hydroxysteroid dehydrogenase/isomerase	-	GO:0003854,molecular_function,3-beta-hydroxy-delta5-steroid dehydrogenase activity;GO:0016616,molecular_function,oxidoreductase activity, acting on the CH-OH group of donors, NAD or NADP as acceptor;GO:0006694,biological_process,steroid biosynthetic process;GO:0016020,cellular_component,membrane;GO:0055114,biological_process,oxidation-reduction process;GO:0016021,cellular_component,integral compo…	-
Itgad	1.37611433075956	1.54096257406025	1.16452766860509	0.577050784058598	0.549709954436848	0.177762653099207	1.67289666727297	2.04841509947987	19.1186844053113	0.00223382486541171	0.0805096761786913	E9PXZ7,Integrin alpha-D	NP_001025043.3,integrin alpha-D precursor	PF01839,-GAP repeat;PF00092,von Willebrand factor type A domain;PF08441,Integrin alpha;PF00357,Integrin alpha cytoplasmic region	IPR013517,FG-GAP repeat;IPR036465,von Willebrand factor A-like domain superfamily;IPR018184,Integrin alpha chain, C-terminal cytoplasmic region, conserved site;IPR032695,Integrin domain superfamily;IPR013649,Integrin alpha-2;IPR013519,Integrin alpha beta-propellor;IPR000413,Integrin alpha chain;IPR002035,von Willebrand factor, type A;IPR028994,Integrin alpha, N-terminal	KOG3637,Vitronectin receptor, alpha subunit;ENOG410XPVZ,-	GO:0008305,cellular_component,integrin complex;GO:0007155,biological_process,cell adhesion;GO:0016020,cellular_component,membrane;GO:0034113,biological_process,heterotypic cell-cell adhesion;GO:0007229,biological_process,integrin-mediated signaling pathway;GO:0016021,cellular_component,integral component of membrane	K06594,ko04810,Regulation of actin cytoskeleton
Cfap46	1.4794120479864	1.06345079618058	1.15629230047698	2.02133230853007	2.10720559984387	4.05737859607996	-1.1141704843124	4.19150486794037	14.1649422486167	0.00764518409452015	0.149020285091596	E9Q2C0,Cilia and flagella-associated protein 46	NP_001289475.1,cilia- and flagella-associated protein 46	-	-	ENOG410IIR7,-;ENOG410ZIIM,-	GO:0005930,cellular_component,axoneme;GO:0060294,biological_process,cilium movement involved in cell motility;GO:0003674,molecular_function,molecular_function	-
Urah	3.59279842182708	1.31900601082038	1.13244995642476	9.63596166449721	7.27368610022143	7.40573912175744	-1.97461899534025	2.86339174302839	18.9854897267772	0.00429231106189587	0.114783032028576	A0A1B0GSD0,Transthyretin	-	PF00576,HIUase/Transthyretin family	IPR036817,Transthyretin/hydroxyisourate hydrolase domain superfamily;IPR023416,Transthyretin/hydroxyisourate hydrolase domain;IPR000895,Transthyretin/hydroxyisourate hydrolase	-	GO:0005576,cellular_component,extracellular region	-
Muc5ac	0.121897512916084	0.228921752063956	0.0300596370501885	0.885100535055675	0.66714365216854	0.850704735418499	-2.59836575418503	2.33859254863871	19.073343053584	0.00507104153408469	0.124447015271042	E9QAQ8,Mucin 5, subtypes A and C, tracheobronchial/gastric	-	PF13330,Mucin-2 protein WxxW repeating region;PF00094,von Willebrand factor type D domain;PF08742,C8 domain;PF01826,Trypsin Inhibitor like cysteine rich domain	IPR025155,WxxW domain;IPR002919,Trypsin Inhibitor-like, cysteine rich domain;IPR036084,Serine protease inhibitor-like superfamily;IPR001846,von Willebrand factor, type D domain;IPR006207,Cystine knot, C-terminal;IPR014853,Uncharacterised domain, cysteine-rich;IPR001007,VWFC domain	ENOG410XNSK,-;KOG1216,von Willebrand factor and related coagulation proteins	GO:0036438,biological_process,maintenance of lens transparency;GO:0005515,molecular_function,protein binding;GO:0005737,cellular_component,cytoplasm;GO:0070701,cellular_component,mucus layer;GO:0048015,biological_process,phosphatidylinositol-mediated signaling;GO:0005576,cellular_component,extracellular region;GO:0005615,cellular_component,extracellular space	-
Tnni2	3.45054886025149	2.39376106272323	2.77970319046873	10.3530156373005	3.6213535577793	4.64949678162956	-1.08246729058643	2.7769872871284	6.82583635525928	0.0365421123507756	0.303530113567227	A2A6J8,Troponin I, fast skeletal muscle	-	PF00992,Troponin	IPR001978,Troponin;IPR038077,Troponin domain superfamily	-	GO:0005861,cellular_component,troponin complex	-
Tnfrsf23	0.389180170108303	0.639515349769189	0.346694895165425	1.33333786234218	0.851009837590574	0.745014854798671	-1.05010018956411	1.54595011163509	11.0678572075824	0.00755580589094508	0.148551940347977	Q3U3F7,Tumor necrosis factor receptor superfamily, member 23	NP_077252.2,tumor necrosis factor receptor superfamily member 23 isoform 1 precursor	PF00020,TNFR/NGFR cysteine-rich region	IPR001368,TNFR/NGFR cysteine-rich region;IPR034062,Tumor necrosis factor receptor 26, N-terminal	ENOG410J1NE,-;ENOG4111ZZM,-	GO:0031362,cellular_component,anchored component of external side of plasma membrane;GO:1902042,biological_process,negative regulation of extrinsic apoptotic signaling pathway via death domain receptors	-
4932443I19Rik	0.128521094725493	0.241360742134185	0.143113687710504	0.428983802326749	0.247970850044778	0.561921118465299	-1.22392513600899	0.56205070984076	9.68597400341788	0.0108915091409197	0.174997228600738	G3UW36,MCG117244, isoform CRA_a	NP_001094989.1,uncharacterized protein LOC403185	PF13879,KIAA1430 homologue	IPR029488,Hemingway/KIAA1430	ENOG410XU3N,-;ENOG410J2YV,-	GO:0005575,cellular_component,cellular_component;GO:0003674,molecular_function,molecular_function;GO:0008150,biological_process,biological_process	-
Gdf15	2.20632794817392	1.19221959860319	0.959830829697596	0.419473749412378	0.642555134646269	0.511595540506897	1.49254401135105	0.930448206779643	16.8536556437104	0.00208207617468578	0.0776280774176458	Q3UNI4,Uncharacterized protein	-	PF00019,Transforming growth factor beta like domain	IPR001839,Transforming growth factor-beta, C-terminal;IPR029034,Cystine-knot cytokine;IPR015615,Transforming growth factor-beta-related	ENOG410XT8Z,-;KOG3900,Transforming growth factor beta, bone morphogenetic protein and related proteins	GO:0008083,molecular_function,growth factor activity;GO:0010469,biological_process,regulation of signaling receptor activity;GO:0005576,cellular_component,extracellular region	-
Il27ra	0.650743763978375	0.258916801122576	0.739802500860948	0.311190711724296	0.208077145175867	0.291947819396123	1.0427085213222	0.577207294498727	6.79057545106104	0.0260270876505325	0.259918027693629	Q3UZN3,Uncharacterized protein	NP_057880.2,interleukin-27 receptor subunit alpha precursor	-	IPR003961,Fibronectin type III;IPR036116,Fibronectin type III superfamily;IPR013783,Immunoglobulin-like fold	ENOG410IK7Q,-;ENOG411182T,-	-	K19598,ko04630,Jak-STAT signaling pathway
Gm45396	5.11877268682285	5.6938422826641	3.75527461673775	12.458413204713	11.6151448649847	18.1648374014757	-1.49890506168211	3.22007825683187	46.0431643060162	5.21759234184372e-05	0.0184431855452749	A0A1B0GSF9,Predicted gene, 19935	-	-	-	-	-	-
Mmp2	14.4656168048866	10.2651794036995	11.8647732641646	31.0077832706385	23.0734244152377	23.5447187725497	-1.05752669035811	6.00142913652609	45.3693275560247	7.52769209975262e-05	0.0191315998847948	Q3UG07,Matrix metallopeptidase 2	NP_032636.1,72 kDa type IV collagenase preproprotein	PF00413,Matrixin;PF01471,Putative peptidoglycan binding domain;PF00040,ibronectin type II domain;PF00045,Hemopexin	IPR001818,Peptidase M10, metallopeptidase;IPR018486,Hemopexin, conserved site;IPR036375,Hemopexin-like domain superfamily;IPR036365,PGBD-like superfamily;IPR021190,Peptidase M10A;IPR000562,Fibronectin type II domain;IPR002477,Peptidoglycan binding-like;IPR036366,PGBD superfamily;IPR024079,Metallopeptidase, catalytic domain superfamily;IPR013806,Kringle-like fold;IPR006026,Peptidase, metallopeptid…	KOG1565,Gelatinase A and related matrix metalloproteases;ENOG410XQ5D,-	GO:0060325,biological_process,face morphogenesis;GO:0001666,biological_process,response to hypoxia;GO:0030574,biological_process,collagen catabolic process;GO:0048705,biological_process,skeletal system morphogenesis;GO:0005615,cellular_component,extracellular space;GO:0006508,biological_process,proteolysis;GO:0016787,molecular_function,hydrolase activity;GO:0005737,cellular_component,cytoplasm;GO…	K01398,ko01522,Endocrine resistance;K01398,ko04670,Leukocyte transendothelial migration;K01398,ko05219,Bladder cancer;K01398,ko04915,Estrogen signaling pathway;K01398,ko05200,Pathways in cancer;K01398,ko05205,Proteoglycans in cancer;K01398,ko04912,GnRH signaling pathway;K01398,ko04933,AGE-RAGE signaling pathway in diabetic complications
Ces1b	0.235529302541105	0.147440198765524	0	0.692217119065945	0.706897892528363	1.15038865625811	-2.65893059342141	0.0600334965033474	16.4563816177498	0.00261860066112555	0.0879935991812592	D3Z5G7,Carboxylic ester hydrolase	NP_001074841.1,carboxylesterase 1B precursor	PF07859,alpha/beta hydrolase fold;PF00135,Carboxylesterase family	IPR019819,Carboxylesterase type B, conserved site;IPR019826,Carboxylesterase type B, active site;IPR029058,Alpha/Beta hydrolase fold;IPR002018,Carboxylesterase, type B	COG2272,Carboxylesterase type B;KOG1516,Carboxylesterase and related proteins	GO:0052689,molecular_function,carboxylic ester hydrolase activity;GO:0016787,molecular_function,hydrolase activity;GO:0008150,biological_process,biological_process	-
Ces1e	0.211320032065203	0.248034962062148	0.0738239418829664	0.674300698689938	0.271816379480331	0.56601447789012	-1.43638855071532	-0.284743252968738	7.53689302359598	0.020465107113461	0.235827097784817	Q3UN14,Carboxylic ester hydrolase	NP_598421.1,carboxylesterase 1E precursor	PF07859,alpha/beta hydrolase fold;PF00135,Carboxylesterase family	IPR019819,Carboxylesterase type B, conserved site;IPR019826,Carboxylesterase type B, active site;IPR029058,Alpha/Beta hydrolase fold;IPR002018,Carboxylesterase, type B	COG2272,Carboxylesterase type B;KOG1516,Carboxylesterase and related proteins	GO:0052689,molecular_function,carboxylic ester hydrolase activity;GO:0016787,molecular_function,hydrolase activity	K01044,ko00983,Drug metabolism - other enzymes
Drc7	3.36717042056505	6.71114428162737	3.92103217425752	10.1658087386039	8.41885333209394	11.7812376818059	-1.08092219512082	4.4675295225462	14.5427472180606	0.00757174926439737	0.148551940347977	D3ZZ82,Dynein regulatory complex subunit 7	XP_006255141.1,-;NP_001099639.1,dynein regulatory complex subunit 7	-	IPR033551,Dynein regulatory complex subunit 7	ENOG410IERK,-;ENOG410XS7V,-	GO:0005737,cellular_component,cytoplasm	-
Ccdc113	7.1529834689172	11.9156406598609	6.71244764738122	20.0549487694603	16.0403202284562	25.0109844678869	-1.20783498027003	4.22362727663514	20.5654344748046	0.00246469133318671	0.0854782856515186	A0A0G2JWV4,Coiled-coil domain-containing 113	-	PF13870,omain of unknown function (DUF4201)	IPR025254,Domain of unknown function DUF4201	-	GO:0005829,cellular_component,cytosol;GO:0034451,cellular_component,centriolar satellite;GO:0032991,cellular_component,protein-containing complex;GO:0060271,biological_process,cilium assembly;GO:0005654,cellular_component,nucleoplasm	-
Bean1	0.882616962775671	0.890928711086578	0.890329627661679	0.100054213726467	0.624410093637368	0.35460952836333	1.31397534689991	1.17491555424031	7.29145847253208	0.026306236178283	0.260665728945024	E9PVP2,Protein BEAN1	XP_006531327.1,-;NP_001135394.1,protein BEAN1 isoform a	-	-	ENOG410IWAK,-;ENOG4111GT8,-	GO:0016021,cellular_component,integral component of membrane;GO:0016020,cellular_component,membrane	-
Ces2b	0.113111196740691	0.0637263535157326	0.023709009504374	0.319134840808807	0.32978295936364	0.470486834200366	-2.41512936328447	-0.26679847340213	23.098766827492	0.000696936384589252	0.0483410856042832	Q6PDB7,Carboxylic ester hydrolase	XP_006530948.1,-;NP_937814.1,carboxyesterase 2B precursor	PF00326,Prolyl oligopeptidase family;PF07859,alpha/beta hydrolase fold;PF00135,Carboxylesterase family	IPR019819,Carboxylesterase type B, conserved site;IPR019826,Carboxylesterase type B, active site;IPR029058,Alpha/Beta hydrolase fold;IPR002018,Carboxylesterase, type B	COG2272,Carboxylesterase type B;KOG1516,Carboxylesterase and related proteins	GO:0052689,molecular_function,carboxylic ester hydrolase activity;GO:0016787,molecular_function,hydrolase activity;GO:0008150,biological_process,biological_process	K03927,ko00983,Drug metabolism - other enzymes
Ces2f	0.156541302941025	0.117592913858067	0.0492184595274559	0.433782701676597	0.161084549491017	0.325567336234487	-1.45318924232858	0.129216029389648	8.5579720206307	0.0150079671901241	0.204949019420576	Q08ED5,Carboxylic ester hydrolase	NP_001073334.2,carboxylesterase 2F isoform 1 precursor;XP_006531445.1,-	PF07859,alpha/beta hydrolase fold;PF00135,Carboxylesterase family	IPR019819,Carboxylesterase type B, conserved site;IPR019826,Carboxylesterase type B, active site;IPR029058,Alpha/Beta hydrolase fold;IPR002018,Carboxylesterase, type B	COG2272,Carboxylesterase type B;KOG1516,Carboxylesterase and related proteins	GO:0052689,molecular_function,carboxylic ester hydrolase activity;GO:0016787,molecular_function,hydrolase activity;GO:0008150,biological_process,biological_process	-
Smpd3	2.10718895506098	1.37674258229937	1.9690441150307	3.40027088906316	3.75922318357177	4.1790531978598	-1.02950586402684	3.87449406553074	39.1420667623107	9.02273661072914e-05	0.0204749285977546	A0A1U7QLB9,sphingomyelin phosphodiesterase 3	XP_005076378.1,sphingomyelin phosphodiesterase 3	-	IPR036691,Endonuclease/exonuclease/phosphatase superfamily	-	GO:0016021,cellular_component,integral component of membrane;GO:0016020,cellular_component,membrane	-
Cdh3	0.228616718083922	0.264208531364497	0.239599442765006	0.513893616182482	0.467487522687444	0.565239823038993	-1.04337595823015	0.800768441182497	16.545267988721	0.00221264943905816	0.0802183616160317	Q8BRE1,Cadherin 3, isoform CRA_a	NP_031691.1,cadherin-3 isoform b preproprotein;NP_001032898.1,cadherin-3 isoform a preproprotein	PF00028,Cadherin domain;PF01049,Cadherin cytoplasmic region	IPR020894,Cadherin conserved site;IPR002126,Cadherin;IPR015919,Cadherin-like;IPR000233,Cadherin, cytoplasmic domain;IPR027397,Catenin binding domain superfamily	ENOG410XQHI,-;KOG3594,FOG: Cadherin repeats	GO:0007155,biological_process,cell adhesion;GO:0007156,biological_process,homophilic cell adhesion via plasma membrane adhesion molecules;GO:0005509,molecular_function,calcium ion binding;GO:0005886,cellular_component,plasma membrane;GO:0016020,cellular_component,membrane;GO:0016021,cellular_component,integral component of membrane	K06796,ko04514,Cell adhesion molecules (CAMs)
Dynlrb2	22.74072129235	24.5433569000808	13.6604831164483	49.9513263936045	44.5897822753631	82.7139855814674	-1.50180730862869	4.46365726133858	20.4613656516056	0.00420841961738296	0.114092862812856	D4A0A0,Dynein light chain roadblock	NP_001101921.1,-	PF03259,Roadblock/LC7 domain	IPR004942,Roadblock/LAMTOR2 domain;IPR016561,Dynein light chain roadblock-type 1/2	ENOG4111NDV,-;KOG4115,Dynein-associated protein Roadblock	GO:0003674,molecular_function,molecular_function;GO:0005575,cellular_component,cellular_component;GO:0008150,biological_process,biological_process;GO:0005737,cellular_component,cytoplasm;GO:0005868,cellular_component,cytoplasmic dynein complex;GO:0045505,molecular_function,dynein intermediate chain binding;GO:0003774,molecular_function,motor activity;GO:0036157,cellular_component,outer dynein arm…	-
Cdh13	0.253945864225303	0.186895841736161	0.172634853145354	0.65701247637865	0.288389335780882	0.463910992219644	-1.16573518038948	1.94559453857258	14.3228671712228	0.00382373166658617	0.10903978208346	Q8VDK4,Cadherin 13	-	PF08758,Cadherin prodomain like;PF00028,Cadherin domain	IPR020894,Cadherin conserved site;IPR002126,Cadherin;IPR014868,Cadherin prodomain;IPR015919,Cadherin-like;IPR033216,Cadherin-13	ENOG410XQHI,-;KOG3594,FOG: Cadherin repeats	GO:0007155,biological_process,cell adhesion;GO:0042803,molecular_function,protein homodimerization activity;GO:0007156,biological_process,homophilic cell adhesion via plasma membrane adhesion molecules;GO:0005509,molecular_function,calcium ion binding;GO:0005886,cellular_component,plasma membrane;GO:0016020,cellular_component,membrane;GO:0042802,molecular_function,identical protein binding	-
Necab2	1.26900401412056	0.725312924366086	1.1564929063584	0.0370641881637273	0.536211987362254	0.104316824099248	2.18611861336022	0.49112151136079	9.6106217370556	0.0156001267405527	0.207829013718359	Q3B7Y0,Necab2 protein	-	PF03992,Antibiotic biosynthesis monooxygenase;PF13833,-hand domain pair;PF13202,hand	IPR002048,EF-hand domain;IPR018247,EF-Hand 1, calcium-binding site;IPR007138,Antibiotic biosynthesis monooxygenase domain;IPR011008,Dimeric alpha-beta barrel;IPR011992,EF-hand domain pair	ENOG4111GJU,-;ENOG410IH3U,-	GO:0005509,molecular_function,calcium ion binding	-
Fam92b	0.884261983638192	1.47899958525115	0.63713501670249	1.33654259597716	2.22742210832934	3.8661784193763	-1.26174478814665	1.32670027598951	8.34249660590233	0.0185506040086188	0.223821429176205	D3ZCB9,Family with sequence similarity 92, member B	XP_008770876.1,-;XP_008772467.1,protein FAM92B	PF06730,AM92 protein	IPR027267,AH/BAR domain superfamily;IPR035590,FAM92, BAR domain;IPR009602,FAM92 protein	ENOG410YE7H,-;ENOG410IFRR,-	GO:0036064,cellular_component,ciliary basal body	-
Trpc6	2.41973116463765	3.56535488149844	2.87888964519516	1.22679097340975	1.33763478977389	1.33076364366116	1.21655148007015	3.44439909555198	53.5949918887746	2.4033820675979e-05	0.0147255219281723	Q99N78,Transient receptor potential Ca2+ channel 6A	NP_446011.1,short transient receptor potential channel 6	PF12796,Ankyrin repeats (3 copies);PF08344,Transient receptor ion channel II;PF00520,Ion transport protein	IPR013555,Transient receptor ion channel domain;IPR002110,Ankyrin repeat;IPR020683,Ankyrin repeat-containing domain;IPR004729,Transient receptor potential channel;IPR036770,Ankyrin repeat-containing domain superfamily;IPR005821,Ion transport domain;IPR002153,Transient receptor potential channel, canonical;IPR005462,Transient receptor potential channel, canonical 6	KOG3609,Receptor-activated Ca2+-permeable cation channels (STRPC family);ENOG410XQ0Y,-	GO:0050774,biological_process,negative regulation of dendrite morphogenesis;GO:0070679,molecular_function,inositol 1,4,5 trisphosphate binding;GO:0007338,biological_process,single fertilization;GO:0005886,cellular_component,plasma membrane;GO:0030276,molecular_function,clathrin binding;GO:0005737,cellular_component,cytoplasm;GO:0042803,molecular_function,protein homodimerization activity;GO:00456…	K04969,ko04022,cGMP-PKG signaling pathway;K04969,ko04360,Axon guidance
Ccdc67	1.42038420223671	0.557543040967605	0.317246740284442	2.15861115433037	2.63568573502744	2.7295237944922	-1.6752222762147	2.45691244347143	10.6072040123562	0.0169759270477715	0.215493449630586	U5KUF9,Deuterosomal protein 1	XP_006510229.1,deuterosome protein 1 isoform X4	PF17045,Centrosomal protein of 63 kDa	IPR029611,Deuterosome assembly protein 1;IPR031470,Centrosomal protein Cep63/Deup1, N-terminal	-	GO:0098535,biological_process,de novo centriole assembly involved in multi-ciliated epithelial cell differentiation;GO:0098536,cellular_component,deuterosome	-
Ccdc151	2.77535463353626	2.64923176556732	2.16945924677255	4.86699673691712	5.29893573846516	7.24768175921588	-1.16363236541895	3.39609206738245	40.4155544957889	7.91035085819272e-05	0.0191315998847948	A0A0R4J1K3,Coiled-coil domain-containing protein 151	XP_006510748.1,-;NP_001157259.1,coiled-coil domain-containing protein 151 isoform 1	-	IPR033192,Coiled-coil domain-containing protein 151	-	GO:0005930,cellular_component,axoneme;GO:0007368,biological_process,determination of left/right symmetry;GO:0070286,biological_process,axonemal dynein complex assembly;GO:0005929,cellular_component,cilium;GO:0036158,biological_process,outer dynein arm assembly;GO:0003341,biological_process,cilium movement	-
Cnn1	0.253607209534391	0.502730122179668	0.442984124950146	1.76044056295785	0.966546547567324	1.65158137492026	-1.83012858306268	1.38574694908796	31.4529024883207	0.000216915361021227	0.0285931498282454	B2RSH3,Calponin	NP_034052.3,calponin-1	PF00402,Calponin family repeat;PF00307,Calponin homology (CH) domain	IPR000557,Calponin repeat;IPR001715,Calponin homology domain;IPR003096,Smooth muscle protein/calponin;IPR036872,CH domain superfamily;IPR001997,Calponin/LIMCH1	COG5199,Calponin;KOG2046,Calponin	GO:0005856,cellular_component,cytoskeleton;GO:0005516,molecular_function,calmodulin binding;GO:0031032,biological_process,actomyosin structure organization;GO:0003779,molecular_function,actin binding;GO:1904706,biological_process,negative regulation of vascular smooth muscle cell proliferation	-
Bmper	0.76570171767553	0.546730710154425	0.718893666213323	1.47882506351911	1.82617900775011	0.987754200078462	-1.05453760919327	2.36924469971298	18.8032498696858	0.00144078932540388	0.0657150089088057	F1M661,BMP-binding endothelial regulator	NP_001129271.1,BMP-binding endothelial regulator protein precursor	PF00093,von Willebrand factor type C domain;PF00094,von Willebrand factor type D domain;PF08742,C8 domain;PF01826,Trypsin Inhibitor like cysteine rich domain	IPR002919,Trypsin Inhibitor-like, cysteine rich domain;IPR036084,Serine protease inhibitor-like superfamily;IPR001846,von Willebrand factor, type D domain;IPR014853,Uncharacterised domain, cysteine-rich;IPR001007,VWFC domain	ENOG410XW0S,-;ENOG410IR8G,-	GO:0010594,biological_process,regulation of endothelial cell migration;GO:0070374,biological_process,positive regulation of ERK1 and ERK2 cascade;GO:0030514,biological_process,negative regulation of BMP signaling pathway;GO:0042118,biological_process,endothelial cell activation;GO:0002043,biological_process,blood vessel endothelial cell proliferation involved in sprouting angiogenesis;GO:0001657,…	-
Adamts8	0.18384186184327	0.188319456129735	0.0525473473168697	0.656790591210866	0.34395898818264	0.442383537303034	-1.70821714511445	0.597044896358857	14.3601779529679	0.00350840154565128	0.104048628920921	F8VQ15,A disintegrin and metalloproteinase with thrombospondin motifs 8	NP_038934.2,A disintegrin and metalloproteinase with thrombospondin motifs 8 isoform 1 preproprotein	PF05986,ADAM-TS Spacer 1;PF01421,Reprolysin (M12B) family zinc metalloprotease;PF00090,Thrombospondin type 1 domain;PF01562,Reprolysin family propeptide	IPR010294,ADAM-TS Spacer 1;IPR000884,Thrombospondin type-1 (TSP1) repeat;IPR001590,Peptidase M12B, ADAM/reprolysin;IPR024079,Metallopeptidase, catalytic domain superfamily;IPR013277,Peptidase M12B, ADAM-TS8;IPR006586,ADAM, cysteine-rich;IPR002870,Peptidase M12B, propeptide;IPR036383,Thrombospondin type-1 (TSP1) repeat superfamily	ENOG410XPKZ,-;KOG3538,Disintegrin metalloproteinases with thrombospondin repeats	GO:0006508,biological_process,proteolysis;GO:0005578,,;GO:0008237,molecular_function,metallopeptidase activity;GO:0046872,molecular_function,metal ion binding;GO:0004222,molecular_function,metalloendopeptidase activity;GO:0008270,molecular_function,zinc ion binding	-
Kcnj5	1.82662148954717	2.88954465956331	2.36278371431253	0.903717469011504	0.903127890422779	1.2600848899519	1.23799340625248	3.00343960314898	35.151214708626	0.000139557931595466	0.0244306127681548	G3H826,G protein-activated inward rectifier potassium channel 4	XP_007621156.1,-;XP_003500341.1,G protein-activated inward rectifier potassium channel 4	PF01007,Inward rectifier potassium channel	IPR003277,Potassium channel, inwardly rectifying, Kir3.4;IPR016449,Potassium channel, inwardly rectifying, Kir;IPR013518,Potassium channel, inwardly rectifying, Kir, cytoplasmic;IPR014756,Immunoglobulin E-set	-	GO:0086091,biological_process,regulation of heart rate by cardiac conduction;GO:0086089,molecular_function,voltage-gated potassium channel activity involved in atrial cardiac muscle cell action potential repolarization;GO:0005242,molecular_function,inward rectifier potassium channel activity;GO:1990573,biological_process,potassium ion import across plasma membrane;GO:0015467,molecular_function,G-…	K04999,ko04713,Circadian entrainment;K04999,ko04921,Oxytocin signaling pathway;K04999,ko05032,Morphine addiction;K04999,ko04728,Dopaminergic synapse;K04999,ko04723,Retrograde endocannabinoid signaling;K04999,ko04726,Serotonergic synapse;K04999,ko04915,Estrogen signaling pathway
Robo3	0.427814031036987	0.475714251127957	0.424767955326028	0.198527222816226	0.231700177057027	0.202215401232889	1.09689483176115	1.20944378346673	23.9735187284228	0.000608452167735588	0.0447877942893164	D3Z4M6,Roundabout homolog 3	NP_001158239.1,roundabout homolog 3	PF13927,Immunoglobulin domain;PF00041,ibronectin type III domain;PF07679,Immunoglobulin I-set domain	IPR003961,Fibronectin type III;IPR007110,Immunoglobulin-like domain;IPR036116,Fibronectin type III superfamily;IPR036179,Immunoglobulin-like domain superfamily;IPR013783,Immunoglobulin-like fold;IPR032987,Roundabout homologue 3;IPR003599,Immunoglobulin subtype;IPR003598,Immunoglobulin subtype 2;IPR013098,Immunoglobulin I-set	ENOG410XPQS,-;KOG4222,Axon guidance receptor Dscam	GO:0030424,cellular_component,axon;GO:0035385,biological_process,Roundabout signaling pathway;GO:0005886,cellular_component,plasma membrane;GO:0007411,biological_process,axon guidance	K06755,ko04360,Axon guidance
Nrgn	15.334421886341	24.189172953768	21.1315317746349	7.19121776573481	7.89428389442565	9.73106774088846	1.31952711205232	4.38185708403089	53.8476771206275	3.50390550382436e-05	0.0163415512541571	A0A1S3EKV5,neurogranin	XP_012865022.1,neurogranin;XP_012865023.1,-	-	IPR000048,IQ motif, EF-hand binding site	-	-	-
Panx3	0.336764378414916	0.147569004996245	0.341177755873077	1.01802394513767	0.952979994395296	0.976296924126688	-1.81323712347293	1.15919200258743	34.4912624738733	0.000150565024634935	0.0252615394171042	Q6IMP0,Pannexin	NP_766042.2,pannexin-3	PF00876,Innexin	IPR000990,Innexin	ENOG410IE65,-;ENOG410ZSQN,-	GO:0030054,cellular_component,cell junction;GO:0005921,cellular_component,gap junction;GO:0007267,biological_process,cell-cell signaling;GO:0006811,biological_process,ion transport;GO:0005886,cellular_component,plasma membrane;GO:0016020,cellular_component,membrane;GO:0016021,cellular_component,integral component of membrane	-
Trim29	1.28753306032548	0.69829257396911	0.325713867397839	2.60595500218013	2.53177865031082	2.15101511560443	-1.61821203450393	2.49339956382628	13.7355151430025	0.00802754316998672	0.152464262300973	D4ABW9,Tripartite motif protein 29	NP_001100285.1,tripartite motif-containing protein 29	PF00643,B-box zinc finger	IPR000315,B-box-type zinc finger	ENOG410YEFV,-;ENOG410IK88,-	GO:1900181,biological_process,negative regulation of protein localization to nucleus;GO:0005913,cellular_component,cell-cell adherens junction;GO:0000122,biological_process,negative regulation of transcription by RNA polymerase II;GO:0005737,cellular_component,cytoplasm;GO:0098641,molecular_function,cadherin binding involved in cell-cell adhesion;GO:0005622,cellular_component,intracellular;GO:000…	-
Ccdc153	13.5373435816295	22.0095049953865	14.0884617184538	41.2280475106394	33.0071848168907	52.9258614287539	-1.3224917556511	5.90334431292088	26.3123822445373	0.0017869136042723	0.0715778579397723	A0A1L1SRN4,Coiled-coil domain-containing protein 153	XP_006510439.2,coiled-coil domain-containing protein 153 isoform X1	-	IPR033585,Coiled-coil domain-containing protein 153	-	-	-
Cxcr5	1.45770866656742	1.04287833268483	1.95210819431812	0.466305752648094	1.05159800247331	0.67808022835862	1.03382528840589	1.90982784275857	10.7950617309209	0.00870777442065652	0.156865684154067	Q3V0L2,Uncharacterized protein	-	PF00001,7 transmembrane receptor (rhodopsin family)	IPR001053,CXC chemokine receptor 5;IPR017452,GPCR, rhodopsin-like, 7TM;IPR000276,G protein-coupled receptor, rhodopsin-like	ENOG410IE41,-;ENOG410YWPA,-	GO:0048535,biological_process,lymph node development;GO:0006935,biological_process,chemotaxis;GO:0016494,molecular_function,C-X-C chemokine receptor activity;GO:0007186,biological_process,G-protein coupled receptor signaling pathway;GO:0004871,molecular_function,signal transducer activity;GO:0006955,biological_process,immune response;GO:0070098,biological_process,chemokine-mediated signaling path…	-
Fxyd2	5.74615046741293	3.99472744275799	6.07263211527164	0.678908575203754	3.15289655831175	1.72880283101476	1.5285377727166	3.84430147032845	7.20746109391977	0.0450520342526904	0.332515706298265	A0A1L1SQP8,FXYD domain-containing ion transport regulator	-	-	IPR000272,Ion-transport regulator, FXYD motif	-	GO:0005216,molecular_function,ion channel activity;GO:0034220,biological_process,ion transmembrane transport;GO:0006811,biological_process,ion transport;GO:0016021,cellular_component,integral component of membrane;GO:0016020,cellular_component,membrane	-
Htr3a	1.4434791532596	1.07738226855979	1.62919480768991	0.372955057086761	0.729990892286565	0.314903595744635	1.55745972968249	1.00030534258863	20.5639261816391	0.00105613162074767	0.0565433750578545	E9QLC0,5-hydroxytryptamine receptor 3A	NP_038589.2,5-hydroxytryptamine receptor 3A isoform 1 precursor	PF02932,Neurotransmitter-gated ion-channel transmembrane region;PF02931,Neurotransmitter-gated ion-channel ligand binding domain	IPR018000,Neurotransmitter-gated ion-channel, conserved site;IPR006029,Neurotransmitter-gated ion-channel transmembrane domain;IPR006201,Neurotransmitter-gated ion-channel;IPR006202,Neurotransmitter-gated ion-channel ligand-binding domain;IPR036719,Neurotransmitter-gated ion-channel transmembrane domain superfamily;IPR008132,5-hydroxytryptamine 3 receptor;IPR008133,5-hydroxytryptamine 3 receptor,…	ENOG410XQGR,-;KOG3645,Acetylcholine receptor	GO:0005886,cellular_component,plasma membrane;GO:0045471,biological_process,response to ethanol;GO:0005230,molecular_function,extracellular ligand-gated ion channel activity;GO:0005737,cellular_component,cytoplasm;GO:0015276,molecular_function,ligand-gated ion channel activity;GO:0016021,cellular_component,integral component of membrane;GO:0098655,biological_process,cation transmembrane transport…	K04819,ko04726,Serotonergic synapse;K04819,ko04742,Taste transduction
Plet1	1.99968047291832	1.45009366520853	1.41099658412472	3.09229929394754	3.29370469121709	4.37969926510989	-1.11489231939985	2.36137197018304	27.8115489051043	0.000349056059162814	0.0354475106269154	G3H2I4,Placenta-expressed transcript 1 protein	XP_007619096.2,-;XP_003498587.3,placenta-expressed transcript 1 protein	-	IPR026184,Placenta-expressed transcript 1	-	GO:0016021,cellular_component,integral component of membrane;GO:0016020,cellular_component,membrane	-
Btg4	0.0603259715950351	0.16993694270862	0.0316120126724987	0.395119326715666	0.310383961754014	0.598801425345921	-2.22613595334714	-0.419906521332021	15.1682397189354	0.00293087756700055	0.0939581094318877	Q6NXZ4,B-cell translocation gene 4	-	PF07742,BTG family	IPR036054,BTG-like domain superfamily;IPR033332,Protein BTG4;IPR002087,Anti-proliferative protein	KOG4006,Anti-proliferation factor BTG1/TOB;ENOG410ZZC0,-	GO:0008285,biological_process,negative regulation of cell proliferation	-
Rab39	0.415195377709619	0.487331791274804	0.679908316988444	0.0784448384966399	0.222523675037378	0.147188194757337	1.8145638815439	0.101273482179604	19.0244974427149	0.00138414456746318	0.0639729062594829	Q0PD15,RAB39, member RAS oncogene family	NP_780771.1,ras-related protein Rab-39A	PF00071,Ras family	IPR001806,Small GTPase superfamily;IPR005225,Small GTP-binding protein domain;IPR027417,P-loop containing nucleoside triphosphate hydrolase	ENOG410ZQFG,-;KOG0091,GTPase Rab39, small G protein superfamily	GO:0005525,molecular_function,GTP binding;GO:0003924,molecular_function,GTPase activity;GO:0090383,biological_process,phagosome acidification;GO:0090385,biological_process,phagosome-lysosome fusion;GO:0045335,cellular_component,phagocytic vesicle	-
Crabp1	1.53808661742553	1.57965075797103	0.705239564509161	5.13389842235927	3.29734582810997	3.81679911018497	-1.63329746410711	1.15383486492565	23.3062031146869	0.000674628007589646	0.047417812926258	G3H0C0,Cellular retinoic acid-binding protein 1	XP_003497951.1,-	PF00061,Lipocalin / cytosolic fatty-acid binding protein family	IPR031259,Intracellular lipid binding protein;IPR031279,Cellular retinoic acid-binding protein 1;IPR000463,Cytosolic fatty-acid binding;IPR000566,Lipocalin/cytosolic fatty-acid binding domain;IPR012674,Calycin	-	GO:0005737,cellular_component,cytoplasm;GO:0001972,molecular_function,retinoic acid binding;GO:0008289,molecular_function,lipid binding;GO:0034653,biological_process,retinoic acid catabolic process	-
Cd276	0.537442068975014	0.554130085464303	0.408640139757183	1.16805894245885	1.30127075928364	1.42457959967284	-1.33995670090027	1.75105892325468	39.9233517754372	8.31963948689899e-05	0.0196055504370116	A6MDC5,CD276 antigen	NP_598744.1,CD276 antigen precursor	PF13927,Immunoglobulin domain;PF07686,Immunoglobulin V-set domain	IPR007110,Immunoglobulin-like domain;IPR036179,Immunoglobulin-like domain superfamily;IPR013783,Immunoglobulin-like fold;IPR003599,Immunoglobulin subtype;IPR003598,Immunoglobulin subtype 2;IPR013106,Immunoglobulin V-set domain	ENOG410IR2H,-;ENOG410ZB69,-	GO:0042102,biological_process,positive regulation of T cell proliferation;GO:0045078,biological_process,positive regulation of interferon-gamma biosynthetic process;GO:0042110,biological_process,T cell activation;GO:0016021,cellular_component,integral component of membrane;GO:0016020,cellular_component,membrane	K06746,ko04514,Cell adhesion molecules (CAMs)
Tpbg	0.261822281107605	0.44441973183281	0.443261857943846	0.832065850062191	0.932611370975619	0.694936808680678	-1.06774820084702	1.25179156644129	15.6428253139716	0.00265541966390075	0.0888900931275301	F7CT46,Trophoblast glycoprotein	XP_014992235.1,-;NP_001180630.1,trophoblast glycoprotein precursor	PF13855,Leucine rich repeat;PF01462,Leucine rich repeat N-terminal domain	IPR001611,Leucine-rich repeat;IPR000372,Leucine-rich repeat N-terminal domain;IPR003591,Leucine-rich repeat, typical subtype;IPR000483,Cysteine-rich flanking region, C-terminal;IPR032675,Leucine-rich repeat domain superfamily	KOG0619,FOG: Leucine rich repeat;COG4886,Leucine-rich repeat (LRR) protein	GO:0051965,biological_process,positive regulation of synapse assembly;GO:0005737,cellular_component,cytoplasm;GO:0016021,cellular_component,integral component of membrane;GO:0005783,cellular_component,endoplasmic reticulum;GO:0016020,cellular_component,membrane	-
Prss35	1.9923335253085	1.0089635901585	1.60709083936618	3.83470137238656	3.148180183505	3.83036192987577	-1.20436804106532	3.1533642463637	28.6997564693236	0.000347028011434539	0.035437343767657	F1LLW4,Inactive serine protease 35	XP_017451159.1,inactive serine protease 35 isoform X1	PF00089,Trypsin	IPR018114,Serine proteases, trypsin family, histidine active site;IPR009003,Peptidase S1, PA clan;IPR001254,Serine proteases, trypsin domain	ENOG410IF0G,-;ENOG410ZRQ7,-	GO:0006508,biological_process,proteolysis;GO:0004252,molecular_function,serine-type endopeptidase activity;GO:0005739,cellular_component,mitochondrion	-
Nme9	2.01787108236028	3.37573295037611	2.33358279829333	4.86125149980862	3.91817732225036	7.63031749223672	-1.04973487591612	2.75454050926445	13.7247518838933	0.00494218757667771	0.122759932225558	A0A1L1SUL6,NME/NM23 family member 9	-	-	IPR036249,Thioredoxin-like superfamily;IPR036850,Nucleoside diphosphate kinase-like domain superfamily;IPR017937,Thioredoxin, conserved site;IPR034907,Nucleoside diphosphate kinase-like domain;IPR013766,Thioredoxin domain;IPR001564,Nucleoside diphosphate kinase	-	GO:0006183,biological_process,GTP biosynthetic process;GO:0003674,molecular_function,molecular_function;GO:0006165,biological_process,nucleoside diphosphate phosphorylation;GO:0045454,biological_process,cell redox homeostasis;GO:0005623,cellular_component,cell;GO:0004550,molecular_function,nucleoside diphosphate kinase activity;GO:0006228,biological_process,UTP biosynthetic process;GO:0006241,bio…	-
Ky	0.0393416865275327	0.116981596724236	0.0687194288066905	0.237856385616789	0.179926610249648	0.41530362992305	-1.83154515991545	0.156901312212445	14.7728587935347	0.00318694617807279	0.0988841586690252	F8VQF8,Kyphoscoliosis peptidase	NP_077253.3,kyphoscoliosis peptidase	PF01841,Transglutaminase-like superfamily	IPR002931,Transglutaminase-like	KOG4575,TGc (transglutaminase/protease-like) domain-containing protein involved in cytokinesis;COG5279,Uncharacterized protein involved in cytokinesis, contains TGc (transglutaminase/protease-like) domain	-	-
Slco2a1	0.927777367799789	0.636012061548231	0.927607776506902	2.4719747542706	1.80593281844473	1.59002098458726	-1.21161157856297	4.23912680443864	37.0315330603062	0.000178631360615593	0.0269133036022558	Q3TED0,Solute carrier organic anion transporter family member	NP_201571.2,solute carrier organic anion transporter family member 2A1	PF07648,Kazal-type serine protease inhibitor domain;PF03137,Organic Anion Transporter Polypeptide (OATP) family	IPR036259,MFS transporter superfamily;IPR004156,Organic anion transporter polypeptide;IPR002350,Kazal domain;IPR020846,Major facilitator superfamily domain;IPR036058,Kazal domain superfamily	ENOG410XRSF,-;KOG3626,Organic anion transporter	GO:0055085,biological_process,transmembrane transport;GO:0006811,biological_process,ion transport;GO:0005886,cellular_component,plasma membrane;GO:0016020,cellular_component,membrane;GO:0005215,molecular_function,transporter activity;GO:0016021,cellular_component,integral component of membrane	-
Col6a4	0.0994678053815393	0.0254726029535089	0.00947692990744859	0.246016483293649	0.155082767660345	0.350479732418212	-2.4294027613505	0.417071904310761	14.1380102729285	0.00488366950813381	0.121959451108287	A0A1U7QXE2,LOW QUALITY PROTEIN: collagen alpha-4	XP_005075113.1,-	-	IPR008160,Collagen triple helix repeat;IPR002035,von Willebrand factor, type A;IPR036465,von Willebrand factor A-like domain superfamily	-	GO:0005581,cellular_component,collagen trimer	-
Cdhr4	1.67492595453842	3.75580480383254	1.49339083990975	5.78114804175553	3.83722740265736	6.15627112978626	-1.14649410051103	3.55237539087885	7.72167895719044	0.0321760937589129	0.287240786489839	H3BJZ2,Cadherin-related family member 4	XP_003688917.1,cadherin-related family member 4	PF00028,Cadherin domain	IPR020894,Cadherin conserved site;IPR002126,Cadherin;IPR015919,Cadherin-like	ENOG4110NJ5,-;ENOG410ISUN,-	GO:0007267,biological_process,cell-cell signaling;GO:0007155,biological_process,cell adhesion;GO:0003674,molecular_function,molecular_function;GO:0007156,biological_process,homophilic cell adhesion via plasma membrane adhesion molecules;GO:0005509,molecular_function,calcium ion binding;GO:0007399,biological_process,nervous system development;GO:0005886,cellular_component,plasma membrane;GO:001602…	-
Eomes	0.584486796269875	0.156808240275535	0.670905054509334	0.149576969224881	0.238670699832509	0.21049151702722	1.24205092517641	0.537614001736459	6.50126808097423	0.029785113209257	0.277908713654494	A0A1U8CGQ5,eomesodermin homolog isoform X1	XP_012977655.1,eomesodermin homolog isoform X1	-	IPR001699,Transcription factor, T-box;IPR018186,Transcription factor, T-box, conserved site;IPR008967,p53-like transcription factor, DNA-binding;IPR032385,T-box transcription factor-associated;IPR036960,T-box superfamily	-	GO:0006355,biological_process,regulation of transcription, DNA-templated;GO:0003700,molecular_function,DNA binding transcription factor activity;GO:0003677,molecular_function,DNA binding;GO:0006351,biological_process,transcription, DNA-templated;GO:0005634,cellular_component,nucleus	-
Cdcp1	0.609706970564277	0.572510400779329	0.364288142486719	1.41248251620313	0.772037091564641	1.01270844795912	-1.01118482409488	2.43791363358437	13.6600268186564	0.00443845668327361	0.115999029791195	D3ZVA1,CUB domain containing protein 1	NP_001100339.1,CUB domain-containing protein 1 precursor	-	IPR035914,Spermadhesin, CUB domain superfamily	ENOG4110CXF,-;ENOG410IJR2,-	GO:0016021,cellular_component,integral component of membrane;GO:0016020,cellular_component,membrane	-
Timp1	13.9346880265788	5.01371392119723	8.78066370914696	38.5370722537291	17.1979978267824	24.8277173993572	-1.51346571906648	4.00360896586142	9.75816045910491	0.0252534596846071	0.256619806155335	A0A1A6H242,Uncharacterized protein	-	PF00965,Tissue inhibitor of metalloproteinase	IPR008993,Tissue inhibitor of metalloproteinases-like, OB-fold;IPR027465,Proteinase inhibitor I35b (TIMP), C-terminal;IPR030490,Tissue inhibitor of metalloproteinase, conserved site;IPR001134,Netrin domain;IPR001820,Protease inhibitor I35 (TIMP);IPR015611,Metalloproteinase inhibitor 1	-	GO:0010951,biological_process,negative regulation of endopeptidase activity;GO:0008191,molecular_function,metalloendopeptidase inhibitor activity;GO:0005576,cellular_component,extracellular region	-
Slc6a14	0.179607668487955	0.063243859284105	0.0705885012151194	0.565568858409816	0.490929088021819	0.519984231328345	-2.2875590899824	0.2157010783818	29.5616140826307	0.000276154255424721	0.0315633266112292	A1L359,Transporter	NP_064433.3,sodium- and chloride-dependent neutral and basic amino acid transporter B(0+)	PF00209,Sodium:neurotransmitter symporter family	IPR000175,Sodium:neurotransmitter symporter;IPR037272,Sodium:neurotransmitter symporter superfamily	KOG3659,Sodium-neurotransmitter symporter;COG0733,Na+-dependent transporters of the SNF family	GO:0005328,molecular_function,neurotransmitter:sodium symporter activity;GO:0031526,cellular_component,brush border membrane;GO:0055085,biological_process,transmembrane transport;GO:0006836,biological_process,neurotransmitter transport;GO:0016020,cellular_component,membrane;GO:0009636,biological_process,response to toxic substance;GO:0015293,molecular_function,symporter activity;GO:0016021,cellul…	-
Xlr	3.46984231819021	2.20313449171236	4.13872112075154	1.56505242365414	1.72859786329614	1.56199502294631	1.03543028016823	2.5274253686471	22.1110637313335	0.000816128519852755	0.0517284769772879	Q544L6,MCG115120, isoform CRA_a	NP_035855.1,X-linked lymphocyte-regulated protein PM1 isoform a;XP_011247952.1,-;NP_001278676.1,-;XP_011247951.1,-;XP_011247953.1,-	PF04803,Cor1/Xlr/Xmr conserved region	IPR006888,XLR/SYCP3/FAM9 domain	-	-	-
P2ry10	2.53369080699147	1.73578448623805	2.51992901017918	0.820632447794074	1.21936556403363	0.940973668400732	1.20880613871418	2.30089813322649	31.3073944251227	0.000220892621490171	0.0285931498282454	F6SDQ0,Putative P2Y purinoceptor 10	-	PF00001,7 transmembrane receptor (rhodopsin family)	IPR017452,GPCR, rhodopsin-like, 7TM;IPR027676,P2Y purinoceptor 10, predicted;IPR000276,G protein-coupled receptor, rhodopsin-like	ENOG410IHMZ,-;ENOG410ZZCA,-	GO:0035589,biological_process,G-protein coupled purinergic nucleotide receptor signaling pathway;GO:0045028,molecular_function,G-protein coupled purinergic nucleotide receptor activity;GO:0016020,cellular_component,membrane;GO:0007186,biological_process,G-protein coupled receptor signaling pathway;GO:0004930,molecular_function,G-protein coupled receptor activity;GO:0016021,cellular_component,inte…	-
Gpr174	0.271165353993085	0.160814078327743	0.411330686921498	0.129429627086366	0.146860682384906	0.121426173627559	1.09302660090322	0.238534493412221	8.04765208328229	0.0174796306854431	0.219312690531829	D3ZWS1,G protein-coupled receptor 174	XP_006257226.1,-;XP_008771562.1,-;XP_006257225.1,-;NP_001100408.1,probable G-protein coupled receptor 174	PF00001,7 transmembrane receptor (rhodopsin family)	IPR017452,GPCR, rhodopsin-like, 7TM;IPR000276,G protein-coupled receptor, rhodopsin-like	ENOG410ZJNT,-;ENOG410IH6K,-	GO:0007186,biological_process,G-protein coupled receptor signaling pathway;GO:0016020,cellular_component,membrane;GO:0045125,molecular_function,bioactive lipid receptor activity;GO:0043029,biological_process,T cell homeostasis;GO:0004930,molecular_function,G-protein coupled receptor activity;GO:0016021,cellular_component,integral component of membrane	-
Tnmd	1.31058507691387	1.73893346031105	2.56793280769327	4.07667718091149	5.57039420496006	2.98964462030485	-1.14846276813504	2.06679985741389	15.5480167254815	0.00289627061279659	0.0935612480383376	A0A1U7QT66,tenomodulin	XP_005072562.1,tenomodulin	-	IPR007084,BRICHOS domain	-	GO:0016021,cellular_component,integral component of membrane;GO:0016020,cellular_component,membrane	-
Alas2	79.5670193142605	83.4042452886538	127.790910044794	47.911548021522	54.9418361862876	39.0345481318596	1.05770420687793	7.43900189132867	28.7939789898016	0.000814906265170157	0.0517284769772879	A2AFM0,5-aminolevulinate synthase	NP_033783.1,5-aminolevulinate synthase, erythroid-specific, mitochondrial isoform a	PF00155,Aminotransferase class I and II;PF09029,5-aminolevulinate synthase presequence	IPR015424,Pyridoxal phosphate-dependent transferase;IPR001917,Aminotransferase, class-II, pyridoxal-phosphate binding site;IPR015118,5-aminolevulinate synthase presequence;IPR004839,Aminotransferase, class I/classII;IPR010961,Tetrapyrrole biosynthesis, 5-aminolevulinic acid synthase;IPR015421,Pyridoxal phosphate-dependent transferase, major domain;IPR015422,Pyridoxal phosphate-dependent transfera…	KOG1360,5-aminolevulinate synthase;COG0156,7-keto-8-aminopelargonate synthetase and related enzymes	GO:0006783,biological_process,heme biosynthetic process;GO:0030170,molecular_function,pyridoxal phosphate binding;GO:0006879,biological_process,cellular iron ion homeostasis;GO:0003824,molecular_function,catalytic activity;GO:0006778,biological_process,porphyrin-containing compound metabolic process;GO:0016740,molecular_function,transferase activity;GO:0003870,molecular_function,5-aminolevulinate…	K00643,ko00860,Porphyrin and chlorophyll metabolism;K00643,ko00260,Glycine, serine and threonine metabolism
Gm21748	3.36829769556356	12.4169459303405	13.2052277402615	5.90819952165874	3.20930989580607	3.06626194504458	1.27938935734623	1.12879520027629	6.22663817511497	0.0371788036312325	0.306175443344841	Q3UE70,Predicted gene, 21748	-	-	-	-	GO:0005575,cellular_component,cellular_component;GO:0003674,molecular_function,molecular_function;GO:0008150,biological_process,biological_process	-
Gm12020	3.09594540610837	5.44189354586649	3.62058170997452	1.46470701667979	1.18172385438618	1.92735805074263	1.44524238414004	2.53380932793394	30.8477087869235	0.00026359766272361	0.0311696169039577	Q3TGR3,Uncharacterized protein	-	PF00076,RNA recognition motif. (a.k.a. RRM, RBD, or RNP domain)	IPR034230,Nucleolin, RNA recognition motif 1;IPR034233,Nucleolin, RNA recognition motif 2;IPR012677,Nucleotide-binding alpha-beta plait domain superfamily;IPR000504,RNA recognition motif domain;IPR034235,Nucleolin, RNA recognition motif 4;IPR035979,RNA-binding domain superfamily;IPR034234,Nucleolin, RNA recognition motif 3	ENOG410IRS7,-;ENOG410XSFV,-	GO:0003723,molecular_function,RNA binding;GO:0003676,molecular_function,nucleic acid binding	-
Gm12116	0.333992455011357	0.666435021171025	0.597980592062667	0.364593862485647	0.26253776981576	0.184180077398817	1.0074710318444	0.242641690832706	6.62305691021239	0.0275185258323005	0.266988341734578	Q4YH92,Uncharacterized protein	XP_672821.1,-	-	-	-	GO:0016021,cellular_component,integral component of membrane;GO:0016020,cellular_component,membrane	-
AU040972	54.2339747744409	99.3147698564686	17.8350000095092	290.429856336672	181.902576111598	242.464335083536	-2.01682935749922	7.261746058265	7.92955814272585	0.0446902985917459	0.331765904044783	-	-	-	-	-	-	-
RP23-220F20.4	1.52905557648293	1.81360678732039	1.7711966515752	0.892016620357929	0.793617447094423	0.874896565096828	1.02485039200499	0.373628962800619	12.6311396670189	0.0051518893146619	0.125926698793618	M3WQJ5,Monocyte to macrophage differentiation associated	-	PF03006,Haemolysin-III related	IPR004254,AdipoR/Haemolysin-III-related;IPR005744,Hly-III	COG1272,Predicted membrane protein, hemolysin III homolog;KOG4243,Macrophage maturation-associated protein	GO:0005794,cellular_component,Golgi apparatus;GO:0032880,biological_process,regulation of protein localization;GO:0019835,biological_process,cytolysis;GO:0045860,biological_process,positive regulation of protein kinase activity;GO:0045666,biological_process,positive regulation of neuron differentiation;GO:0004672,molecular_function,protein kinase activity;GO:0016020,cellular_component,membrane;GO…	-
4732490B19Rik	0.31519456949491	0.118386161232824	0.0330336485653748	0.651093228544168	0.486513536126283	0.685323719838726	-1.91102947284845	0.0171773370328266	11.5397453850924	0.00679922006314496	0.142993665881771	-	-	-	-	-	-	-
1700030C10Rik	1.74723153990833	1.35865307807196	1.93131039177982	0.577697346393279	0.889606156670322	0.851674467575167	1.13990757119254	1.82010599798537	24.9274311958718	0.000526862842568715	0.0428078087267815	F1LM33,Leucine-rich PPR motif-containing protein, mitochondrial	-	PF17177,Pentacotripeptide-repeat region of PRORP;PF13812,Pentatricopeptide repeat domain;PF01535,PPR repeat	IPR033443,Pentacotripeptide-repeat region of PRORP;IPR002885,Pentatricopeptide repeat;IPR033490,Leucine-rich PPR motif-containing protein;IPR011990,Tetratricopeptide-like helical domain superfamily	ENOG410XSG9,-;KOG4318,Bicoid mRNA stability factor	GO:0003697,molecular_function,single-stranded DNA binding;GO:0048487,molecular_function,beta-tubulin binding;GO:0042645,cellular_component,mitochondrial nucleoid;GO:0005874,cellular_component,microtubule;GO:0000794,cellular_component,condensed nuclear chromosome;GO:0000961,biological_process,negative regulation of mitochondrial RNA catabolic process;GO:0005856,cellular_component,cytoskeleton;GO:0…	-
Gm2568	0.33060288035358	0.186260216793839	0.173242505126301	1.13265107431383	0.453597144793173	1.25013186570626	-1.98168245537589	-0.398712926589618	14.1156209408724	0.00367490579132799	0.106580146037742	A0A1U7R1X6,TAR DNA-binding protein 43 isoform X1	XP_005079374.1,TAR DNA-binding protein 43 isoform X1	-	IPR000504,RNA recognition motif domain;IPR035979,RNA-binding domain superfamily;IPR012677,Nucleotide-binding alpha-beta plait domain superfamily	-	GO:0003723,molecular_function,RNA binding;GO:0003676,molecular_function,nucleic acid binding;GO:0003677,molecular_function,DNA binding	-
3300002A11Rik	0.106193652477211	1.54558351612262	0.890361480891534	2.99617503437029	2.09445045266242	3.76460164104726	-1.74681633953541	0.543022599852297	7.92549391561618	0.0221017673179816	0.244928816468555	Q9CXH4,Uncharacterized protein	-	-	-	-	-	-
Gm19301	0.104656006830482	0.327570758343313	0.237647954090902	0.703045596300203	0.418807680520574	0.742018314407324	-1.4262009633186	0.0128278065489417	10.053683608718	0.00985466447207868	0.167720914501184	-	-	-	-	-	-	-
Gm4262	0.679350631783968	0.601453560069935	0.386506994820551	1.38865665301441	1.33155657308369	2.71566913143502	-1.66223185876232	1.27921323127482	22.6273027647767	0.000751020030391174	0.0499487446543929	Q4YHW5,Pb-fam-2 protein	XP_678762.1,-	-	-	-	GO:0016021,cellular_component,integral component of membrane;GO:0016020,cellular_component,membrane	-
Gm43388	0.81816791190197	0.886446582782108	0.725553753714264	0.443923076520985	0.269844015729	0.475968573196244	1.06487163784803	-0.30529538668109	7.56831089102895	0.02026443593943	0.234559569900921	-	-	-	-	-	-	-
Gm15564	0.516481430379418	0.220441953696322	1.27942016696929	1.27742785417884	2.13393699405668	6.79113960347945	-2.32526745604727	0.803026321038183	7.99234931087593	0.0280092379169048	0.269130757491236	-	-	-	-	-	-	-
Gm20506	6.41380813790202	4.73197928245175	4.8013763220403	2.17627824016018	3.0305911104369	2.4747941518056	1.07769316187853	1.25920102591651	18.9348571485241	0.00140676643583508	0.0648064507696355	-	-	-	-	-	-	-
Mir6972	12.0463424528836	5.65571387452126	3.78751426832375	15.7800781107069	10.3299662271258	28.4697999104199	-1.2958550692288	-0.17347085498763	5.94724298140307	0.0347020797987426	0.296127636388435	-	-	-	-	-	-	-
Gm26717	0.380589662827351	0.280791436365513	0.569818789780724	0.876575891578814	0.699348912414721	1.87603533401244	-1.45879515183298	0.238284482092461	10.1932896789496	0.00949249587474924	0.165072437723525	-	-	-	-	-	-	-
3222401L13Rik	0.171543592463186	0.212853313014405	0.237572414372501	0.111121876274722	0.0840582121469866	0.115833896647608	1.02646782304468	0.0658557673575324	9.41233907890601	0.0117494178878275	0.182557946066067	Q3UEV8,Uncharacterized protein	-	-	-	-	GO:0016021,cellular_component,integral component of membrane;GO:0016020,cellular_component,membrane	-
Carmn	0.31788959250665	0.518440438497783	0.490974071819746	1.56789237638434	0.731705941088076	1.10715888540522	-1.32269378428477	0.916908920263421	14.5386741220359	0.00335132027301428	0.101649687477762	-	-	-	-	-	-	-
Gm37387	1.02453942456418	0.481017525540679	1.20797797262153	0.17206320795387	0.32946071687843	0.161423450211905	2.02262468446089	0.107738471619468	19.5276615395274	0.00126497537385498	0.0607089095217452	-	-	-	-	-	-	-
Gm6807	1.82323020908508	1.30438085754725	1.36487000660315	0.787363564775396	0.744502070423479	0.656600790726801	1.06154953304356	0.0824107459989832	10.2307337738075	0.00939810488270294	0.164207762213843	Q3UCH0,60S ribosomal protein L6	XP_006530290.1,-;NP_035420.2,60S ribosomal protein L6	PF03868,Ribosomal protein L6, N-terminal domain;PF01159,Ribosomal protein L6e	IPR000915,60S ribosomal protein L6E;IPR008991,Translation protein SH3-like domain superfamily;IPR005568,Ribosomal protein L6, N-terminal;IPR014722,Ribosomal protein L2, domain 2	COG2163,Ribosomal protein L14E/L6E/L27E;KOG1694,60s ribosomal protein L6	GO:0036464,cellular_component,cytoplasmic ribonucleoprotein granule;GO:0002181,biological_process,cytoplasmic translation;GO:0005622,cellular_component,intracellular;GO:0022625,cellular_component,cytosolic large ribosomal subunit;GO:0006412,biological_process,translation;GO:0005840,cellular_component,ribosome;GO:0003735,molecular_function,structural constituent of ribosome;GO:0045296,molecular_fu…	K02934,ko03010,Ribosome
AC125167.1	8.20176507430371	2.56713253878979	5.15746623771745	36.9148799447415	12.4252643412804	42.6441258232672	-2.49762361743638	1.37697201018789	19.8640678456821	0.00252763038036013	0.08621486202191	-	-	-	-	-	-	-
Gm8337	0.358033707577964	0.448254721943481	0.458618858771916	1.12240612742664	1.70567037805998	0.67692898858212	-1.44163403751125	0.702133306936858	15.0196434827238	0.0030241055639169	0.0956168729672941	M3Y362,Uncharacterized protein	XP_004750153.1,heat shock cognate 71 kDa protein	PF00012,Hsp70 protein	IPR018181,Heat shock protein 70, conserved site;IPR013126,Heat shock protein 70 family;IPR029047,Heat shock protein 70kD, peptide-binding domain superfamily;IPR029048,Heat shock protein 70kD, C-terminal domain superfamily	COG0443,Molecular chaperone;KOG0101,Molecular chaperones HSP70/HSC70, HSP70 superfamily	GO:0055131,molecular_function,C3HC4-type RING finger domain binding;GO:0046034,biological_process,ATP metabolic process;GO:0042026,biological_process,protein refolding;GO:0005770,cellular_component,late endosome;GO:0048026,biological_process,positive regulation of mRNA splicing, via spliceosome;GO:0072318,biological_process,clathrin coat disassembly;GO:0016887,molecular_function,ATPase activity;G…	-
9130024F11Rik	0.326850059977876	0.212957836839562	0.503341574333387	0.893953071987016	0.789360284806843	0.523383205136357	-1.06362128938064	1.67675834546538	11.2628880114365	0.00737741584154616	0.147864294043049	-	-	-	-	-	-	-
Gm7609	0.741313381715912	0.275534778502318	0.469392793937559	0.171184279307471	0.185409650230463	0.175198768679507	1.49566932685294	-0.142980070793968	11.6135128509172	0.00658768919174385	0.142065714817687	Q3U0D6,Uncharacterized protein	-	-	IPR004865,HSR domain;IPR017452,GPCR, rhodopsin-like, 7TM	ENOG410J1CI,-;ENOG410YPW5,-	GO:0005634,cellular_component,nucleus;GO:0016021,cellular_component,integral component of membrane;GO:0016020,cellular_component,membrane	-
Gm16028	10.1784826118747	2.19619630902758	7.76227643305901	2.35678262535017	1.41137516091966	1.51497721770504	1.95276283642419	1.93511458006352	11.7503253315603	0.0130297312912282	0.191337191096318	Q3KNJ6,RIKEN cDNA C130026I21 gene	NP_001032998.2,SP140 nuclear body protein family member isoform 2	PF03172,HSR domain	IPR004865,HSR domain	KOG2177,Predicted E3 ubiquitin ligase;ENOG4111G04,-	GO:0005575,cellular_component,cellular_component;GO:0005634,cellular_component,nucleus	-
Gm16026	0.298376322428477	0.0632649142518234	0.262273147835652	0.096986939314822	0.0495219354708651	0.0545937736109924	1.64591489603522	-0.70626907753085	7.02377639648896	0.0241110588581171	0.252502090208098	Q3UT50,Uncharacterized protein	-	PF03172,HSR domain	IPR004865,HSR domain	KOG2177,Predicted E3 ubiquitin ligase;ENOG4111G04,-	GO:0005634,cellular_component,nucleus	-
Gm15848	0.542424425645789	1.12053167945487	0.189494147258224	1.82191694163162	1.27138045872317	3.62362331317614	-1.79082913812132	0.679956533517262	8.80961115949587	0.0176400516395705	0.219676008934245	-	-	-	-	-	-	-
Gm28609	3.24704867844464	4.92523506308202	3.66480862248173	1.09063174847218	1.71348035905672	1.41672611217295	1.50746845393601	0.393338080698314	20.7064830325717	0.00103075714595352	0.0565199828967531	-	-	-	-	-	-	-
Fcnaos	6.98494167212346	6.26780412068157	7.49539001770934	1.41728687850314	2.08515830336045	0.833846458724481	2.27704894985124	2.77591796538094	65.5202612197292	1.69916701211311e-05	0.0147255219281723	Q8CAD6,Uncharacterized protein	-	-	-	-	-	-
Gm37026	0.43231733662685	1.15017134494937	0.45308581901443	2.46854421056062	2.22432169974746	5.04048494862611	-2.19000358202179	0.176143272814235	19.0459664651086	0.00137879160027276	0.0639729062594829	-	-	-	-	-	-	-
2700033N17Rik	0.855440684587571	0.55223613975908	1.56893794933799	2.31658887019446	1.32957124254823	3.33582343471882	-1.20777991179641	0.338994598870345	7.05756917246731	0.0238478440075854	0.251535749952042	-	-	-	-	-	-	-
G630016G05Rik	0.329003947504075	0.319230051978668	0.379290191308666	0.729347302107735	0.752338934322674	0.829390472497012	-1.13971364144575	1.02289125983419	23.298025768654	0.000675491050665582	0.047417812926258	-	-	-	-	-	-	-
Gm14232	2.16077891531544	0.811582260020989	1.3587495133	2.96114608217473	3.48346843174824	3.59511015909159	-1.18507353652653	0.196921355945824	9.51896460488264	0.0114057394593662	0.179361702286987	-	-	-	-	-	-	-
5330413P13Rik	0.102522063428796	0.156434639082503	0.141024467437586	0.400312947161959	0.28572247011199	0.575453402444657	-1.61709536956772	0.799378348033734	22.7429752852995	0.000737297684552878	0.0497151248147562	-	-	-	-	-	-	-
Gm14281	0.0595800554083886	0.0839178565616756	0.0624422754180114	0.78046754179694	0.485364719172525	0.81669163266985	-3.22986008269071	-0.808261239516083	34.149498961938	0.000156673494018273	0.0252615394171042	A0A099ZH38,Exportin-2	-	PF08506,Cse1;PF03378,CAS/CSE protein, C-terminus;PF03810,Importin-beta N-terminal domain	IPR016024,Armadillo-type fold;IPR011989,Armadillo-like helical;IPR013713,Exportin/Importin, Cse1-like;IPR001494,Importin-beta, N-terminal domain;IPR005043,CAS/CSE, C-terminal	-	GO:0008536,molecular_function,Ran GTPase binding;GO:0005634,cellular_component,nucleus;GO:0006886,biological_process,intracellular protein transport	-
A730032A03Rik	0.716178278666557	0.218558009456651	0.0187645853206936	5.71914367626606	1.07473870639859	2.65735763585601	-3.25845160467704	1.92113455365205	8.3601053752072	0.0375772175282591	0.307370438352053	Q3V469,Uncharacterized protein	NP_619625.1,WAP four-disulfide core domain protein 12 precursor	PF00095,WAP-type (Whey Acidic Protein) 'four-disulfide core'	IPR036645,Elafin-like superfamily;IPR008197,WAP-type 'four-disulfide core' domain	ENOG41119G0,-;ENOG410JHHC,-	GO:0030414,molecular_function,peptidase inhibitor activity;GO:0042742,biological_process,defense response to bacterium;GO:0005576,cellular_component,extracellular region;GO:0010466,biological_process,negative regulation of peptidase activity	-
Nespas	0.183972140546742	0.138198799097433	0.167102124893698	0.234814544930365	0.515347981041464	0.371022273092841	-1.17018477180278	-0.108916899497897	8.4305243155193	0.0155832743803354	0.207829013718359	-	-	-	-	-	-	-
Gm22009	2.4724854480554	0.844234840744865	1.64898580389605	3.17087911800704	2.69844015729	5.09966328424547	-1.11289745804465	-0.0218574460313089	6.14571415276276	0.0323771072451144	0.287926815191686	-	-	-	-	-	-	-
Gm37913	0.0909157920972345	0	0	0.656548968321622	0.415797382727075	0.429732828836527	-3.94141775985581	-0.407690504170856	24.6139960818414	0.000570964251123998	0.0439072200235342	G3I0B2,Uncharacterized protein	-	-	-	-	-	-
Gm37245	0.127878607682656	0	0	0.715873003973207	0.389896255679204	0.429827867427497	-3.50626845572141	-0.270887888205362	16.6673776091433	0.00278332887360472	0.0913578000459434	G3I0B2,Uncharacterized protein	-	-	-	-	-	-
Gm22408	11.8610141074546	4.45496231346906	8.08003043909067	16.1348964350897	13.222356770721	21.304170271428	-1.02330504228755	-0.172642119459333	5.684449978779	0.0381029049594562	0.309568141595656	-	-	-	-	-	-	-
Gm32444	0.329378773989411	0.329903218884066	0.299175151547077	0.0885064521688093	0.169469112697934	0.124550306643136	1.33501650556879	-0.222225741039538	12.3565521297276	0.00549857398717817	0.12971545927045	-	-	-	-	-	-	-
Gm42876	0.143881664133975	0.135103833767724	0.150793725146327	0.326210969916276	0.339298424132032	0.249365339184269	-1.05674335966414	-0.324420949291122	8.15119333628824	0.0169404470051566	0.215340495436917	Q4YLX6,Uncharacterized protein	XP_670342.1,-	-	-	-	GO:0016021,cellular_component,integral component of membrane;GO:0016020,cellular_component,membrane	-
Gm43240	4.34433175443674	0.459638968849982	0.577145031363619	10.5431730673734	8.39514715601333	6.7676781501341	-2.22259676214354	1.73903876060233	6.76830544108112	0.046890725424207	0.336532293737731	Q9R070,Ca	-	PF00092,von Willebrand factor type A domain;PF08434,Calcium-activated chloride channel N terminal	IPR013783,Immunoglobulin-like fold;IPR002035,von Willebrand factor, type A;IPR013642,Calcium-activated chloride channel, N-terminal;IPR036465,von Willebrand factor A-like domain superfamily;IPR004727,Calcium-activated chloride channel protein, chordata	ENOG410XPSZ,-;ENOG410IEPS,-	GO:0097192,biological_process,extrinsic apoptotic signaling pathway in absence of ligand;GO:0034220,biological_process,ion transmembrane transport;GO:0005229,molecular_function,intracellular calcium activated chloride channel activity;GO:0006821,biological_process,chloride transport;GO:0043276,biological_process,anoikis	-
Gm11263	1.54399048795304	0.869877487776835	1.61816363933725	2.17812724461231	4.58987017408205	2.1407465032775	-1.1259392584946	0.765442816705728	8.47219958574896	0.0153922575259112	0.206665511748556	A0A1S3AIV1,40S ribosomal protein S6	XP_007535777.1,40S ribosomal protein S6	-	IPR018282,Ribosomal protein S6e, conserved site;IPR014401,Ribosomal protein S6, eukaryotic;IPR001377,Ribosomal protein S6e	-	GO:0005840,cellular_component,ribosome;GO:0005622,cellular_component,intracellular;GO:0003735,molecular_function,structural constituent of ribosome;GO:0030529,,;GO:0006412,biological_process,translation	-
Hspd1-ps4	0.554651738837805	0.651017424405325	0.726621442364269	0.232873316520301	0.257629853146542	0.262167941621133	1.37602497645705	-0.294121999418046	14.354672030996	0.00348766397314265	0.103732607589539	A0A1A6HEZ8,Uncharacterized protein	-	PF00118,TCP-1/cpn60 chaperonin family	IPR027413,GroEL-like equatorial domain superfamily;IPR018370,Chaperonin Cpn60, conserved site;IPR001844,Chaperonin Cpn60;IPR027409,GroEL-like apical domain superfamily;IPR027410,TCP-1-like chaperonin intermediate domain superfamily;IPR002423,Chaperonin Cpn60/TCP-1 family	-	GO:0005737,cellular_component,cytoplasm;GO:0042026,biological_process,protein refolding;GO:0006457,biological_process,protein folding;GO:0005524,molecular_function,ATP binding	-
Gm13074	0.169133290746153	0.277926122389637	0.118172291613758	0.369259597471752	0.386759978668256	0.732824100070772	-1.34231031167813	0.0240789675008156	9.04649747820491	0.01302779099884	0.191337191096318	-	-	-	-	-	-	-
Gm43391	1.87940817070955	2.89649278661227	2.03392393140862	6.44300119672415	3.97651694085011	7.33847942577013	-1.34684039269811	2.96002523787784	27.0851615531138	0.000510775807400831	0.0427151387530959	A0A1X6RKY5,Uncharacterized protein	-	-	-	-	-	-
Speer4cos	0.711879886412326	0.434492515568023	0	2.86930889718088	0.702018018759425	1.98526250160195	-2.20660466160532	0.356461031506668	6.12877558656851	0.0441792123793277	0.330151015421445	A0A1X6RKY5,Uncharacterized protein	-	-	-	-	-	-
9530036O11Rik	0.872990056067088	0.592576842514643	0.870835477064342	0.264960908564708	0.405870432934819	0.357950444712728	1.20099031506785	1.08622236724145	19.4758330284737	0.00127666510439525	0.0610017895745413	-	-	-	-	-	-	-
Gm42730	1.60104743143756	1.11789190107683	1.03259174940456	0.620499507916712	0.598455977375551	0.388086729343317	1.24511803016315	-0.137238105837869	10.5199716868622	0.00870590954271317	0.156865684154067	A0A1A6H9R3,60S ribosomal protein L29	-	PF01779,Ribosomal L29e protein family	IPR002673,Ribosomal protein L29e	-	GO:0006412,biological_process,translation;GO:0005840,cellular_component,ribosome;GO:0030529,,;GO:0003735,molecular_function,structural constituent of ribosome;GO:0005622,cellular_component,intracellular	-
Dancr	0.131395980738739	0.277604703172071	0.206562346120767	0.297903214964019	0.563372678769535	0.496856840362505	-1.10398529406956	-0.225399477742452	6.66020310209179	0.0271790172835889	0.264887336526855	Q8BR98,Uncharacterized protein	-	-	-	-	-	-
Tbx3os2	0.859813290317341	0.753534517705733	1.1414169393511	0.0577595080975259	0.442383683778769	0.162563615845372	2.02107068003006	-0.261087408829057	13.3142466458842	0.00439738225954138	0.115771823806196	-	-	-	-	-	-	-
Gm29264	3.9036248961243	2.86365259469431	1.40633441186705	1.35213911756787	1.33374247489472	1.00905619935665	1.1794785069968	1.36949236965667	10.7426953081718	0.00866332105332378	0.156508141944363	-	-	-	-	-	-	-
Hoxaas2	0.183508697883856	0.107695830993562	0.204344715061799	0.485396401730027	0.403240573936002	0.466223679580336	-1.42326976932123	0.152820779463407	16.645470242563	0.0021691711629391	0.0798566426517833	Q52KM3,5730446D14Rik protein	-	-	-	-	-	-
Gm43904	3.66157955296092	3.43819650841609	5.22323867434621	0.614933021566008	1.22106197091091	0.769210425020316	2.23275532205423	0.0106091051808506	32.0341815545153	0.000201859594892593	0.0284439457617233	-	-	-	-	-	-	-
Gm16556	2.88557300982701	1.45897878068264	2.09367391415977	1.11832828778079	0.507576075651478	0.699449978605325	1.49884560644685	-0.276201660184203	11.1965622696482	0.00731278788859055	0.1477738326875	-	-	-	-	-	-	-
Gm16567	62.4402083807799	29.9124422696902	32.7549845056887	135.142207409644	98.2494565602185	85.4726659532828	-1.32104940992365	5.41203196854112	13.7485038880824	0.0122382676575635	0.186131804734764	E9Q6C2,Complement component 1, s subcomponent 1	XP_011239706.1,-;NP_001091086.1,-;NP_659187.2,complement C1s-A subcomponent precursor;XP_006506428.1,-	PF00084,Sushi repeat (SCR repeat);PF14670,Coagulation Factor Xa inhibitory site;PF00431,CUB domain;PF00089,Trypsin	IPR035914,Spermadhesin, CUB domain superfamily;IPR018097,EGF-like calcium-binding, conserved site;IPR001254,Serine proteases, trypsin domain;IPR033116,Serine proteases, trypsin family, serine active site;IPR000436,Sushi/SCR/CCP domain;IPR009003,Peptidase S1, PA clan;IPR035976,Sushi/SCR/CCP superfamily;IPR001881,EGF-like calcium-binding domain;IPR000859,CUB domain;IPR000152,EGF-type aspartate/aspa…	KOG3627,Trypsin;COG5640,Secreted trypsin-like serine protease	GO:0006508,biological_process,proteolysis;GO:0016787,molecular_function,hydrolase activity;GO:0005509,molecular_function,calcium ion binding;GO:0006958,biological_process,complement activation, classical pathway;GO:0004252,molecular_function,serine-type endopeptidase activity;GO:0008233,molecular_function,peptidase activity	K01331,ko05150,Staphylococcus aureus infection;K01331,ko05133,Pertussis;K01331,ko05322,Systemic lupus erythematosus;K01331,ko04610,Complement and coagulation cascades
Gm44000	0.469465037406018	0.930628967715542	0.49201809169023	1.34032931595054	1.11826427357248	1.5533184470746	-1.03837397942751	0.616956603504969	9.117044156993	0.0127686679889974	0.189427672563165	-	-	-	-	-	-	-
Klra13-ps	1.55526265674116	1.25175454052805	1.62997732200676	0.597014704254927	0.666833554719359	0.700121880602065	1.19474124238897	0.236848381619449	15.2023436822391	0.0029099711089758	0.0938389104457616	Q9JIQ0,Lectin-related NK cell receptor LY49L3	-	PF08391,Ly49-like protein, N-terminal region;PF00059,Lectin C-type domain	IPR016187,C-type lectin fold;IPR013600,Ly49-like, N-terminal;IPR033992,Natural killer cell receptor-like, C-type lectin-like domain;IPR001304,C-type lectin-like;IPR016186,C-type lectin-like/link domain superfamily	-	GO:0030246,molecular_function,carbohydrate binding;GO:0005886,cellular_component,plasma membrane;GO:0016021,cellular_component,integral component of membrane;GO:0016020,cellular_component,membrane	-
Gm5886	0.826140286091365	0.775739706325458	0.834905556278026	0.178384703538857	0.354215451186556	0.0557846825646191	2.04776353614727	0.472544339946763	18.376259479808	0.00158381299078552	0.069008932098282	Q05KA5,Submandibular androgen-repressed protein	NP_001171123.1,uncharacterized protein LOC545886 precursor	PF15240,Proline-rich	IPR026086,Proline-rich protein	-	-	-
Gm29439	15.9797454306228	9.24470322907995	13.65191783422	4.1972098344936	8.44256571804386	5.08317370502743	1.15280373223581	2.28576171826482	15.9729335678043	0.0027900243341832	0.0914143267141201	Q3UP36,B-cell receptor CD22	NP_033975.3,-;XP_006539557.1,-;XP_006539556.1,-;NP_001036782.1,B-cell receptor CD22 precursor	PF13927,Immunoglobulin domain;PF08205,CD80-like C2-set immunoglobulin domain;PF13895,Immunoglobulin domain	IPR013162,CD80-like, immunoglobulin C2-set;IPR036179,Immunoglobulin-like domain superfamily;IPR013783,Immunoglobulin-like fold;IPR003599,Immunoglobulin subtype;IPR003598,Immunoglobulin subtype 2;IPR007110,Immunoglobulin-like domain	ENOG410IUGI,-;ENOG410YH8H,-	GO:0016021,cellular_component,integral component of membrane;GO:0016020,cellular_component,membrane	K06467,ko04662,B cell receptor signaling pathway;K06467,ko04514,Cell adhesion molecules (CAMs);K06467,ko04640,Hematopoietic cell lineage
9130015G15Rik	0.397591424605253	0.339395863074881	0.15152424639645	1.18369080999208	0.371936899317046	1.19591845849678	-1.57593402944303	0.449200138480008	9.43464581423967	0.0123929813634623	0.187120669422306	-	-	-	-	-	-	-
Gm7336	0.625784023526419	0.881409954470846	1.18052392778922	0.25222902075056	0.268310811094176	0.591580257878855	1.29115290752061	-0.23920613372669	8.19208607093446	0.0167330655168515	0.213442385333274	A0A0A0MQF6,Glyceraldehyde-3-phosphate dehydrogenase	NP_001276655.1,glyceraldehyde-3-phosphate dehydrogenase isoform 1	PF02800,lyceraldehyde 3-phosphate dehydrogenase, C-terminal domain;PF00044,lyceraldehyde 3-phosphate dehydrogenase, NAD binding domain	IPR036291,NAD(P)-binding domain superfamily;IPR020828,Glyceraldehyde 3-phosphate dehydrogenase, NAD(P) binding domain;IPR020829,Glyceraldehyde 3-phosphate dehydrogenase, catalytic domain;IPR020831,Glyceraldehyde/Erythrose phosphate dehydrogenase family;IPR006424,Glyceraldehyde-3-phosphate dehydrogenase, type I;IPR020830,Glyceraldehyde 3-phosphate dehydrogenase, active site	COG0057,Glyceraldehyde-3-phosphate dehydrogenase/erythrose-4-phosphate dehydrogenase;KOG0657,Glyceraldehyde 3-phosphate dehydrogenase	GO:0051287,molecular_function,NAD binding;GO:0006006,biological_process,glucose metabolic process;GO:0006096,biological_process,glycolytic process;GO:0016491,molecular_function,oxidoreductase activity;GO:0050661,molecular_function,NADP binding;GO:0004365,molecular_function,glyceraldehyde-3-phosphate dehydrogenase (NAD+) (phosphorylating) activity;GO:0016620,molecular_function,oxidoreductase activ…	-
1810008I18Rik	0.219113334100359	0.293922604928429	0.278847985108691	0.551974998719252	0.335524684600106	0.843344133765422	-1.08673928958418	0.149401885989207	7.21679897983459	0.0226535798287811	0.246972390766801	-	-	-	-	-	-	-
Gm44667	0.323449890254231	0.195246700133308	0.169494195605738	0.966134654849761	0.445764200391403	0.578780708996969	-1.49165201958768	0.642964669034513	14.4639384276174	0.0034059112704935	0.102461628580918	A0A0P6D3F6,Uncharacterized protein	-	-	-	-	-	-
Gm44851	0.267116818357574	0	0.069987271018542	1.17757853776138	0.515379865467687	0.820679896941337	-2.85768775483188	0.225561509838762	13.0978798495103	0.00691299181441085	0.144444686894589	-	-	-	-	-	-	-
Gm31749	2.32063319493677	2.42117517036362	2.90502766622825	1.42901659247976	0.884438579981337	0.9750192343903	1.24476134171917	0.209257791844278	14.0471475460587	0.00373075207112254	0.107785203784841	-	-	-	-	-	-	-
4931431B13Rik	1.66318325863055	1.1838822083897	1.40571162823428	0.567646940227773	0.690102127908194	0.202874565819554	1.55552800258009	0.523450382559544	14.6977371371983	0.0032385953930595	0.0997129345390732	E9PXZ7,Integrin alpha-D	NP_001025043.3,integrin alpha-D precursor	PF01839,-GAP repeat;PF00092,von Willebrand factor type A domain;PF08441,Integrin alpha;PF00357,Integrin alpha cytoplasmic region	IPR013517,FG-GAP repeat;IPR036465,von Willebrand factor A-like domain superfamily;IPR018184,Integrin alpha chain, C-terminal cytoplasmic region, conserved site;IPR032695,Integrin domain superfamily;IPR013649,Integrin alpha-2;IPR013519,Integrin alpha beta-propellor;IPR000413,Integrin alpha chain;IPR002035,von Willebrand factor, type A;IPR028994,Integrin alpha, N-terminal	KOG3637,Vitronectin receptor, alpha subunit;ENOG410XPVZ,-	GO:0008305,cellular_component,integrin complex;GO:0007155,biological_process,cell adhesion;GO:0016020,cellular_component,membrane;GO:0034113,biological_process,heterotypic cell-cell adhesion;GO:0007229,biological_process,integrin-mediated signaling pathway;GO:0016021,cellular_component,integral component of membrane	K06594,ko04810,Regulation of actin cytoskeleton
Gm45340	0.727965182923487	0.286138883770246	0.49679589875832	0.170589675869944	0.174207599087233	0.192049243137483	1.50592609521028	-0.246342524135954	11.7822492561081	0.00631907417606468	0.138439693003868	-	-	-	-	-	-	-
9530052E02Rik	1.20919478596819	1.93805316976564	1.00508761546287	0.525192931254546	0.715108532759383	0.808055759490987	1.0527646873299	0.994745139982953	10.6518632337304	0.00841077427011607	0.154737061889331	-	-	-	-	-	-	-
RP23-390K13.7	2.29411132748448	3.44325373279195	3.0479964870984	1.01931727973422	0.99136695563044	1.195358046848	1.48329076712305	2.11945657333796	50.7553985728799	3.03679609789773e-05	0.015133410079269	Q4YF80,Uncharacterized protein	XP_668755.1,-	-	-	-	-	-
RP23-390K13.6	2.29196328317036	3.4400297124429	3.04514255780337	1.01836286280563	0.990438709417303	1.19423879774046	1.48329076712305	2.11945657333796	50.7553985728799	3.03679609789773e-05	0.015133410079269	Q4YF80,Uncharacterized protein	XP_668755.1,-	-	-	-	-	-
1810019D21Rik	0.521930504728418	0.303388390947885	0.468860567065223	0.976716633544721	1.06563159016127	0.963310831269398	-1.18827820543608	0.250070067475693	13.2963962108452	0.00441533178919983	0.115774912435495	-	-	-	-	-	-	-
Gm28119	7.37333175639585	2.42929991925746	7.99868785077768	18.24851572947	14.3094297267031	16.5086624983911	-1.44433831111628	1.7588303083105	16.004879809697	0.00301385719655129	0.0955132916031194	-	-	-	-	-	-	-
Mir125b-1	25.0313609410568	7.52136494481789	26.7585423632223	55.4903845651231	46.7934054548243	53.4788553122485	-1.37502529381386	1.49893242756413	13.2923674711294	0.00505177717711317	0.124306179775793	-	-	-	-	-	-	-
Gm20444	5.29444186818093	4.35699439222379	4.55125171337669	10.5500237321345	9.13118002299019	9.72893903111633	-1.01996444872637	2.25669319240535	34.791258073974	0.000145437130559235	0.0249839242692458	Q4ZJN4,C1qTNF5	NP_001177242.1,-;NP_001035722.1,-;NP_001035721.1,-;NP_001177248.1,-;NP_663588.2,complement C1q tumor necrosis factor-related protein 5 precursor	PF01391,Collagen triple helix repeat (20 copies);PF00386,C1q domain	IPR008160,Collagen triple helix repeat;IPR008983,Tumour necrosis factor-like domain superfamily;IPR001073,C1q domain	ENOG410IHSH,-;ENOG410YPYW,-	GO:0005581,cellular_component,collagen trimer;GO:0005576,cellular_component,extracellular region	-
2900052N01Rik	1.45375335196468	0.8279895180752	0.849214945684954	0.120071929507222	0.296327933810594	0.225294243495131	2.29606864144755	1.07415249227119	38.6720348284934	9.48008948698967e-05	0.0208397315534757	-	-	-	-	-	-	-
Plet1os	1.08368703190599	1.13386842014499	0.55164866451623	1.84076536750167	2.01786970798152	2.45869308142036	-1.1467317262989	0.976146765945696	13.1846785875339	0.00452969507261966	0.117433462806519	-	-	-	-	-	-	-
D430036J16Rik	0.258829202210569	0.388861974541838	0.452105552769174	0.973689827642268	0.665852791721626	1.04397762249848	-1.25301239009319	0.567511807946972	14.6818337362228	0.00324965842465889	0.0998862399726672	Q0VES5,5-hydroxytryptamine	NP_034612.1,5-hydroxytryptamine receptor 1B	PF00001,7 transmembrane receptor (rhodopsin family)	IPR017452,GPCR, rhodopsin-like, 7TM;IPR002231,5-hydroxytryptamine receptor family;IPR002147,5-Hydroxytryptamine 1B receptor;IPR000276,G protein-coupled receptor, rhodopsin-like	ENOG410XRW9,-;KOG3656,FOG: 7 transmembrane receptor	GO:0042310,biological_process,vasoconstriction;GO:0014059,biological_process,regulation of dopamine secretion;GO:0007186,biological_process,G-protein coupled receptor signaling pathway;GO:0051385,biological_process,response to mineralocorticoid;GO:0051967,biological_process,negative regulation of synaptic transmission, glutamatergic;GO:0005886,cellular_component,plasma membrane;GO:0045471,biologi…	K04153,ko04726,Serotonergic synapse;K04153,ko04742,Taste transduction;K04153,ko04024,cAMP signaling pathway;K04153,ko04080,Neuroactive ligand-receptor interaction
9330154J02Rik	0.152026801475878	0.374724153184943	0.378409115954456	0.708504293929844	0.725160064452901	0.574869610219768	-1.11961960798336	1.03437317547994	11.0473435716446	0.0075954335731826	0.148588927616385	Q8BXZ2,Uncharacterized protein	-	-	-	-	-	-
4930535L15Rik	2.22947233456353	5.67259660250491	2.11045571170279	6.30478436570149	6.59884409732811	10.0621621175932	-1.14969021635402	1.59863101169407	8.32199872835263	0.01860612283234	0.223821429176205	-	-	-	-	-	-	-
Gm42756	0.516140151003428	0.595429402550976	0.355471882362443	0.0594388204982191	0.0758742737417043	0.0139408354572829	3.27299764086872	-0.3676054039844	36.8708303670598	0.000115110568361211	0.0227510468499722	Q8R4C3,Csr1	NP_001233663.1,uncharacterized protein LOC100689233	-	-	-	-	-
RP23-396C4.2	0.410573565258044	0.471197937001535	0	2.39035502742069	1.33005955681809	2.19941838834581	-2.65865165045171	0.0512580110707146	16.7156294970445	0.00246333321184217	0.0854782856515186	-	-	-	-	-	-	-
Mir3620	139.658580043922	213.025708165575	254.984567135238	107.614958918919	77.4916810743075	73.4800868507624	1.25768326067358	3.15163278249055	28.436622339502	0.000388711234862706	0.0368293876701618	-	-	-	-	-	-	-
Gm15157	1.31789045638384	2.11404461634527	1.78405230492743	0.331993753808429	0.80049880734422	0.674839701580323	1.5363293943136	-0.160606790327384	13.4603783208087	0.0042536948515882	0.11464393704845	A0A0D9SD08,40S ribosomal protein S6	-	PF01092,Ribosomal protein S6e	IPR014401,Ribosomal protein S6, eukaryotic;IPR001377,Ribosomal protein S6e	-	GO:0006412,biological_process,translation;GO:0005840,cellular_component,ribosome;GO:0030529,,;GO:0003735,molecular_function,structural constituent of ribosome;GO:0005622,cellular_component,intracellular	-
