# Supplementary material for: The chromatin accessibility and transcriptomic landscape of the aging mice cochlea and the identification of potential functional super-enhancers in age-related hearing loss
Source: Clin Epigenetics. 2024 Jul 4;16:86. doi: 10.1186/s13148-024-01702-1 (PMC11225416; doi:10.1186/s13148-024-01702-1)
Supplement: Supplementary file 1 — Additional file1 (ZIP 8650 kb) [file 13148_2024_1702_MOESM1_ESM.zip › New folder/TableS13.TF prediction related to the cochlear aging process using the transcriptomic data.xls]

Query	Ensembl	Family	Protein	Entrez ID	Aging_1	Aging_2	Aging_3	Ctrl_1	Ctrl_2	Ctrl_3	Aging___Ctrl_PValue	Aging___Ctrl_FDR	Aging___Ctrl_logFC
Prrxl1	ENSMUSG00000041730	Homeobox	ENSMUSP00000064107;ENSMUSP00000140337;ENSMUSP00000140687;ENSMUSP00000154801;ENSMUSP00000139756;	107751	0.360570795	0.348833146	0.320636129	0.044039988	0.093695839	0.041316716	0.000202278	0.028443946	2.505542367
Phox2b	ENSMUSG00000012520	Homeobox	ENSMUSP00000134216;ENSMUSP00000012664;	18935	0.719145163	0.476662634	0.543102183	0.042626359	0.362753272	0.039990501	0.02987898	0.27821962	1.942583586
Gbx2	ENSMUSG00000034486	Homeobox	ENSMUSP00000048508;	14472	0.708282882	0.84796739	0.779424158	0.303323646	0.242946381	0.401741963	0.001870959	0.073358427	1.329857237
Eomes	ENSMUSG00000032446	T-box	ENSMUSP00000035020;ENSMUSP00000118079;ENSMUSP00000107393;	13813	0.584486796	0.15680824	0.670905055	0.149576969	0.2386707	0.210491517	0.029785113	0.277908714	1.242050925
Zfp773	ENSMUSG00000063535	zf-C2H2	ENSMUSP00000032622;	76373	0.607611817	0.471795228	0.355139258	0.223710856	0.200399466	0.209877397	0.001038539	0.056519983	1.209555256
Onecut3	ENSMUSG00000045518	CUT	ENSMUSP00000053288;	246086	0.209852532	0.257680766	0.363736714	0.048798077	0.207637512	0.122081554	0.037141767	0.306007538	1.13206315
Spic	ENSMUSG00000004359	ETS	ENSMUSP00000118799;ENSMUSP00000004473;	20728	2.438749256	1.696272425	3.439429776	1.203423336	1.635152165	0.882334023	0.006046526	0.136202435	1.04270643
Meis2	ENSMUSG00000027210	Homeobox	ENSMUSP00000073898;ENSMUSP00000099597;ENSMUSP00000106532;ENSMUSP00000028639;ENSMUSP00000106531;ENSMUSP00000106533;	17536	1.642055615	1.208255473	1.053362766	2.731898116	2.341333207	3.038039464	0.00020821	0.028560439	-1.022950434
Nkx3-2	ENSMUSG00000049691	Homeobox	ENSMUSP00000051990;	12020	0.493633591	0.294966218	0.470316091	0.678287588	1.077491239	0.975728649	0.009687119	0.165964893	-1.093342388
Dlx6	ENSMUSG00000029754	Homeobox	ENSMUSP00000128585;ENSMUSP00000031768;ENSMUSP00000124204;	13396	0.633003595	0.487701137	0.697434206	0.981303643	1.94855784	1.166123004	0.003423374	0.102741231	-1.14902874
Elf3	ENSMUSG00000003051	ETS	ENSMUSP00000139769;ENSMUSP00000003135;	13710	6.329084208	3.346998919	3.644578457	10.93288226	8.931203998	11.75262105	0.001175213	0.058382692	-1.216442029
Ehf	ENSMUSG00000012350	ETS	ENSMUSP00000106807;ENSMUSP00000106805;ENSMUSP00000087961;	13661	2.495684147	1.278824256	1.144767584	3.928910299	3.278319267	4.496349461	0.006223063	0.137483322	-1.217467252
Trp63	ENSMUSG00000022510	P53	ENSMUSP00000110961;ENSMUSP00000110965;ENSMUSP00000110963;ENSMUSP00000110962;ENSMUSP00000067005;ENSMUSP00000038117;ENSMUSP00000110960;ENSMUSP00000110959;	22061	0.404272439	0.228628071	0.245549727	0.810102742	0.650008601	0.720922785	0.000335155	0.034416088	-1.280813735
Nfe2l3	ENSMUSG00000029832	TF_bZIP	ENSMUSP00000005103;	18025	2.554327037	1.327085772	1.168655597	4.494478508	4.258461691	3.910120652	0.001450417	0.06599039	-1.293997035
Trp73	ENSMUSG00000029026	P53	ENSMUSP00000101268;ENSMUSP00000114736;ENSMUSP00000134196;ENSMUSP00000095368;ENSMUSP00000135281;ENSMUSP00000114418;ENSMUSP00000101269;	22062	0.28559453	0.071948366	0.087604233	0.470274492	0.328528019	0.342419567	0.021230265	0.239684654	-1.323473752
Osr2	ENSMUSG00000022330	zf-C2H2	ENSMUSP00000154286;ENSMUSP00000022952;	107587	0.671183329	0.546204753	0.281370764	1.623166211	1.304585404	0.972897167	0.00437261	0.115771824	-1.336937658
Foxj1	ENSMUSG00000034227	Fork_head	ENSMUSP00000038351;	15223	3.174392643	2.88413377	2.587581231	6.708349579	7.120312215	8.72480517	3.52E-06	0.0135975	-1.351160702
Ahr	ENSMUSG00000019256	bHLH	ENSMUSP00000106434;ENSMUSP00000112137;	11622	1.038295816	0.687165106	0.727635388	2.489549137	2.043533153	2.028132558	2.28E-05	0.014725522	-1.389690751
Dmrt2	ENSMUSG00000048138	DM	ENSMUSP00000059654;	226049	1.231837319	0.694011758	0.413124692	2.846630721	1.732370987	2.080588019	0.003615009	0.105976828	-1.470685977
Barx1	ENSMUSG00000021381	Homeobox	ENSMUSP00000021813;	12022	0.165325072	0.517463457	0.057755757	1.055070929	0.89787269	0.416770195	0.034404728	0.294830783	-1.60034738
Pax9	ENSMUSG00000001497	PAX	ENSMUSP00000117928;ENSMUSP00000001538;	18511	0.914912085	0.57988965	0.33560253	2.519895628	1.536419027	2.10460293	0.001713175	0.070883708	-1.713218609
Zfp474	ENSMUSG00000046886	zf-C2H2	ENSMUSP00000147873;ENSMUSP00000072453;	66758	0.45255861	0.424949235	0.321846076	1.351778341	1.094933108	1.833526736	8.89E-05	0.020428615	-1.794563418
Meox1	ENSMUSG00000001493	Homeobox	ENSMUSP00000051158;	17285	2.577960539	0.942280516	1.06984245	7.514115361	4.510319186	4.579702104	0.005886936	0.134922403	-1.82467011
Foxa1	ENSMUSG00000035451	Fork_head	ENSMUSP00000041118;	15375	4.074898275	2.588713201	1.001133006	11.50189652	7.538153523	9.533275031	0.021267922	0.239684654	-1.859344568
Pax1	ENSMUSG00000037034	PAX	ENSMUSP00000105594;ENSMUSP00000119667;	18503	1.149926902	0.886380803	0.395727225	3.623181165	2.288598039	3.382911932	0.002221736	0.08038923	-1.894068215
Pitx1	ENSMUSG00000021506	Homeobox	ENSMUSP00000134609;ENSMUSP00000021968;	18740	0.029027331	0.081769357	0.060843603	0.438741745	0.497829698	0.521374649	5.88E-05	0.018462513	-3.01075377
