# Supplementary material for: The chromatin accessibility and transcriptomic landscape of the aging mice cochlea and the identification of potential functional super-enhancers in age-related hearing loss
Source: Clin Epigenetics. 2024 Jul 4;16:86. doi: 10.1186/s13148-024-01702-1 (PMC11225416; doi:10.1186/s13148-024-01702-1)
Supplement: Supplementary file 1 — Additional file1 (ZIP 8650 kb) [file 13148_2024_1702_MOESM1_ESM.zip › New folder/TableS14.Venn analysis by conjointing the data of mRNA and ATAC.xlsx]

## Sheet: Sheet 1
Only ATAC_Up_genes	Only ATAC_Down_genes	Only mRNA_Up_genes	Only mRNA_Down_genes	ATAC_Up_genes AND ATAC_Down_genes NOT mRNA_Up_genes NOT mRNA_Down_genes	ATAC_Up_genes AND mRNA_Up_genes NOT ATAC_Down_genes NOT mRNA_Down_genes	ATAC_Up_genes AND mRNA_Down_genes NOT ATAC_Down_genes NOT mRNA_Up_genes	ATAC_Down_genes AND mRNA_Up_genes NOT ATAC_Up_genes NOT mRNA_Down_genes	ATAC_Down_genes AND mRNA_Down_genes NOT ATAC_Up_genes NOT mRNA_Up_genes	mRNA_Up_genes AND mRNA_Down_genes NOT ATAC_Up_genes NOT ATAC_Down_genes	ATAC_Up_genes AND ATAC_Down_genes AND mRNA_Up_genes NOT mRNA_Down_genes	ATAC_Up_genes AND ATAC_Down_genes AND mRNA_Down_genes NOT mRNA_Up_genes	ATAC_Up_genes AND mRNA_Up_genes AND mRNA_Down_genes NOT ATAC_Down_genes	ATAC_Down_genes AND mRNA_Up_genes AND mRNA_Down_genes NOT ATAC_Up_genes	ATAC_Up_genes AND ATAC_Down_genes AND mRNA_Up_genes AND mRNA_Down_genes
Cldn34a	Gm26477	Gm12116	Gm37913	Ssr3	Onecut3	Col15a1	Robo3	Gm44851		Slc35d3	Nox3
Gm9881	Vmn1r60	RP23-220F20.4	Gm37245	Hs3st4	Klrb1c	Nme9	Cd8b1	Abca12		Kcnj5	Rsph1
Gm43906	Tmem150cos	3222401L13Rik	Gm14281	Tph2	Ighv4-1	Cdhr1	Angpt4	Slc34a2		Trpa1	Col5a2
Vmn2r77	Gm8247	Rasl10a	Saa2	Gm43175	P2ry10	Lrrc48	Hbb-bs	Col6a4		Xlr	Muc5ac
Gm42509	Gm44701	Hba-a2	Prss30	n-R5s68	Igkv1-122	Odf3b	Fbp2	Tspan1		Fsd2	Col25a1
Gm156	Saxo1	Alas2	RP23-396C4.2	Chsy3	Ighv11-2	Wdr31	Gp9	Aplnr		Abcg3	Dkk1
Olfr503	Zfp488	Gm6807	Gm9573	Vmn1r67	Tmem233	Cxcl5	Mmrn1	Sectm1b		Themis	Fam84a
Ecscr	Vmn1r5	Gm43388	AC125167.1	Tenm3	Zfp773	Fam179a	Gp6	Btg4		Piezo2	Ahr
Vmn2r76	Gm43027	Gm20506	Prok2	Klk4	Vcam1	Prss22	Clec1b	Crocc2		Pde11a	Ankrd31
Mroh5	Ighv4-2	Cd22	Gm15564	Them7	Gpr174	Slc27a2	Treml1	Krt20		Tnnt2	Tnfsf10
Defa21	Olfr1463	H2-Ob	Slc5a9	Gm12127	Cntf	Cnn1	RP23-390K13.7	Ky		9530036O11Rik	Wif1
Gm37167	Plag1	Gimap7	Gm43240	Pfkp	Igkv3-3	Atp6v1g3	Fxyd2	Meox1		Ighv5-9	Fam216b
Vmn1r231	Gm25164	1700030C10Rik	Gm37026	Gm37244	Tusc5	Igkv16-104	Htr3a	Slc39a4		Scn7a	Spata18
Ugt2b1	Gm5169	Gm29439	AU040972	Ighv3-3	Gcsam	BC051019	Gp1ba	C1s2		Bank1	Dnah7a
Clrn3	Twsg1	Gm29264	Krt14	Zpbp	Heatr9	Agr2	Bves	Serpinb11		Chrm2	Chl1
Vmn2r80	Asic4	Klra13-ps	Gm2568	Serpinb7	Rab39	Unc93a	C130026I21Rik	Alox12e		Scn9a	Rassf9
Olfr368	Krt31	F2rl2	Urah	Grin2b	Chil3	Agbl2	Myo1a	Wfdc2		Htr1d	Vwa3b
Vmn1r53	4933403O08Rik	Eomes	Krt6a	Atp7a	Gm32444	Myl1	Apol11a	Lrrc43		Kcnh1	Stxbp5l
Laptm5	Gm24734	Gm31749	Ccl21a	Etl4	Aldob	Fcamr	Fcnaos	Tmc5		Clec4b2	Trpm6
Gm13055	Olfr1512	Gm42730	4732490B19Rik	Pth2r		Gtsf1l	Prrxl1	Optc		Trpc6	Bmper
Olfr1297	Gm44424	Mir3620	Orm2	Vmn1r2		Ces1e		Tex26		Ret	Nfe2l3
6030452D12Rik	Gm9925	Ms4a8a	Gm2564	RP23-53O16.2		Igsf9		Barx1		Cr2	Ifi202b
Serpinb9f	Fgfr1op	Gm21748	Gm10591	Hormad2		Rhbdl2		Wfdc17		Itgad	Mmp2
Olfr530	Igkv8-22	Gm7336	Stfa2	Gm37429		Cpxm1		Oit1		Slit1	Atp8b1
Gm15643	Gm27617	Bean1	Gm21541	n-R5s153		Aim1l		Ighd1-1		Cd226	Gm12695
Gm23533	Ube2cbp	Gbx2	3300002A11Rik	Cdh7		Areg		Arsi		Siglec1	Ptk7
Il1f10	C1qtnf3	P2rx3	Adamts8	Dcc		Serpina3i		Ccdc187		Atp6v0d2	Spag16
Ighv8-14	Anapc15	Pirt	Meig1	Rprl2		Mdh1b		Dsc2		9530052E02Rik	Ankub1
Rpl21-ps4	Gm45201	Hspd1-ps4	Mfap4	Prdm13		Gm20547		Lrrc23		Slamf1	Ror2
Gm5111	Taf12	Gm12020	Erich2	Mbl2		Mlf1		Gm45396		Akr1c12	Ptx3
CAAA01216754.2	Gm5346	Gdf15	Mb	Gm20594		9330154J02Rik		Ighv10-3		Phox2b	Cfap54
Gm44642	Gm25661	Gm7609	Gm4262	Cxcr4				Pde9a		Mpl	Pax1
Triml2	Gm9112	Gm16556	5330413P13Rik	Col18a1				Matn4		Samd3	Dmrt2
Lect2	Nlrp9c	Gm45340	Daw1	Gm9742				Ces2f		Il27ra	Ehf
Klk5	Olfr836	Gm28609	Ccl19	B930086L07Rik				Krt19		Lix1	Zfp474
Igfbp1	Olfr291	Gm15157	9130015G15Rik	Gm37630				Il6		Slco1b2	1700007G11Rik
Gm15318	Top1	4931431B13Rik	Ighv1-72	Gm43573				Cpz		Spic	Gzma
Adgrf3	Gm10112	Slc6a4	Timp1	Htr1f				Tcp11		Gimap3	Nsun7
Gm24971	Gm45663	Gm16026	Pak6	Kif26a				Bglap2		Cd5l	Aqp4
Tdpoz4	Rprl3	Amtn	2610028H24Rik	Vmn1r50				A630023A22Rik		Gm42756	Ak8
Gm44198	Gm22160	Ighm	Lrrc34	Fgfr2				Foxj1		Cxcr5	Rsph14
Gm37648	Rasef	Tbx3os2	Kcne3	Kcnk3				Lum			Cdh6
Olfr1036	Olfr1318	Gm37387	Gm44667	Gm43444				Cdhr3			Nme5
1700112D23Rik	Cldn34b3	Gm5886	Gm26717	Gm38265				Slc5a8			Adamts12
Olfr181	Psg28	Gm42419	Gm5737	Gm16004				Trp73			Rbm24
Gm22556	Ppp1r36	Necab2	Gm8337	4931417E11Rik				Cfap52			Pitx1
Gm23775	Vmn1r72	Gm43904	Gm19301	Gm22143				Adamdec1			Fndc1
Krtap4-6	Gm10244	Igkv3-1	Hoxaas2	Serinc5				Erich3			Cdcp1
Cbx6	Olfr346	2900052N01Rik	S100a14	Xcl1				1700007K13Rik			9130024F11Rik
Gm42538	Olfr1453	Gm38999	Serpinb1b	Adgrv1				Tns4			Trim29
Mapk3	Mettl11b	Fcna	Gm21149	6720469O03Rik				Iyd			Lrriq1
Cdk5rap1	Cyp4a32	H2-M2	Mir125b-1	4933423L19Rik				Wisp1			Adam28
Igkv12-40	Fpr-rs6	Ighv1-77	Ccl28	Fmo5				Saxo2			Ces1b
Gm43718	Skint9		Gm13074	Vmn2r66				Gad1			Ttc6
Lrfn3	Gm5174		Carmn	Cntn4				Ccdc113			Dnah5
Igkv7-33	Plvap		Gm16567	Nrxn3				Upp1			Fbn2
Gm42895	Abcc10		Mak	Gm42905				Lrrc46			Gck
Gm14525	C630050I24Rik		Mir6972	9130204L05Rik				Igkv17-127			Cdh13
Olfr1307	Lrrc36		Fam92b	Gm382				Fam47e			Pcdh18
Aoc1	Olfr124		Ak7	Gm42975				Arhgef33			Iqub
4933424N20Rik	Olfr218		Elf3	Cadps2				Morn3			Fam81b
Mchr1	Lgr4		Slco2a1	Gm37997				Tnmd			Cfap58
Tomm20l	Hoxb2		2700033N17Rik	Lsmem1				Ldlrad1			Nespas
Gm25735	Il1f8		Dnaic2	Gm45093				Fcgbp			Dynlrb2
Olfr1306	Gm37385		Gm21083	Gm5468				Slc23a4			Rgs22
Maats1	Olfr943		Prr18	BC039966				Cfap221			Smoc2
Adipor2	Olfr1467		Cxcl10	Myo10				Col6a3			1700024P16Rik
BC117090	Cyp4a29		1810019D21Rik	Gm38206				C1rb			Cftr
Gm37056	Liph		D030025P21Rik	H2-M10.4				1700001C02Rik			Ltbp2
Gm15997	Lipo4		Ccdc78	Gm22325				Drc7			Steap4
1810064F22Rik	Gm44135		Fbln2	Bcl2l11				Hoga1			Gabrp
Olfr629	Gm43836		1700001L19Rik	Hdgfl1				Ms4a4a			Cfap61
1700067P10Rik	Olfr968		4930535L15Rik	Rngtt				Sntn			Dnah9
Gzmb	Mup16		Dlx6	n-R5s61				Lox			Ccdc67
Rap1b	Trpv2		Plet1os	Ndufa10				Cfap206			Dthd1
1700031F05Rik	Gm10334		Acta2	Frrs1l				Tnfrsf23			Col17a1
Spink12	Nr2e1		G630016G05Rik	4921511H03Rik				Procr			Tacr1
Slc26a9	Armc12		Ttc39a	Nmbr				Adamtsl2			Cd276
Lcn8	Rpl36-ps4		Gm11263	Gm25318				Mapk15			Cxcl1
Gm37483	Gm36955		Tmem125	Nps				Pxdn			Frmpd2
4922502D21Rik	Gm9996		Plet1	Auts2				Smpd3			Lca5l
Ercc6	Zscan2		Gm22009	Ppt1				Vwa3a			Elfn1
Gm11027	Ces1g		Ccdc87	Bnc1				Dnah1			Cyp2b10
Olfr301	Pik3c2g		Ribc2	Gm37761				Lrrc71			Plppr5
Fbxw26	Lce3c		Dancr	Ttc30b				2410004P03Rik			Ces2b
Gm10057	Sprr1a		A730049H05Rik	Gm37296							Tmem212
Krt73	Olfr466		1810008I18Rik	Slc9a9							1700028P14Rik
Hoxc11	Gm22387		Cfap73	Lama2							Meis2
Gm14273	Gm17210		Ntf5	Obox7							Slc28a3
Olfr790	RP23-187B11.7		Cfap126	Agr3							Trp63
Glb1l3	Fam13c		Ecm1	Gm597							Has2
Lig1	4933425M03Rik		Kcna10	Acnat1							Nkx3-2
Mgat4e	Olfr1426		6820408C15Rik	Trpc7							Tpbg
Cdkn2a	Olfr77		Mmp23	Sst							Osr2
Gpx5	2200002J24Rik		Gm22408	Scgb1b27							Rsph4a
Nkx2-6	RP24-470M22.10		Gm20444	Clec14a							Ubxn10
Olfr134	Hpcal4		Ccdc40	Trpm8							Vtcn1
Dcaf12	Ism1		Cldn7	Gm24910							Pi15
Vmn1r228	Psg20			Gm21961							Plb1
St6galnac2	Stfa1			n-R5s46							Dio2
9530022L04Rik	Lrrc8e			Alcam							D430036J16Rik
Vmn1r32	Gm45295			Galntl6							Fbxl13
Nckap1l	Obp1a			Gm44842							Prss35
Gm5565	Cep170b			Olfr1393							Cdsn
Gm27602	Cyp2d40			Ptchd4							Mab21l3
Prss58	Krtap1-3			Ajap1							Nek10
Ttc25	7420426K07Rik			Gm22282							Serpinb5
Gm29018	D13Ertd608e			n-R5s220							Sod3
Il3	Tnfsf18			Gm42680							Cyp26a1
Appbp2os	Gm5878			Gdpd4							Slc6a14
C8b	Wdr95			Gm25392							Tnfsf11
n-R5s2	Olfr15			Vmn1r12							C1s1
Pik3ip1	Olfr592			Irs1							Sec14l4
Clk3	Gm42901			Drd1							Capsl
Trpv5	Agrn			Mrgpra4							Ngf
2500002B13Rik	Gm45149			Gm43842							Acox2
Gm17677	Gm14819			Gm27330							Dnah12
Gm37209	Olfr820			Tmem74bos							Dpt
RP23-144H18.4	Defb9			Trps1							Gm28119
Vmn1r86	Gm44577			Grin3a							Gm281
BC051537	Gm17689			Gm5407							Krt7
Ncoa4	Cbfb			Btla							Col3a1
Olfr1198	Tas2r102			Gm45638							Clec2g
Ctsll3	Tdpoz2			9330182L06Rik							BC025446
Zfp558	Gm29087			Rtn4rl2							Zbbx
Cyp4f39	Olfr1360			Gm38339							Morc1
Gm14092	Zscan4-ps1			RP23-202K1.1							4930444P10Rik
Gm11309	Olfr605			Gm12666							Ect2l
Olfr1201	n-R5s73			Ppfia2							4932443I19Rik
Vmn1r168	Gm27528			Dok6							Cfap46
Vmn1r17	Nanog			Prkar2b							Cdh3
Skint1	Gm38385			Itk							Abi3bp
Creg1	Hrnr			Gm38349							Crabp1
Gm10775	Prl4a1			Gm37004
Gm13539	Gm904			Luzp2
Gm15984	Matn3			Gm9804
Nkx2-2	B020004C17Rik			Gucy1a3
Lrit2	Olfr166			Olfr395
Prdm8	Olfr1471			Vmn1r64
D530033B14Rik	Gnal			Gm37516
Egr4	Olfr448			Gm45259
Olfr508	Igkv4-78			Ccdc172
Gm13837	Fbxw14			Pcsk2
Clec4n	Gm15140			1700008P02Rik
Slc47a2	A4gnt			Svet1
Olfr492	Olfr205			H2al1j
C130080G10Rik	Gm10972			Gm37866
4930509H03Rik	Adam6b			Gpc4
Trbv20	Nkx2-9			Pabpc5
Olfr675	H60b			Ackr2
Card6	Gm43457			Nt5c1b
Gm11269	Spryd7			Dab2
Mcpt2	Gm5784			Gm5615
Gm12853	Gm8906			Kcnv1
Prr23a3	Tdpoz3			Isl1
Bpifa5	Gm23179			Pdha2
Sprr2d	Vmn2r2			Pacs1
Vmn2r116	RP24-349L11.1			Gm25491
Krt24	Gm2012			Gm42944
n-R5s72	Ubap1			Kcnh8
Olfr3	Gm44531			n-R5s209
Gm26555	Gm5478			4930564D02Rik
Ugt2b38	Fnd3c2			Gm38180
Gm36694	Olfr709-ps1			Acvr2a
Vmn2r1	Vmn2r113			Gm38390
RP24-553E23.8	Vmn1r30			Nell1
Ighv8-5	Oscar			Gm9847
1700006A11Rik	Vmn1r84			Tcf12
Tlr7	Gm23899			Olfr372
RP23-415J15.3	RP23-60O19.1			Iglc4
Lrriq4	BC035947			Bmp3
RP23-99O13.6	Trav7-2			Sema5b
F11	Lactb2			Vis1
Olfr1150-ps1	Olfr851			Kif26b
Gm13023	Slc26a4			Actbl2
Tyrobp	Hoxd1			Gm15939
Olfr822	Olfr355			Syndig1
Slc17a8	Vmn2r121			Prkca
Asb15	Rab11fip4os2			Gm19965
Gm21028	Hmmr			Gm17094
Olfr1413	Tm4sf19			Mageb18
Echdc2	Olfr512			Gm37615
Vmn1r224	Ms4a13			Ccdc148
Vmn1r235	Sept1			4930515L19Rik
Ugt2b37	Tgfbr1			4930593C16Rik
Adra1d	BC030870			Htr2c
Reg1	Gm43174			Zfp648
Snhg7os	Fez1			Gm43930
Fcgr3	2310030A07Rik			Pcsk5
Scgb2a2	Drp2			Gm43706
Olfr272	Psmd9			Gm37705
Olfr102	Gm25058			Vmn1r4
Fmo1	Kcns2			Gm43078
4930513O06Rik	Cts7			Runx2
Gm37258	Gm37534			Cp
Magea1	Olfr1366			Gm15155
n-R5s16	Mup21			Ces2h
Gm15091	Obp1b			Gm36966
Sh2d1b2	Gm4799			Barx2
Cyp2d26	RP24-264F17.5			Gm42443
Olfr738	Gm43647			Gm43606
Smco2	Gm36991			Gm37319
Gm37277	Gm13274			Gm36979
Clca4b	Dcaf4			Apoo-ps
Nr2e3	Gm16110			Tbr1
Gm23499	Gm37475			Gm765
Lrrd1	4930420N18Rik			Phf21b
Kcnj4	Npy6r			H2al1a
Gm26891	Gm20730			Gm9939
Akr1c18	Ighv1-1			Fundc1
RP23-303A11.3	Gm17019			Ctag2
Olfr780	Olfr744			Nmur2
Haus8	Olfr689			Gm37796
Gm27782	Gm8094			RP23-410O11.1
Gm17268	Fpr-rs4			RP23-331E5.9
Gm5106	Olfr965			Gm5724
Luzp4	Prl8a2			Fscb
Gm12169	Tnni1			n-R5s60
1110025L11Rik	8030474K03Rik			Gm42461
Arhgap40	Fbxo36			Tmem229b-ps
RP23-418A13.5	Gm10360			Pou1f1
Olfr651	AF366264			Pom121l12
Gm25669	Trav16			Gm10845
Acsbg2	Atp2a3			C2cd4b
Ppp1r9b	Krtap6-2			Gm38322
Sval1	Gm5592			Gm4793
Sult2b1	Itpka			Gm42860
1700066B19Rik	Vmn1r14			Gm38212
Gm15083	Gm22600			Gm25505
Gm43686	A430072C10Rik			Gm23829
Drd5	Cdc34b			Malrd1
Sort1	Gm15891			Ugt2b35
Ighv8-4	Gm6268			Grin2a
Gm22141	Dppa1			9430018G01Rik
Neurog1	Lhx1			Olfr829
Gm12930	Olfr1099			Gm28363
Cd1d2	Myf6			Gm44608
Awat2	Plxna4os1			Cntnap5b
Fam124a	Hyal6			Gm38372
Olfr169	Nfatc4			Psg25
Cyp2e1	Vmn1r229			Gm43469
Gm45345	Gm15584			4930595M18Rik
Olfr1185-ps1	4930563M21Rik			Zfp804b
Vmn1r196	Gm9922			Evx2
Tdo2	Olfr516			2310046K23Rik
Slc22a1	4921539E11Rik			Nek11
Gm22342	AW551984			Prb1
Ang4	Gm11756			Tmem200c
Obox6	Lrrc66			Nrg1
Ccdc185	Olfr215			Ltbp1
Slc17a1	Gm43924			Tgif2lx1
Pxmp4	Olfr1104			Gm22492
Gm43465	Ighv5-11			3110018I06Rik
Fxyd4	Cyp3a59			4933436I01Rik
Olfr476	Gm45061			1700100L14Rik
Defb26	Prosc			Lypd6b
Clec4g	2310007B03Rik			Agtr2
Cyp4f18	Nxph3			Tnni3k
Olfr117	N4bp2l1			Obox5
Gm16237	Igfbp7			Gm37806
Gm14546	2310016G11Rik			Gm37259
H2-Bl	Efcab6			Gm22224
Olfr281	Ccr1l1			Otp
A030012G06Rik	H2-M9			Galnt18
Gm42759	Olfr446			Enpep
Cenpu	Defa5			Pglyrp3
RP24-374N16.7	Gm15486			Jag1
Ptcra	Olfr132			Gm45324
Hnrnph3	Gzmd			Slco6c1
Gm2825	Gm42683			n-R5s37
Gm32569	Irs4			Ugt2b36
Des	Cep290			Gm37371
Tprgl	Gm13119			Lmx1b
Stra8	Gm3415			Vmn1r81
1700064H15Rik	Gm23224			n-R5s187
Olfr435	Olfr13			Gm1045
Gm26035	Vmn2r31			Met
Pln	Nr1h4			4933406L23Rik
Gm22819	Olfr594			Cab39l
Gm13089	0610031O16Rik			Pcdh7
Olfr506	Dzip1l			Cntnap3
Dsp	Vgll1			1190003K10Rik
Mtnr1a	Igkv4-71			n-R5s7
n-R5s25	Ccdc70			Zpld1
Gm42741	Olfr786			Gm27957
RP23-164P21.3	Krt33b			Gm10283
4930456G14Rik	Gm23888			Gm23213
1700029F12Rik	Gm11280			Foxr2
Ly6c1	Scrg1			Hes1
Gm44811	Radil			Gm11802
Glipr1l1	Gm22811			Gsg1l
Emx2os	Tpm4			Bhlhe23
A830005F24Rik	Olfr1216			Gm12569
Hrg	Olfr610			Olfr837
Iqcf6	Slc27a5			Gm37099
n-R5s14	1700012B07Rik			3425401B19Rik
Slc1a7	Gm5773			Gm37324
Pbsn	Sult3a1			Kcnj6
Phldb3	Spata31			Gm42566
Gm2075	1700080E11Rik			Naaladl2
Gm37779	Olfr481			n-R5s194
Olfr1484	4933431K14Rik			Asb4
Vmn1r173	Olfr1537			Gm24738
Vmn2r30	Olfr734			Chil6
Olfr522	Olfr44			4921530L21Rik
Try4	C230066G23Rik			Gm12446
Olfr769	Olfr1188			Snx14
Rangap1	Fgf4			Gm25863
Selenbp2	Rpl36-ps3			Vmn2r104
Gm9945	Gm38106			Gm25923
Olfr802	Gm10787			Samd12
2210010C04Rik	Mrps15			Rnf182
Sfxn3	2010005H15Rik			Gm6812
n-R5s56	Slc37a3			Gm23773
Doxl2	Myom2			Cbln2
Tjap1	Mkl2			Gm22225
Lgi1	Gm37564			Gja5
Cyp2d11	Gm906			Gm22025
Ighv1-19-1	Pnma3			Mylk4
Olfr1093	Plekhg6			Gm22217
Fcer1a	Olfr73			Msx1
Olfr1321	Tpbpa			Cited2
Olfr412	Olfr1250			Slc12a1
Slc38a8	Gm6121			Kctd16
Gm43334	Trav13n-4			Aldoart1
Gm37410	Krtap6-1			Habp2
Retnlg	Ighv1-14			Tex36
Erich6	Adh4			Gm25339
Spag11b	Mup19			Sgol2b
Svs2	Gm10922			Gpr50
Oas1f	Tmem207			Gm23591
Catsper1	Mrgprb4			Isx
Gm26832	Nlrp4c			Adgrl2
Ccl22	Tcrg-C3			Gm23624
Slc5a10	Gm10750			Iqcj
Krt25	Olfr535			Gm27894
Ccdc114	Vmn1r222			Gm45664
Prl2b1	Igkv14-126-1			RP24-418N13.2
Olfr1049	RP23-100C12.1			Cacna1e
Gm42962	Ang6			Gm36840
Olfr921	Gm37956			Tmprss11a
Lypd3	Pax8			Gm38271
Olfr1404	Vmn1r180			Wscd2
Olfr557	Zfp12			Gm44682
Slc17a3	Hgd			Tril
Olfr704	Olfr1371			4933412E24Rik
Olfr1057	Slc24a4			4932441J04Rik
Gm16126	Gm3993			Ocln
Olfr839-ps1	Olfr948			1700007B14Rik
Gm7879	Gm10439			Olfr1369-ps1
Gm43537	Gpr156			Olfr1320
Lrrc10	Ctxn1			Pde4b
Zpbp2	Olfr1249			Sema6d
Cdcp2	Mettl21c			RP24-330D16.1
Allc	Tas2r135			Grid1
Gm1000	Chp2			Gm43032
Ttc12	Sult2a2			Gm37803
Gm5460	Ighd2-7			Zcchc16
Rprml	Lyg2			Gm8298
Gm20939	Olfr287			RP23-442M18.6
Klhdc8b	Serpina3a			Arrdc4
Kcnj8	Gm22668			Pnlip
Slc25a39	Glyat			Kank1
Gm648	Speer4a			1700080O16Rik
Gm37113	A730094K22Rik			Gm21962
Gm11337	Lce3f			Gm38172
Igkv3-8	F630028O10Rik			Gm37488
Gm42990	Gm3327			Grik2
Upk3b	Serpinb3c			4921509A06Rik
Pnma5	Il9r			Gm44535
Olfr1325	Scgb1b20			Gm37620
Gm5591	Olfr1			Acvr1c
Olfr168	Gm10139			Il1rapl1
Ighd4-1	Gm22876			Gm44046
Mroh2a	Gm35315			Hydin
Olfr1454	Tmed11			Gm23342
Gm4779	Gm45172			Gm37624
Gm37642	Olfr1084			Nek5
Olfr209	Olfr843			Gm37458
Metap2	Tas2r144			Gm24074
Olfr1377	Csta1			Il1rapl2
Tcl1b1	Olfr472			Alx1
Gm11116	Tnfrsf17			2900064K03Rik
Gm14377	Klhl18			Rasgrp1
Dhrs3	Csn1s2a			n-R5s162
I0C0044D17Rik	Gm5286			Ccdc175
Igkv8-31	Gm44070			Vmn1r11
Hfe2	Igkv3-11			Tmem182
Vmn2r74	Hsd3b5			Mx1
Tgfb1	Myl4			D930036K23Rik
CN725425	Tmem121			Tcf15
Gm614	Gm45255			Gm10701
Hba-x	Gm10324			Gm37920
Olfr589	Gm43294			Sh3pxd2b
Gm45006	Olfr1313			Vmn2r78
Olfr576	4930503B20Rik			Ccdc30
Gm15239	Dsg4			Olfr713
Ppp1r32	Bpifa2			Pkhd1
Henmt1	Gm23332			Olfr225
Olfr69	Wnt2			Stpg2
5730585A16Rik	Gm3248			4933411O13Rik
Ifnk	Gm7534			Gm20686
Cldn2	Ccnd3			Vmn2r96
D630011A20Rik	Snx1			Gm38285
Cfhr1	Nkx2-5			Tmem74
Slc32a1	Ankmy1			Olfr1301
1700126H18Rik	Casp16-ps			Cdca7l
Olfr450	Gm37126			Eda2r
Il20	Psg21			Gm23884
Gm45153	Vmn1r75			Gm15679
Slc44a4	Olfr1489			Gm33366
Tbc1d8	Olfr1448			Gm37987
Vmn2r55	Gm14818			A730018C14Rik
Gm11273	Opn1mw			Reg3b
Pmis2	Fshb			Klhl1
A630095N17Rik	Gm17611			Erich5
Gm38381	Krtap19-1			Gm37758
Sgk2	Igfbpl1			Otud4
Olfr622	Gm29540			Nr0b1
Tlr11	Gm43183			Crygf
Ugt2a2	Olfr1303			Amy2a5
Olfr331	Gm10228			Gm26489
Hcrtr1	Gm44434			Actl7b
Vax1	Gm11565			Pth
Thrsp	Olfr9			Gm37644
4931431F19Rik	Cfap70			Tmem215
Gm37131	Olfr741			Marcks
Pkn3	Vmn2r27			Zfp352
Gm42679	Gm43219			Gm37813
1600015I10Rik	Ighv11-1			Vps53
Olfr1444	Igkv12-66			Gm38279
AU015836	Gm4846			Gm37685
Olfr1341	Tsc22d3			Gm24628
Gm4907	1700019O17Rik			Grm5
Siglecg	Ghrh			Kif2b
Hspa12b	Fat1			Map3k15
Olfr905	Sp9			Acoxl
Heatr3	Ctla2b			4933439N06Rik
Gm6614	Plg			Lpp
Kirrel2	9230113P08Rik			Kap
Ripply2	Gm43523			Gm25624
Mesdc1	Gm26025			4921504E06Rik
Sftpb	Sec24d			Hsf3
Tpm2	Olfr1305			Adamts5
Gata5	Gpr1			Adamts9
Tekt3	Gm25925			Smc2os
Olfr312	Trpc4			Cd2ap
Faiml	Olfr1186			Nxpe4
Ttc39aos1	Olfr1232			Tm4sf4
Gm6482	Vmn1r212			2810405F15Rik
Olfr1395	Tex19.1			Gbp4
Gnb3	Gm27680			Gm15581
Gsdma3	4930470P17Rik			Tnfrsf21
Gm11571	Vmn2r53			Gm37338
Oog1	Gm37054			Gm37482
Mrgprb1	Vil1			Triml1
Gm25358	Olfr918			Tyrp1
Olfr491	Gm14393			Mrvi1
Usp18	Gdf10			Gm37398
Prr23a1	Gm44628			Car8
Adam3	Gm27875			4933413L06Rik
A730017C20Rik	Dhx29			Igf2bp1
Pde6a	Vax2os			Tom1l1
Serpina16	Vmn1r198			4930405O22Rik
Wnt10a	Oxgr1			Gm22553
Trav16d-dv11	Vmn1r68			Gcg
Agmat	Gm44266			A230072I06Rik
AF067063	Gm1758			Grem2
Gm45615	Olfr25			Teddm3
1810013D15Rik	Lce1k			Dtwd2
2810030D12Rik	Olfr6			Gm24385
Pitx3	Hephl1			Fap
Gm27242	Vmn2r28			Gm27979
BC048502	Gm2381			Adcy8
Gm23776	Nkd2			Gm38006
Gm2056	Gm22344			Slc25a31
Gm8300	Gm38277			1700030N18Rik
2410021H03Rik	Lpar5			Gm16372
Spag11a	Klf17			Gm29010
Olfr685	Pdpn			Mvb12b
Gpr20	Fezf1			Zfp831
Igkv2-93-1	Txndc11			Mageb16
Gm26810	Gm42499			Gm43817
Gpx6	Gm43428			Gm732
Hist1h4b	Olfr1032			Dcn
Yes1	Gm43620			Ccdc81
Rfx4	Gm5751			Wdpcp
1700016H13Rik	Mmd2			A230077H06Rik
Clec4a4	Gm11115			Ube2dnl2
Fgg	Them4			Gm4791
Olfr683	Olfr881			Defb33
Olfr358	Olfr304			Gm25586
Olfr556	RP24-212B22.2			4930474N05Rik
Olfr679	Gm26620			Gm14374
Npy4r	Htr5a			9330121K16Rik
Csn1s2b	Defb45			Gm42519
Slc25a54	Spint3			Gm25319
Scgn	Klra6			1700011H14Rik
A930028O11Rik	Mfsd4b4			Ccdc54
Gm44260	Rtn4r			Gm11042
Olfr789	n-R5s8			Gm43970
Trav2	Nmnat3			C130060K24Rik
Gm37484	Olfr1370			Pdgfa
Olfr1098	Vpreb2			Ftmt
Cbx7	Wfdc11			Has2os
Glt6d1	Sox5os3			Gm6020
4930405N21Rik	Tspear			Fstl5
Olfr1151	Miox			Gm4461
Rnf183	Gm8122			Gm27247
Lrrc15	Gm15485			Tmem132b
Gimap6	Trav10			Fbxw25
Gm45270	Olfr866			Spag6l
Cfc1	Dlx1as			Npnt
Olfr493	Boll			Pappa
Ccl6	Dydc1			Gm38193
Prl3d2	Gm14597			Cldn1
Opn4	Olfr1212			Lnpep
Gm15524	Hesx1			Lingo2
Rapgefl1	Keg1			Colec10
Olfr1205	Cd200			Ofcc1
BC100530	Ly6a			Gm37312
Plekha4	Vmn2r118			Pak7
Olfr603	Gm37837			Gata6
Alox12b	Gm9918			D130052B06Rik
Ltbr	Gm38170			Mad1l1
Olfr571	Pmp2			Adgb
Rhox11	Catsper4			Gm37426
Tlx1	Gm44102			Olfr566
Trim58	Gm25389			Spata16
Msmb	D930019O06Rik			Enpp2
Olfr101	Trav21-dv12			RP23-442M18.5
Pcnp	Gml2			Prr16
Gnb5	Nudt10			Gm37700
Rspo4	Rimbp3			Olfr901
Gzmf	Olfr847			Gm43487
1700013F07Rik	Prl3b1			RP23-358C4.2
Olfr322	2300002M23Rik			Macf1
Nfya	Lmo2			Gm43705
Slc6a20b	2210019I11Rik			Gm22669
Hs3st6	Gm14285			Adcyap1
Gm14190	Vmn1r7			Gm44
Tbx19	Zfp7			Tmprss11c
Hhipl2	Bpifa1			Gm25103
Lce3d	Kcnb1			Dach2
Gm43591	Ncr1			Gm37665
Gm22803	Pemt			n-R5s160
Gm36981	Pramef12			Umodl1
Nlrp4a	Ighv8-16			Slc1a1
Olfr1279	Magel2			Ccdc50
Ly6h	Serpina1f			Ttc39b
Gucy2g	Vmn1r39			Gm43734
Slc6a3	Odf3l1			Rprl1
Gm10568	Cyp4f37			Vmn2r25
Olfr1086	Mxra8os			Gm43327
RP23-269O24.3	Vmn1r238			Tcf4
A930006L05Rik	Grm4			Efr3a
Enam	Itga3			Odam
Gm15199	Podxl			Gm45039
Gm38126	Gm38386			Gm3944
Scgb1b30	Fech			n-R5s201
Tbata	Hsd3b2			Angpt1
BB019430	Prss44			Igsf1
Fam107a	Olfr1335			Mrgpra3
Gm6034	Fzd2			Arhgap6
Gm21364	Stat2			Cyp2r1
1110060G06Rik	Olfr1316			Tgif2lx2
Gpr143	Igkv2-107			Gm37667
Gm20644	Uox			Gabrg1
Gm29101	Pnliprp1			Tfpi
Olfr816	Olfr668			Gm24372
Oog3	Il17f			BC049702
Fam53c	Ptges			Kcnj2
Gm16141	Olfr930			Gm25808
Crx	Fbxo7			Fank1
Foxe1	Capn2			Gm25687
Zfp934	Nlrp4f			Gm22687
Nipal3	Mrgpra6			Plac1
Olfr1168	Olfr453			Olfr664
Gm10722	Fsip1			Ankef1
Tfap2a	Apcs			Gm11444
Smlr1	Zfp711			Anxa10
Ubqln3	Gm8251			Dbx2
Cd209d	Il21			Gm17359
Olfr1502	Atp1b4			Tpo
Gm17546	Prl8a6			Dpp10
Olfr1148	Mmp27			Plk2
Igkv9-129	Gm43123			Gm37268
Ighv1-68	Olfr1333			Vmn2r98
Serpina12	Gm27952			Fgf13
Clca1	Calcb			Gm43443
Trbv30	Olfr1065			Vav3
Mroh9	Tdrd9			Gm38451
Gm24010	Trav1			Izumo1r
Zar1l	Rfpl4			Gm24441
Pla2g1b	AY358078			H2al1n
1700013D24Rik	Gm22389			Sntb2
Gm43434	Olfr1231			Lpgat1
Olfr180	Fanci			Gm37947
Gprc5c	Vmn2r92			Ccdc182
Gm8212	Tgm6			Gm37117
Cpa1	Smim9			Scai
Gkn2	N4bp2os			Gm38089
Ccp110	Olfr681			Gm21833
Pde6d	V1rd19			Gm17190
Igkv12-42	Defb23			Nkain3
Zfp977	Ccl17			Vmn1r13
Egr1	Olfr488			Gm43601
C130073F10Rik	Nlrp14			Gm43261
Stox1	Dusp5			Ypel5
Olfr855	Krtap9-1			Ncam2
Ighv5-19	Tcl1b5			Chrna7
Gm21964	Erbb2			Lhfp
Olfr1100	Gm4881			B430203G13Rik
Wfdc16	Ighv1-65			Dmp1
Gm42645	BC107364			Cartpt
Olfr1243	4930590J08Rik			Gm26907
Olfr523	Il20ra			Kcnma1
Gjd3	Prl6a1			Gm42460
Sgcg	D830013O20Rik			Itga1
Krt16	Srrm4os			Gm38124
Gm44178	Xlr5a			Gm43896
Olfr243	BC048679			Gm5426
Capza3	Gm36210			Npvf
Olfr1113	L3mbtl1			Eogt
Elovl2	Vmn2r-ps104			Gigyf2
Gm37698	Cyp2d34			Spata17
Gm12863	Tead1			Aldh8a1
Ces2e	Lrit3			Gm24534
Guca2b	Sval2			Gm17333
Gm44008	Selp			Gm42862
Gm14167	Timd2			Adra2a
Olfr911-ps1	Gm24383			Gm29506
Raet1e	Synpo			Gm4894
Fam228b	n-R5s64			Pkd1l1
Klrg2	Ccdc42			Gm37341
Noxa1	Olfr130			Snx31
Olfr573-ps1	Olfr849			Fam19a1
Gm15420	Olfr199			Cnbd1
Clec12b	Plekhb1			Gm9884
Suds3	Defb37			Apob
Myh3	Gm5938			Cylc2
Gm16090	Gm2399			Vmn2r95
Cyp4f15	Olfr65			Speer2
Cyp1a1	Trav5-1			En1
Gm36970	Gm21761			Gm42909
Gm37843	Tas2r109			Gm44177
Tal2	Gm8994			Olfr1355
Fam136b-ps	Gm28154			Sox1
Vangl2	Gm17490			Tmco5
Loxl1	Olfr1440			Gm11096
Mrpl48	Igkv13-57-1			Rsu1
Cyp2j13	Foxi2			Sestd1
Gm5105	Gm4788			Gm11523
Gm13584	Gm9			Bmp2
Add1	Cldn34c2			Gm13962
Olfr290	Zscan4c			Frmd4b
Try5	Gm9513			Erv3
Gm36963	Bmp5			Klra1
2010310C07Rik	Olfr868			Gm4950
Gm44031	Olfr1420			Gm45066
Olfr588-ps1	Paqr9			Elmo1
Lrrc38	4930558C23Rik			n-R5s50
C030017G13Rik	Olfr1045			Gm37175
Gm43187	Gm43152			1700086L19Rik
Krtap13-1	Vmn2r82			Gm26089
H2-M10.6	Gm15735			Cldn34d
Cd38	Sult2a1			Gm24213
Alpi	Fhad1			Gm43781
Olfr1271	Sell			Gm9805
Defb36	Gja3			Gm11983
Gm5930	Ppp2r5a			Gpr65
Krtap19-9a	Osbpl2			Gm5096
Gm15657	Pga5			Slc35f4
Krtap5-3	Gm13124			Sema6a
Magea8	Tppp2			F830212C03Rik
Gm37020	Plch2			Etaa1
Spin2-ps6	Rhcg			9430037O13Rik
RP24-462O14.2	Olfm5			Gm9931
6430628N08Rik	Olfr27			1700015G11Rik
Gm8914	Best2			Rfpl4b
Gm5114	Gm43852			Mug1
Fbxo39	Slc2a2			Kcnf1
Trgj3	Cyp2c37			Gm24550
Txndc2	Proser2			Catsperg2
PVRIG	Tlcd2			Gm28498
Vmn1r55	Gm14089			Gm37709
Gm5092	Olfr1020			Npy
Olfr485	Ptpn22			Gm25825
Olfr934	Olfr1238			Gm27679
Zfp541	1700006P03Rik			Ccdc121
Olfr235	7530416G11Rik			Alk
Gzmm	9630028B13Rik			Agbl1
Zbed3	Slc36a1os			Gm37002
Vmn1r18	Cib4			Trim52
Rest	Ubxn11			Gm37257
Anln	Gm45117			Prdm6
4930568D16Rik	Rufy1			Gm42753
Psg17	Tmprss13			Adam7
Trgj4	4930417O22Rik			Gm43326
Gm24991	Arhgap25			Syt10
n-R5s151	Rsg1			Npas3
Gm26978	Krtap5-1			Gm22483
Olfr1215	Gm11562			Gm13990
Tdpoz1	Serpinb1c			Prr30
Gm24509	Svs5			8030423J24Rik
Gnrh1	Taok3			Tfap2b
Gm25782	Olfr452			L3mbtl4
Gm20711	Katnal2			Gm9930
Cdrt4	Qrfpr			Gm10730
Erich4	E330017A01Rik			Gphb5
Gm26627	Gm42454			Sox5os2
Synpo2	Olfr771			n-R5-8s1
Gm27511	Olfr11			Gm21726
Zc2hc1b	Cldn20			Gm6556
Spaca7	Gm45011			2210408I21Rik
Ido1	Klra10			Gm38289
Slco2b1	Igkv9-123			Gm38052
Esp4	1700125H20Rik			1700097M23Rik
Olfr970	Gm44749			Catsperb
Gm44294	Olfr1056			Ins1
Dcdc2c	Igkv4-51			Gm34280
Amdhd1	Nxnl1			Gm45260
Gm43586	Ube2uos			Pias1
Olfr1257	Gm2431			Gm21915
Gm12405	Gm37587			Foxo1
Gm17727	Gm5065			Rgs3
Olfr294	Tas2r139			Vmn2r73
Oacyl	Ear10			Tenm1
Gzmg	Olfr1223			Cnp
Tdh	1700092C10Rik			Mtmr14
Fbxo43	Kcnk16			Toporsl
n-R5s176	Gm43421			4930467E23Rik
Gm15608	4930503E14Rik			Gm37463
Gm7467	Krtap6-3			Rgs13
Zfp534	5930409G06Rik			Gm42955
Clps	Lce1h			n-R5s182
Gm24476	Hoxd3			Gm32710
Gm21798	Scgb1b19			Basp1
Lce1i	Klra9			Zfp110
Trim42	Gm38210			Adgrg4
Olfr1337	Fam111a			Gm14661
Igkv13-87	Taar7d			1700012A03Rik
Gm37652	Clnkos			Gm12298
Ccdc92	Gm43255			4933431K23Rik
Nkx2-4	Zfp872			Btk
Gm37551	Coq8a			Sgcz
Fam162b	Lce3e			Gm27544
Fpr-rs3	1700001C19Rik			Tgm3
Krtap3-1	Omt2a			Ndufa9
Gm23380	Gm37198			Ins2
Trem2	Gm14341			Gm28376
6030468B19Rik	Gm9908			Sox4
Taar7f	Nrep			Gm37903
Vmn1r22	Gm42576			Mgat4c
Pla2g12b	Asgr2			Gm37831
Vmn1r206	Gm43278			Vmn1r78
Gm37849	2610011E03Rik			4930583I09Rik
Gm23081	Gm42636			Gm24880
RP23-466I14.2	Gm15755			Calml3
Leap2	Trim34a			2700069I18Rik
Olfr959	Nlrp4e			Sh3pxd2a
Foxd3	Cxcr1			Gm26315
Gm28168	Olfr455			Gm22538
Gm16553	Tcl1b3			Gm45001
Taar2	Cyp1a2			Gldc
Pkd1l2	Mum1l1			Setbp1
Fam228a	Olfr890			Gm23149
Ifna4	Olfr992			Gm45179
Fxyd5	Tgm7			Kif16bos
Olfr895	Chst5			Col12a1
Olfr360	4930566N20Rik			Nrg3
Drd2	Gm10351			Pdzd2
Rnf122	Tnni3			Vmn2r67
Gm12977	Fbxw9			Obox3
Klk1b5	A130023I24Rik			Npffr2
Slc7a6	Gm45132			6030498E09Rik
Vtn	Smo			4930449I04Rik
Igkv12-67	Hook2			Palld
Gm15869	Ccr5			Gm42856
Olfr550	Prss37			Neurod6
4930511M18Rik	Samhd1			Oxct1
Defb19	Gm17402			Fshr
Olfr324	Gm38243			Gm27239
Igkv13-78-1	Olfr1183			Tmem114
Samt1	Olfr703			Gm44181
Gm10944	Fam159b			Pebp4
n-R5s168	Kdelr3			Impg2
4930544L04Rik	Tmem211			Akr1c6
Usp51	Rasa3			Gm4775
Traf3ip1	Lipn			Trhr
Trbv17	Ttc1			Sgcd
Olfr126	Gm15738			Ogfrl1
Olfr1189	Psg22			9330182O14Rik
Bag4	Prl3c1			Mlip
Vmn2r117	Csn2			Ramp3
Igkv4-83	Slco1a1			Gm23764
Vmn2r11	Svs3b			Gm37480
Svs4	Igkv2-113			Gm22967
Gm24664	Gm43385			Krtap8-1
Crxos	Padi1			Cypt12
n-R5s96	Nlrp5			Gm38191
Vmn1r216	Olfr549			Tas2r114
Havcr1	Olfr347			Gm10248
Gm43697	Hsf5			Lmo7
2010109P13Rik	Gm13101			Glra2
Olfr862	Proc			Rgs7
Gm16070	Gm5134			Tgfbr2
Olfr630	Gm28836			Sva
Igkv13-55-1	Vmn1r10			4933409G03Rik
1110057P08Rik	Tlr8			n-R5s42
4930474B08Rik	Olfr74			4930526L06Rik
Mixl1	Gm42546			Chst7
Ssxb2	Hsd3b6			Rps6ka4
Ces1f	Olfr654			Olfr635
Gm44941	Olfr1425			Stc1
Gm36938	Vmn1r34			Gm37495
Olfr295	Gm8332			Gm37455
Spinkl	Zfp36l1			Klra4
Gm10531	Igkv4-62			Acot10
Uqcrb	Olfr159			Cyp3a41b
Hacd4	Olfr1295			Col6a2
1700074A21Rik	A830036E02Rik			Mef2a
Gm37372	Il1r1			Olfr693
Itgb3	Fscn1			Gm45139
Cpa2	Fam26f			Pecam1
Gal3st4	Gm17332			Gm37049
Vmn1r36	Gm9767			4933405O20Rik
Gm21836	E130111B04Rik			Gm44062
Olfr212	Gm14496			Grm3
Mapk1ip1l	Lbp			Gm37851
Vmn1r205	Gm42712			Kcnn2
Oprd1	Gm14401			Gm22560
Tdrkh	RP23-346N11.5			Gm26323
Slc28a1	Cblc			Fermt1
Cd48	Pde6b			Ankhd1
Gm44846	Nxnl2			Gm44188
4933406M09Rik	Baat			Frmd4a
Gm15839	AA387200			Gm43611
Cyp3a41a	4921513I03Rik			Tecrl
Vrtn	Adamts13			Fstl4
Olfr419	Fnip2			Gm37076
Gm7616	Fbxw22			Wdfy4
Gm37082	5330406M23Rik			Gm4409
Mpc1	Gm42498			Cldn34c4
Shcbp1l	Dchs1			Gm22484
Olfr38	Krt84			Hdhd1a
Chrna2	Trbv23			Gm25845
B230322F03Rik	Rtp2			Dsc3
Vmn2r114	Olfr1275			Cyp2c69
Olfr996	Krt13			Kcng3
Olfr980	Bcl2l1			Zcchc5
Ccdc33	Nms			Abcc12
Adh6b	Hsdl2			Lyzl4
Akr1c19	Rnase2a			Slc44a5
Krtap31-1	Gm8973			Fam46d
Kir3dl1	Ighv8-1			Gm25659
Fam71f2	Slc5a4b			Mrgprx2
Gm11172	Zfp735			Gm7298
Gm43081	Gm37699			Fam184b
4930553M12Rik	Gm16191			Lrrc3c
Gm12705	Gm44740			Slc22a14
Ighv10-2	Ptgis			Tbx3os1
Vmn1r191	Spp2			Kalrn
Gm773	Gm14154			Gm38166
Gm10152	Ly6g5c			Cylc1
Irx5	4930579F01Rik			Tslp
Olfr1294	Gm42926			RP23-309H21.1
Gm27702	Actl9			Dynap
Olfr699	Ddi1			Gm24015
Slc1a6	Dock8			RP24-278L20.2
Olfr732	Olfr596			Glipr1l2
Ifna13	T			Olfr484
Olfr742	Gm26600			Defb41
Gm23921	Gpat2			Dync2h1
Gm45012	1700102F20Rik			Gm11232
Gtf2ird2	Gm8257			Olfr198
Gpr12	Dcpp2			Gm37035
Gm14286	Gm37593			4930421C12Rik
Olfr834	H1fx			Gm44995
9230105E05Rik	Olfr479			Dock2
9930022D16Rik	Gabrr1			Gm43576
Olfr175-ps1	RP23-338G21.3			Akr7a5
Clec9a	RP23-357B4.2			Cyp2a12
Cyp2c54	Olfr753-ps1			Gm5218
Gm3880	Cops5			Prps2
Isoc2a	Snai2			Gm6657
Dmrtc1a	Olfr309			Gm5444
Afp	Gm6592			Tll1
Izumo2	Phlda2			Igsf23
Tubal3	Olfr116			Spanxn4
Dgka	Trav7d-4			n-R5s185
Zbed6	Zxdc			AI115009
Naip5	Olfr310			Hoxb1
n-R5s24	1700045H11Rik			Olfr164
4930525G20Rik	Ighv1-79			4933402E13Rik
Vmn2r105	Gm5458			Gm10020
Gm24530	Olfr353			Olfr498
Kcnh3	Trav12-3			Scgb1b3
Gm5239	Olfr1447			Ppp1r3a
Stap1	Gjc1			Usp17la
Vmn1r167	Gm45649			Gmnc
Gm43178	Vmn2r124			Mboat4
Ctsl	Oosp2			Gm36971
Olfr1025-ps1	Ikbke			Tspan2os
Eci3	Bco1			Gm43403
Cyp2d9	Fam20a			Folh1
Olfr598	Fmo2			Gm5678
Gm27234	Trav7-3			Gm35048
Gm43845	Htr5b			Gm8739
Ube2d4	Gm6408			9230109A22Rik
Gm35801	Fam122c			Gm36954
Vmn2r44	Pdcl2			Gm26174
Gm27901	4930505M18Rik			Gm43337
Trav13-1	Gm38309			Trat1
Olfr1006	Simc1			Gm44898
Ocm	Gm3822			Ccdc178
Tas2r123	Gm16180			Gm22726
2810459M11Rik	Rtp3			Gabra3
Olfr1286	Gm11627			Gm26106
Olfr792	Nkd1			Dppa2
Prss1	Gm22636			Cetn3
Olfr1362	Gm44511			Hpse2
Olfr1310	Gm37728			Rfx3
Zfp981	Gsto2			Gm37647
Olfr1105	Gm13762			Adam29
Dao	Ddx19b			Olfr656
8030411F24Rik	Terc			Gm38034
Col9a3	Cd40lg			Serpinb6c
Krt28	Krtap5-4			Olfr93
Olfr143	Pramef17			Myo1b
Olfr979	Loxl2			Gm23466
Olfr671	Mbtd1			Slitrk4
Rhox8	Olfr891			Asb12
Gm14347	Ak5			Pax7
A130048G24Rik	Necab3			Mrgprb2
Marveld3	Tmc2			Gm37556
Gm45088	Med9os			Siglecf
Olfr339	Mogat1			4933415J04Rik
Olfr1137	St8sia1			RP23-288O12.2
Dnajb14	Oog2			Ceacam11
Gm23780	Olfr1388			Gm24632
Plin1	Ighv2-6-8			Krtap31-2
Gchfr	9030624G23Rik			Gm36976
Gm9748	Hbb-bt			H2afb1
1700013A02Rik	Gm24248			Acsm2
Prodh2	Rcsd1			Adarb2
Olfr1184	Gm6040			Foxb2
Sct	Abhd12b			Wdr19
Gm45266	Vmn2r63			Gm10542
Vmn1r184	Gm14459			Ghitm
Olfr1141	Gm36569			Prdx6b
Oser1	Hepacam2			Ptprh
Ttll4	Vmn1r66			Gm6594
Gm16405	Adam6a			Lpin1
Olfr1419	Gm9694			Gm23430
Clec2i	1700030I03Rik			Gm22262
2410141K09Rik	Mael			Fam135b
Mup11	Igkv4-65			Fam84b
Klhl34	n-R5s15			Olfr58
Insm2	Defb43			RP23-44C21.2
Olfr119	Nkx6-3			Vopp1
Serping1	Olfr1140			Dapl1
Vmn2r6	4930433I11Rik			Gm23537
Cmtm2a	Mcmdc2			Prlr
Gm43797	Lce1b			Klra3
Gm23662	Vmn2r112			Slc24a3
Gys2	Pitpnm3			Gm9008
Hist2h2bb	Ighv5-7			Gpc6
Olfr237-ps1	Gm44080			Sorcs2
Gm27866	Adad2			Gm9954
Fermt3	Gm16271			Wnt8b
Gm12735	Gm9758			Gm23558
Oas1h	Olfr495			Plcl2
Calm5	Hba-a1			Rp1
Olfr141	Igkv10-95			Ehbp1
Stra6l	Olfr1491			4930562C15Rik
Epas1	Wfdc15a			Rhobtb1
Try10	Gata4			Cyp2j8
4930542C12Rik	Ghsr			Gm23228
Ctsj	Igkv13-76			Ntn1
1700060O08Rik	Gsdma2			Oc90
Vmn2r75	Gm37805			Gm38087
Mrgprh	Ttbk2			Ldb3
Lyz2	Vmn1r160			Gm37638
Olfr898	Vmn2r12			Cdh12
Fmr1nb	Gm6526			Hao2
Arhgap20os	Tead3			Gm12239
2210017I01Rik	Scgb2b12			Gm27208
Olfr1167	H1fnt			Gm42833
Lsm10	Gpr31b			D630023O14Rik
3830422I06Rik	Alpl			Gm16223
Lman2l	Sprr2e			Pcdh11x
Olfr633	Gm45077			Gm20387
Adam20	Gm13283			Robo2
Olfr945	Hhipl1			Cntnap5c
Gm44114	Mcpt4			Gm26124
Prokr1	Pde2a			Gm16505
Olfr553	C1qtnf7			Gm23465
Gm4473	Fer1l4			Rnd3
Fndc7	Kremen1			Gm23386
Gm15384	A530016L24Rik			Ubash3b
Olfr357	Gm14019			Ralyl
Lce1l	Olfr231			Mecom
Igkv2-105	Rhox12			Vmn2r111
RP23-2F19.2	Grb7			Gm23673
Gm37711	Mycs			Gm26691
Olfr172	Gm11595			H2afb2
Olfr348	Olfr1270			Trpm1
Vmn1r194	Ssxb3			Gm43990
Esm1	Tcp11x2			Cyp2j7
Gm27601	Terb2			Olfr519
Olfr826	Ccl24			1700129L04Rik
L1cam	Trim43a			Gm22968
Olfr995	Ern2			Olfr271-ps1
Gm10267	Olfr170			Gm35911
Krtap19-2	Ceacam3			a
Alox12	Khdc1b			Gm28153
Zfp980	Efcc1			Gm38226
C4bp	Usp17lb			Mug2
Olfr356	Olfr1507			Ppp1r1c
Fthl17d	Olfr213			Cypt1
Gm25621	Ccdc36			Fndc3a
Olfr1480	Gm7461			Gm37889
Vmn2r91	Vmn1r61			Tunar
Ccer1	Gm26353			Gm38073
Gm42667	Trav8d-2			Pgr
Olfr672	Gm22993			2900064F13Rik
Gm3443	Atp6v1c2			Ccdc83
Lipm	Rab40b			Gm38069
Umod	Psg27			Gucy2d
Gm24238	Vmn1r89			1700039I01Rik
1700024P04Rik	Tm6sf1			Gm826
n-R5s28	Grhl1			Gm5800
Gm10727	Olfr394			Spata19
Esp1	Gm26793			Bpifc
Vmn1r82	Gm6356			Grpr
Kif9	Dnah2			Gm27465
Otud6a	Akr1cl			Gm37749
Gm38082	Olfr616			Esp24
Myog	Ighv1-41			Nfatc1
Gm37042	Pld3			Gm37789
Gm23782	Wfdc15b			2310050C09Rik
Olfr1442	Gm37857			Rundc3b
4930478M09Rik	Cplx4			Vmn1r237
Platr12	Gm36957			Impg1
Rnase2b	5330425B07Rik			E230032D23Rik
Olfr195	Icosl			Gm15338
Igkv13-73-1	Olfr1031			Gm38264
Olfr1258	Olfr720			Nat3
Nepn	Hist1h2br			Sfrp1
Pmepa1os	Gm10941			Olfr285
Olfr203	Olfr1387			Slc7a11
Olfr384	Lyzl6			Hif1a
Ajuba	Gm25842			Mageb4
Igkv4-92	Mrps25			Magea10
Gm42924	Gm813			Iqch
Olfr887	Vmn1r40			Arhgap15
Vmn2r10	Olfr974			Rad51b
Hoxa1	Olfr1462			1810046K07Rik
Gm10697	Vmn2r19			Plppr1
Gcm2	Cyp3a11			Vmn2r26
Mccc1	Usp17lc			BC030500
Bcl2l10	Cyp4f40			Vmn1r69
Gm22275	Gm26486			Gm13713
Gm45677	Krt6b			E130114P18Rik
Gm12089	Mapkbp1			Notch3
Gm15023	Pdcd1lg2			Col11a1
Vmn1r202	Gm8267			Gm23777
Olfr1487	2010003K11Rik			Gm15632
Lmod2	Gm37640			Sox5os5
Gm42535	Fgf2os			RP23-137G18.2
Aym1	Creb3l1			Gm43395
Vmn2r85	Fam160b2			Gm22853
Crym	Gstm3			Zfp326
Casc1	Gm15056			Rbms1
Dsg1a	Slc52a3			Gm27362
Vmn1r233	Wbscr28			Gm22817
Ms4a18	A930003A15Rik			Gm43206
Gm38388	Gm45414			Slc5a7
	Plekho2			Gm37298
	Cx3cl1			Atp8b2
	Gm8765			Gm22038
	Cma2			RP24-121D5.2
	Gm10623			Tshz3
	Col2a1			Gm45577
	Gm45346			Rgs17
	Ankrd52			Gm37773
	Tpd52l1			Akr1d1
	Gm21119			Pramel3
	Olfr1111			Myom1
	Gm26661			Cyp3a16
	Olfr371			Gm37533
	Gm4847			4932411N23Rik
	RP23-348B21.1			Gm43256
	Tex24			Kbtbd8os
	Igkv4-73			Gm24005
	Gm37632			Defb39
	Gm42900			Gm2663
	Gm29560			Got1l1
	Ampd1			Sytl5
	Gm2832			Gm23671
	Tpx2			Olfr1431
	Gm5493			Hipk3
	Fam220a			Gm44723
	Olfr746			Vsx2
	Gm10538			Adamts18
	Svopl			Gm38307
	Lce3a			Gm37846
	Olfr392			Maob
	Gm28447			Fbxw24
	Gm25266			Gm26045
	Olfr659			Banf2os
	Nat8f7			Susd6
	1700082M22Rik			Ccdc91
	Kcnv2			Gm23905
	Gm4297			Hao1
	Slc5a4a			Cnga1
	Gzmc			Otol1
	Olfr1246			Lrriq3
	Stard6			Sprr3
	Vmn1r169			Hsfy2
	Cnpy1			Gm36982
	Klk6			Kcnk9
	Olfr1414			6030400A10Rik
	Mylk2			Celsr1
	Uncx			Gm37466
	Gm27753			Gm38333
	Gm22842			3632451O06Rik
	Hoxb7			Shisa9
	Olfr406			Gm14692
	Olfr288			Gm29106
	Gm11770			0610040J01Rik
	Gm37472			Gm37143
	Gm960			Sult2a3
	Ripply1			4933428M09Rik
	Bmp15			Prl7b1
	Gip			Gm23752
	Gpr83			Actn2
	Cby3			Gm24749
	Mir1839			Dkk2
	Ces3b			1700009N14Rik
	Gm7168			Mucl2
	Npw			Slco6d1
	Gm364			Cyp2a22
	E330014E10Rik			Fam198b
	Gm44187			Gm43014
	Tmprss3			Dusp21
	F13b			Crbn
	RP23-104D6.4			Olig3
	n-R5s12			Prl7a2
	Larp4			Gm22895
	Tulp3			Far2os2
	Trbv13-2			Klf14
	Gm37697			Gm37427
	Gm13546			Zcchc24
	Parvb			Gm37535
	Vmn1r181			4930519E07Rik
	Olfr380			Gm27585
	Olfr350			Gm24990
	Gm23381			Gm15680
	Acvr1b			Gnat3
	9030624J02Rik			Myh11
	Mfsd13b			Gm6685
	Gm15875			Vmn2r16
	Olfr411			RP24-345M22.1
	Igkv13-74-1			Samt2
	Prss45			Gm37819
	9430041J12Rik			Gm13327
	Npas1			Gm10217
	Gm16751			Ano2
	Olfr125			Slc39a8
	Gm36958			Htr7
	Gm23409			Gm13569
	Ddit4			Cypt15
	Olfr78			Gm16158
	n-R5s43			1700034E13Rik
	Oit3			Olfr1402
	Olfr284			Aldh1a2
	Dusp15			Gm45258
	Trav14d-3-dv8			Gm10683
	Trpv4			Nfkbiz
	Sfrp5			H2-M10.3
	A430078G23Rik			Lrig3
	Olfr1466			Emx1
	BC037032			Gm38110
	Mkrn1			Gm43834
	Olfr62			Sema3c
	Il2			Ifi27l2b
	Gm17732			Gm38032
	Murc			Gm27545
	Kdelr2			Gm36986
	Rin3			Olfr1162
	Bmp8a			Gm44688
	Plekhm1			Pcx
	Olfr364-ps1			Tmem247
	Gm38214			Ets2
	Gm38139			Cts8
	Olfr414			Gm1527
	Vmn2r13			Spopl
	Olfr845			Gm16685
	Gm22093			Gm42888
	Muc6			Gm37314
	Gm10378			4930522H14Rik
	AF067061			Cst10
	Itgb1bp2			Gm12888
	Dyrk4			C6
	Olfr90			Gm26275
	Krt76			Rgs21
	Serpina1a			Gm11413
	Gm9125			Krtap20-2
	Gckr			Ros1
	Krtap4-8			Gm24883
	Gm21818			Gm11114
	Atp12a			Gm21830
	Gm36967			Gm38219
	Trim43b			Gm42781
	Gm37567			Gm37717
	Gm17079			Cpxcr1
	n-R5s156			Tgm5
	Trav18			Zscan4d
	Nono			Ppara
	Olfr361			Gm38232
	3110031N09Rik			Nedd4l
	C130023A14Rik			Gm37337
	Olfr1446			Npy2r
	Hpx			Kcnd3os
	Vmn1r90			Amer1
	Skint2			Skint5
	Olfr96			Rnf212
	Serpinb3d			Sim1
	Olfr859			Agtpbp1
	Gm4744			A1bg
	Gm16157			Gm29570
	Lyg1			Foxn3
	Gm23218			Trpc5
	Slc6a19os			Il22ra2
	Gm37412			Cpne8
	Aplp1			44986
	Ninj2			Tm4sf1
	Gm27798			Epb41
	Vmn2r65			4930546C10Rik
	Olfr1410			Speer4f2
	Gm43868			Gm27648
	Gm38231			Gm10069
	Tex19.2			Nav2
	Olfr293			4931428L18Rik
	Olfr1252			Gm45318
	Olfr103			Dgkg
	Olfr114			Clhc1
	Cldn34c1			Cyp2d12
	Syt15			Gm37604
	Mageb3			Fgf20
	Gm5294			Sucnr1
	Gm45112			Bmpr2
	C1ql2			D930015E06Rik
	Gm42854			Gabrg3
	Cdx1			Rnf150
	Slc7a7			Tmem174
	Gldnos			Gm38312
	Gm14206			Gm43098
	Gm43622			Hsd3b3
	Axl			Gbp2b
	Aadac			Gm4858
	Gm44712			Dcstamp
	Vmn2r94			Spint5
	Abat			Cfhr2
	Ccdc188			Gm34073
	Dnah17			Popdc3
	Itgal			Slc38a4
	Gm22385			Sp5
	Scgb2b27			Gm45535
	Olfr1126			Il7r
	Gm14271			Gsx1
	Chrna9			Gm25971
	Gm16578			Defb7
	Vmn1r213			Gm37176
	Tsga13			Zfp366
	Nphp1			Nts
	Capn3			Adcy10
	Gm42508			Bicc1
	Rfk			Siah3
	Lgals9			Gpr173
	Gm43203			Gm37217
	Rspo4os			Gm38284
	Als2cl			Gm36960
	2200002D01Rik			n-R5s175
	Olfr1054			Gm25293
	Zscan30			Gm27820
	Tas2r130			Cks1brt
	2900026A02Rik			Gm17728
	Trh			RP23-220E13.1
	Abca15			Glt1d1
	n-R5s170			AI481877
	Casr			Aldh1a1
	Bik			Gm37133
	Lao1			Tmem2
	Dip2a			Hivep3
	Fosl2			Prl5a1
	Csrp3			Sulf1
	Gm26833			Gfral
	Apoc4			Olfr702
	Defa37			Gm42720
	Gm37596			Mettl24
	Olfr482			Oca2
	Tas2r125			Cyyr1
	n-R5s155			Gm25051
	Fam90a1b			Sytl4
	Gm42568			Pabpc6
	Nkx2-1			Pkdrej
	Agxt			Spata4
	Vmn1r46			Pde3a
	5330439A09Rik			Gm22527
	Pramef6			Amot
	Olfr211			Gm37253
	Olfr552			Gm22198
	Gm7030			Sele
	Mgarp			Pdlim5
	Adam26a			Gm37858
	Smco1			Tas2r126
	RP23-194O23.2			Smgc
	Olfr697			H2al2a
	Fga			Gm21293
	Tdpoz5			Il13ra1
	Trgj1			4930544G11Rik
	Anks4b			Meikin
	Olfr593			Bc1-ps1
	Gm44380			D630033O11Rik
	Trav19			Apcdd1
	Ighv8-3			Gm43159
	Gm15457			Adra1a
	Taldo1			Gm11725
	Trmt10b			Htr1a
	Gm43029			Gm22219
	Olfr1196			Lrig1
	Gm42567			Adgrf4
	Mup10			Exoc6b
	4930408O17Rik			Gm37641
	Cyp2c40			Npsr1
	Tas2r108			Fsip2
	H2al1o			Ccdc3
	Mtnr1b			St8sia3os
	Gm13078			Fer
	Gm17173			Arhgap36
	Tek			Gm23024
	Olfr447			Ctps
	Olfr507			Pramel5
	Olfr684			Htr2a
	Mup9			Vsig1
	Elk3			Gm11775
	Olfr1164			Slc22a22
	Sbk3			Rbak
	Vmn2r71			Oprk1
	Atp6v1b2			Soga3
	Gm2244			Defb18
	Gm44610			Tnfsf13b
	Vmn1r179			4930540E01Rik
	Gm42655			Irx4
	Mfap1b			Gm4756
	Rhbg			4921511C20Rik
	4930558K02Rik			Slc36a3
	Ezh1			Gm23821
	Kcng1			Olfr739
	Gm11961			Myo7b
	Gm17555			Nr2f2
	Fibcd1			Olfr201
	Vmn1r49			Gm9476
	Mrgpra9			Cbln4
	Fcrl6			Gsta4
	Gm37499			Gpr101
	Olfr1129			Gm26350
	Gm26438			Tmprss2
	Hexim1			Neto1
	Gm15518			Gucy1b2
	AI847159			Tcf21
	Gm15341			4930415L06Rik
	Pon1			Olfr1408
	Gm23885			Gm6576
	Gm10604			Myoz2
	Serpina1e			Gm12910
	Vmn1r41			Snx10
	Tnfsf15			Gm37460
	Smad5			1700063I16Rik
	Olfr743			Vsig10
	Gm4285			Pdgfra
	Olfr1322			2010106E10Rik
	Olfr1002			Ermp1
	C430049E01Rik			Serpina3m
	Gm24362			Impad1
	En2			AY512915
	Slc4a8			Gpr63
	n-R5s165			Olfr1226
	Gm38117			Gm25368
	Ddx23			Gm28492
	Rhox3h			1700013M08Rik
	Rp1l1			Gm36997
	Slc22a18			Grm1
	Hsd17b7			Gm45440
	Pdgfrb			Gm43603
	Slc16a11			Gm10649
	Mup20			Olfr1082
	Gm10616			Foxb1
	Mgat5b			Gm42823
	Gm15731			Arsj
	Gm11520			Prune2
	Trpv1			Igf2bp2
	Gm7097			Gm9947
	Olfr1173			9330179D12Rik
	1110002E22Rik			Gm25329
	4930578I07Rik			Pax6os1
	Sept14			Gm11364
	Atp8b3			Col5a1
	RP23-130L13.1			C030005K15Rik
	Gm11360			Gm23153
	Ptgfrn			Gm8439
	Gm16310			1700057G04Rik
	Trex2			Gm37214
	Zfp114			Fmo9
	Olfr889			Ccdc129
	F2rl1			Cc2d2b
	Olfr539			Foxi1
	Wnt1			Gm27414
	Gm37322			9330159F19Rik
	Gm37500			Bsx
	Gm37078			1700018G05Rik
	Gm42486			Olfr1176
	Raph1			1700020N01Rik
	Stamos			Gm17135
	A530099J19Rik			Gm26210
	Nkx2-3			Gm36994
	L1td1			Pitx2
	Gm43739			Rnase4
	Gm5128			Tat
	Gm15637			Defb8
	Methig1			RP24-397P9.5
	Olfr1117-ps1			Adgrg7
	Mettl7a3			Fam19a4
	Hormad1			Gm24812
	Igkv3-9			Gm25434
	Slc16a6			Gm13723
	Ssxa1			Asb1
	Olfr467			Gm42740
	Adam25			Gm45604
	Olfr1555-ps1			Hnf4g
	RP23-432C4.2			Gm43404
	Gm4890			Egr2
	Egfl7			Tmprss11f
	Cxadr			Gm23757
	Cldn16			Gm37293
	Crisp3			Frmpd3
	Olfr8			Gm10308
	Olfr796			Gm38090
	Olfr902			Evx1
	Myh2			Plekhh2
	Ssx9			Ric1
	Gm43437			Gm12886
	2310057J18Rik			Gm24514
	Gm14025			Usp17ld
	Omt2b			Gm36943
	Ptf1aos			Mettl21e
	Obp2b			Gm43948
	Gm25717			1700001J04Rik
	Gm5622			Gm22097
	Chst4			Rabep1
	Pxylp1			Gm25722
	Guca1a			A830092H15Rik
	Bcorl1			Col7a1
	Sgca			Rbm46os
	Chrnb4			Csgalnact1
	Lingo3			Hs3st3a1
	Olfr869			2310002F09Rik
	Bdkrb2			Gm13601
	Olfr1154			Mrgprb5
	Gm19667			Rpl39l
	Trav3-4			Tmprss15
	Gm15169			4933402J07Rik
	Ccr4			Gm42653
	Obox1			Gm37461
	Gm20324			Cyp2b19
	Vmn1r1			Ifne
	Trav14-3			Gm28403
	Fabp1			Gpr165
	Trav6n-6			Trmt2b
	Gm25580			Defb48
	Olfr1134			Galntl5
	Gm8232			Tmco5b
	Gm45504			Gm42616
	Naaladl1			Gm43473
	Hist1h2bl			Galnt5
	2010109A12Rik			Clock
	9130409J20Rik			Gm11541
	Vmn1r28			Ush2a
	Ubap2l			Gm24203
	Hist1h2bp			Gm3961
	Olfr51			Gm22227
	4930583K01Rik			Gm22076
	Tmeff1			Gm26405
	Foxn1			Map2
	Edn2			Cetn1
	Oas1d			Gm37171
	Treh			Rgs18
	Itgb7			Agtr1b
	Gm10576			Wdr20rt
	Pom121l2			Dpy19l2
	Olfr342			Tmsb4x
	Gm11733			Gm26171
	Khdc1c			4930551O13Rik
	Gm15319			Gm24733
	Gm15441			Hspg2
	Gm24059			Epha6
	Gm10354			Olfr138
	Gm11084			Nxph1
	Zfp503			Gm37359
	Tsks			Olfr1087
	1700018C11Rik			Runx2os3
	Six3os1			Magea6
	Olfr694			Arhgap10
	Ctsb			3830403N18Rik
	Olfr1330			C8a
	Gm24809			Zfp640
	Gramd2			Glis1
	Cyp2w1			Gm44247
	Slc22a16			Gm13084
	Igkv15-101-1			Gm26028
	Prss29			Sh2d1a
	Igkv11-118			Tmem225
	Gm42885			n-R5s179
	Tas2r121			Tcf7l2
	Smr2			Adamts16
	Cyp2c70			Gm37295
	Gm44890			Gm42877
	Hes2			Gm23667
	Tas2r106			Gm44741
	Olfr318			F930015N05Rik
	Snap91			Slc6a2
	Ssxb5			Gm11915
	Amy2a1			Lhcgr
	Gm42992			Gm38152
	Usp8			Klra2
	Fam71a			Rasl11a
	Gm43350			Gm37142
	Catsper3			Gm9956
	Mertk			Vmn2r18
	Gm25980			Vmn1r42
	Ighv5-13			Vmn1r175
	Uchl1			Gm11639
	Slc10a1			Slc7a12
	Gm29572			Ctcflos
	4930524B15Rik			Pdyn
	3110079O15Rik			Gm19744
	Sulf2			Fam227b
	Gm44186			Ldoc1
	Gm44530			Fam169b
	Fam159a			Fbxl7
	Olfr1272			Gm37404
	Vmn2r107			Capn8
	Gm26952			Gm26480
	Nt5c1a			Grp
	Gpr33			Gm37815
	Vmn2r22			Daam1
	Ier3			Gm28287
	Olfr173			Nlrp4b
	Olfr1386			Gimd1
	Vmn1r19			G6pd2
	Sox18			Gm23799
	Gm8773			Vmn2r70
	Ctla2a			Slc15a5
	1700003G13Rik			Fgf5
	Gm4758			Gm45203
	Olfr504			n-R5s54
	Gm16083			Gm37908
	Gm38207			Olfr1406
	4933407I08Rik			Zdhhc25
	Htr3b			Dpysl3
	Gm42713			4930533I22Rik
	Olfr248			Gm42582
	Taar9			Pih1d3
	Olfr624			Cngb3
	2310014F06Rik			Tmem30c
	Rtp4			4930505A04Rik
	Olfr745			Gm38058
	Ppp1r17			Olfr1052
	Spink2			Gcm1
	Prl8a1			Gm25365
	Majin			Gm43041
	Vmn1r20			Nup62cl
	Olfr1501			Pah
	Gnrhr			Gm28262
	Olfr305			Gm43784
	Olfr1287			Slc10a2
	Gm14717			Gm37970
	Vmn1r171			Gm22515
	BC049730			4932429P05Rik
	Gm44210			Gm37708
	Olfr773			Hhat
	Sec22a			Gm13691
	Ccdc154			Gm23642
	4930432E11Rik			A630012P03Rik
	Gm26771			Gm37439
	1700012B09Rik			2610300A13Rik
	Gm23098			Ces1a
	Calcoco2			Pabpc1
	Sohlh1			Lama4
	Dio1			Gm38242
	Asb16			Nppc
	Ccdc65			1700027A15Rik
	Gm37823			Tfpi2
	Guca1b			Zic3
	Traj7			Csnka2ip
	Pck1			AF529169
	Cnih3			Slc22a27
	Rnf149			Syk
	Gm42552			Gm5441
	Gm37022			Cldn34b1
	H2-M10.1			Dgkk
	Gm24739			A730056A06Rik
	Trav7n-5			Gm17542
	Lif			Map4k1
	Olfr695			Gm24914
	Olfr1161			Gm37272
	Wt1os			Abra
	Csk			Gm45426
	Gsdmc4			Hnf1b
	Wtip			Gtf2a1l
	Gm11110			Tfdp2
	BC004004			Gm11640
	Gm24893			Gm25974
	Lypd4			Sstr1
	Gm23068			Vwc2l
	Rhox1			Arsb
	Olfr67			Gm6760
	Txnl4a			Speer4f1
	Trgj2			Gm7714
	Gm27718			Vmn2r60
	Olfr5			Tprg
	Slc51b			Foxg1
	Spata22			Gm37477
	Serpina3g			Il9
	Gm27818			Gm37122
	Plcd3			Nutm2
	Lamp3			Gm10801
	B3gnt3			Rasgef1a
	Cst9			Gjd4
	Prr23a2			Gm37934
	G530012D18Rik			Armcx4
	Gm44686			Dcaf12l2
	Krt72			Adgrf2
	Lce1a2			Gm43093
	Olfr147			Pik3c2a
	Olfr156			4931408C20Rik
	Fasl			Olfr835
	Gm16243			Lamc2
	Wfdc13			3300002I08Rik
	Ccdc173			Foxa2
	Hoxb8			Gucy1a2
	Upk3bl			A630081D01Rik
	Ccdc105			Tsnax
	Gm36993			1600017P15Rik
	Kcnh4			Sp8
	5530400K19Rik			Anks1
	Slc15a1			Postn
	Dusp2			Gm7356
	Ces1h			Hypm
	Cd101			4932414N04Rik
	Spam1			Asb9
	Pdilt			Exoc4
	Gm26213			Gm37631
	Map1s			Olfr345
	Gm44694			Gm28360
	Itih1			Arfgef3
	Gm28001			Ptch1
	1600014C23Rik			Plekha5
	Saa4			RP24-418N13.4
	Gm11032			Fthl17a
	Ccdc144b			Vmn1r77
	Gm43805			5430420F09Rik
	Hoxa10			Adgrf1
	Gm12594			Klf9
	Gm5127			Vmn1r29
	Gm29155			1700025A08Rik
	Vmn1r76			Olfr270
	Glra4			Arpp21
	Il24			Eepd1
	Gm17467			RP23-433B2.7
	Ceacam13			Zfp345
	Olfr354			Klrg1
	Gm10322			Dlk1
	Gm22477			Vdac3-ps1
	Gm42765			Gm15222
	Gm13556			Tbx4
	5930422O12Rik			Gm11011
	Myrfl			Gm10650
	AI646519			Gm45683
	Gm10129			Slit3
	Elf5			4932431P20Rik
	Olfr823			Abca1
	Zcchc13			Gm23959
	Olfr1383			Gm38256
	Cdx2			Kl
	Cntrobos			Gm5819
	Tmprss9			Pax5
	Eln			Gm14707
	Gm44760			RP23-5H4.2
	Lce1m			Sel1l2
	Rflna			Gm20712
	Vmn1r85			H2-M1
	Thap8			5430430B14Rik
	Gm13415			G6pc
	Acot4			Cyp3a57
	Plek2			Gkn3
	C5ar1			Gm3646
	Sept12			Vmn1r27
	Spata24			Csmd3
	Gm10563			Gm44573
	Gm43221			Cacng3
	Tbc1d16			Gm29114
	Ang2			Sema5a
	RP24-362F17.3			Gm23020
	H2-DMb2			Sh3kbp1
	1700029H14Rik			Gm29514
	Dnaaf5			Skap1
	Olfr1499			Gm21834
	4930480G23Rik			Dmrta2
	Gm12631			Hrh4
	Olfr402			n-R5s92
	Gm37590			Ar
	1700122O11Rik			Inhbb
	Ripply3			Cdh19
	Gm23740			Gm22164
	Ptgs2os			Gm22563
	Myl10			Gm43092
	Sval3			Gm37136
	Trav7-6			Gm44124
	Kng1			Gpr158
	Prss3			Gm10181
	Gm7102			Gm38123
	Gm28857			H2-T3
	Gm44620			Art2b
	Epgn			Gm10803
	Olfr187			Gm23476
	Tmem95			Gm37989
	Myf5			Gm44166
	Gm22514			Ssc5d
	Gast			Prdm14
	Olfr148			Gm43051
	Gm9257			Krtap21-1
	Spata32			Gm37910
	Olfr926			Ptchd1
	Gm17404			Uchl3
	Trav4-2			Prl8a8
	Vmn1r38			Gm25454
	Gm13128			Gm13177
	Gm884			Gm45378
	Gm15845			RP24-251M20.1
	Lalba			Ift57
	Zp1			Gm23539
	Gm10198			Arhgef38
	Gm27896			Wdr27
	Dupd1			Gm38269
	Tceb3			RP23-198D4.2
	Gpr137b			A730046J19Rik
	Efhd1			Grip1os3
	BC022687			Gm38091
	Cyb5r2			Rspo2
	Gm37599			Usp26
	Teddm2			Gm29571
	Gm10961			1600010M07Rik
	Olfr152			Ctsm
	Trav8-1			Vmn1r79
	Olfr95			Gm26653
	Ifnab			Gm11250
	Dmrtc2			Fam199x
	Gm23553			Gm7173
	Spata9			Gm37149
	Ucp3			Acaa2
	Gm12236			Cypt14
	Gm11992			Slc26a3
	Ahcy			Gramd3
	Wnt3a			Etaa1os
	Susd2			Gm43938
	Gm43636			Hfm1
	Pmepa1			St6gal2
	Efna3			Gm22482
	Opn5			Gm37047
	Gm27419			4930595O18Rik
	Col4a4			Olfr1299
	Fabp5			Tmod1
	Hr			Fam78b
	Gm29123			Dlx6os1
	Themis3			Gm13977
	Gm43683			Rai2
	Reg4			2610105M22Rik
	Gm23875			Xkr4
	Pla2g4e			Gm45447
	Adig			A630033H20Rik
	Gm43147			Nid1
	Was			Kcnab1
	RP23-174E11.2			RP23-256G5.1
	Il17d			Vmn2r61
	Lrrc10b			Rfx8
	Slc10a4			Vmn2r87
	Ubb			Sec1
	Fthl17f			Col4a3
	Gm11567			Gm26748
	Gm10320			Lrrc69
	Cst11			Hoxb9
	Slc2a7			Gm22199
	Gm24174			Gm42843
	Olfr1449			Lbx1
	Olfr805			Gm45517
	Cacna1f			4931419H13Rik
	Btn2a2			Gm37178
	Olfr1170			Cpb1
	Gm43946			Gm37869
	Ldlrad2			Dmrtb1
	Mfsd4b3			Gm20667
	Gm37935			Lrrc52
	Zfp354c			Gm38128
	4930415O20Rik			Klk1b21
	Gm37900			Gm15397
	Rbp2			Gm5152
	Lce1j			RP24-236E2.2
	Olfr1423			Gm15902
	Mkrn3			Prr32
	Lat			Olfr747
	Nphs2			Gm37196
	Mon1a			Gm42826
	Gm15346			Spats2l
	Tas2r107			L2hgdh
	Olfr569			Lyzl1
	Cd70			Hoxc13
	Serpina1c			Gm5449
	Acnat2			Olfr129
	Obp2a			Fmo6
	Dkk4			Vmn1r192
	Olfr1179			Gm37039
	Gm9994			Fam50b
	Gm45161			Plppr4
	Slc22a29			Gm5934
	Slc26a5			Rergl
	Olfr385			Shtn1
	Spata3			Rfx6
	Cyp2c65			RP24-362F17.1
	Fthl17c			Gm37580
	Slfn14			Gm25660
	Znrf4			Acvr1
	Ubtfl1			Acer1
	Gm29050			Fbxw20
	Olfr1424			Egfem1
	Lelp1			Slco1a5
	Il19			Calcr
	Gm8674			Gm36638
	9430062P05Rik			Csl
	Tas2r124			Gm23501
	Sbp			Gm24444
	Sprr2f			Myo5c
	4930444E06Rik			9430083B18Rik
	Gm43353			Gm43114
	Olfr821			Tinag
	Lamtor1			Mill1
	Olfr292			Samt4
	Gm44154			Stab2
	C130021I20Rik			Prl7a1
	n-R5s98			Hrasls5
	2010109I03Rik			Ttc29
	Sox7			n-R5s94
	Gm38130			Olfr731
	D730001G18Rik			Gm26861
	Gm43073			Inpp5d
	RP23-263O15.4			Zfp936
	Olfr1338			Olfr1508
	Iltifb			9530002B09Rik
	Uroc1			Gm23791
	Olfr584			Gm43509
	Olfr1239			Cysltr2
	Gm15563			Npbwr1
	Vmn1r70			Gm43961
	Il31			Fbn1
	Akp3			Gm19649
	Tbx20			Gm23755
	Sox5os4			Tfap2c
	Krt40			Gm11379
	Wfdc6b			1700123O21Rik
	Ttc22			Gm23028
	Gm37262			5830415G21Rik
	1810009J06Rik			Olfr547
	Dcst2			Card11
	Olfr1015			Ccl20
	Gm5225			Cxcl12
	Gm21905			Olfr315
	Gm37505			Gm11465
	5430433H01Rik			Gm5941
	Igkv15-102			Tbc1d21
	Mesp2			Gm27008
	Defb46			Gm13062
	Cacng6			Olfr688
	Gabrd			Gm44121
	Gm4869			4930590L20Rik
	Vip			Prh1
	S100a10			Gm26410
	Sctr			Gpr149
	Gm14214			Pik3r6
	Gm37984			Stk26
	Olfr313			Gm43085
	Fubp3			Serpinb9b
	Ces2a			Gm1968
	Defb30			Gm27572
	Tsx			Egfr
	Gad2			Mboat1
	Tgfbi			Gm37192
	Atg4a-ps			Mrgprb3
	Oxt			Prim2
	Prr27			Gm24943
	Peg3			A1cf
	Igkv11-125			Igbp1b
	Gm2a			2010111I01Rik
	Anxa13			Rassf2
	Olfr1028			Arap3
	Sult6b2			Gm42887
	Olfr1267-ps1			Spink10
	Ankrd42			Mpped1
	Gm22846			Gm44809
	Smad7			Gm37863
	Olfr427			Dnah11
	Furin			1700017N19Rik
	Gm43633			Olfr1324
	S100a6			Klrb1a
	Efna1			Npas2
	Hmcn2			Agxt2
	Fam195b			9330175M20Rik
	D330025C20Rik			Cyp19a1
	Prap1			Gm17733
	Nckap5l			Tnfsf4
	1700031M16Rik			Zp3r
	Gm44996			Slc4a5
	Olfr1443			Dazl
	Gm6792			Gm6086
	Trap1a			Cpvl
	Vmn1r56			Gm37930
	Vmn1r73			Cd209c
	Hist1h4c			Ces4a
	Gm5072			Olfr1166
	Lsp1			Gm42625
	Adam5			H2-M10.5
	Gm37327			Mc2r
	Gm5965			Gm38045
	Gm43583			Heph
	Gm35986			Trhde
	4930435E12Rik			Armc4
	Cyp7a1			G6pc2
	Syt17			Mei4
	44989			Ugt2b5
	Tas2r131			Ccdc7a
	Spdye4c			Gm45469
	Gm14764			Olfr376
	Gm24647			Ak2
	Gm17662			Stmnd1
	Olfr1326-ps1			Fbxw19
	H2-M11			4930480E11Rik
	Gm37558			Ccl1
	Vmn1r199			Acot12
	Ptpn18			Nkx1-1
	1700040K01Rik			Lipi
	Gm38119			Rs1
	Inf2			Slc5a12
	Olfr1373			Krtap1-5
	Olfr885			4933403L11Rik
	Tm4sf20			Gm24184
	Olfr1282			Gm595
	Entpd7			Cldn17
	Olfr873			Ift74
	Vmn1r225			Ssxb10
	Scgb1b10			Slco4c1
	Gm23973			Gm26994
	Cpn2			Ccdc180
	Klri2			Pls1
	Olfr541			Gm26041
	Olfr43			Otor
	Gm12800			Wdr49
	Krtap22-2			Speer3
	1700024B05Rik			Gm22094
	Gm37722			Cct6b
	Ccdc169			Vax2
	Bloc1s6os			Serpinb3b
	Gm17067			Olfr161
	Gm43822			Lacc1
	Gbx1			2610509F24Rik
	Vmn1r219			Olfr24
	9530003O04Rik			Car2
	Tas2r115			Gm438
	Tcstv1			Nat1
	Ccdc170			Lipo1
	Hbq1a			Crisp4
	Cdx4			Scara3
	Ighv8-15			Ighv8-11
	4931423N10Rik			Plek
	Vmn1r177			Gm45160
	Gm29261			Gm38283
	1700013G24Rik			Olfr282
	Wdr91			Pde1a
[truncated: 1,764 more rows]
