# Supplementary material for: The chromatin accessibility and transcriptomic landscape of the aging mice cochlea and the identification of potential functional super-enhancers in age-related hearing loss
Source: Clin Epigenetics. 2024 Jul 4;16:86. doi: 10.1186/s13148-024-01702-1 (PMC11225416; doi:10.1186/s13148-024-01702-1)
Supplement: Supplementary file 1 — Additional file1 (ZIP 8650 kb) [file 13148_2024_1702_MOESM1_ESM.zip › New folder/TableS2. The fraction of reads in peaks (FRiP) score of ATAC-seq.xls]

Sample	Aging_1	Aging_2	Aging_3	Ctrl_1	Ctrl_2	Ctrl_3
peak_reads	23117491	19454228	21936457	30822407	25841299	37344799
total_mapped	122712024	104672564	117222110	139595288	118859472	168402106
FRiP_score	0.188388148	0.185857948	0.187135831	0.220798334	0.217410515	0.221759691
