# Supplementary material for: The chromatin accessibility and transcriptomic landscape of the aging mice cochlea and the identification of potential functional super-enhancers in age-related hearing loss
Source: Clin Epigenetics. 2024 Jul 4;16:86. doi: 10.1186/s13148-024-01702-1 (PMC11225416; doi:10.1186/s13148-024-01702-1)
Supplement: Supplementary file 1 — Additional file1 (ZIP 8650 kb) [file 13148_2024_1702_MOESM1_ESM.zip › New folder/TableS3.Overview of clean data basic information of ATAC-seq.xls]

Sample	Raw Reads	Raw Bases(G)	Raw Q20(%)	Raw Q30(%)	Raw GC(%)	Clean Reads	Clean Bases(G)	Clean Q20(%)	Clean Q30(%)	Clean GC(%)	Effective Rate(%)
Aging_1	124660888	18.7	93.59	87.66	50.36	123590102	10.16	97.88	93.99	43.72	99.14
Aging_2	106351862	15.95	93.39	87.58	50.12	105438662	8.55	97.92	94.08	43.48	99.14
Aging_3	119217312	17.88	94.03	88.21	50.13	118081754	9.82	97.8	93.87	43.69	99.05
Ctrl_1	142285434	21.34	91.8	86.2	51.27	140938800	11.28	97.87	94.02	44.44	99.05
Ctrl_2	120786518	18.12	93.62	87.62	51.28	119760400	9.14	98.02	94.32	44.34	99.15
Ctrl_3	173645342	26.05	93.34	86.08	50.11	171476920	14.58	96.65	90.84	44.06	98.75
	131157892.7
