# Supplementary material for: The chromatin accessibility and transcriptomic landscape of the aging mice cochlea and the identification of potential functional super-enhancers in age-related hearing loss
Source: Clin Epigenetics. 2024 Jul 4;16:86. doi: 10.1186/s13148-024-01702-1 (PMC11225416; doi:10.1186/s13148-024-01702-1)
Supplement: Supplementary file 1 — Additional file1 (ZIP 8650 kb) [file 13148_2024_1702_MOESM1_ESM.zip › New folder/TableS4 Identified differential peaks between aging and control group.xls]

GeneID	seqnames	start	end	width	strand	Aging_1	Aging_2	Aging_3	Ctrl_1	Ctrl_2	Ctrl_3	logFC	logCPM	PValue	FDR	Annotation
Gm10801	2	98665054	98665198	145	+	346.230907025177	215.039252064865	199.047302169834	272.159982234345	263.816788763912	234.945652842735	1.44323838251711	2.49871814089849	8.35549122114751e-28	1.01111804584999e-21	Intergenic between ENSMUST00000099684 and ENSMUST00000099683
Ly6c2	15	75085518	75085863	346	-	254.859809864061	163.146913011238	154.958101232356	212.112590298582	202.505400742295	189.617233194202	1.28021063156365	2.12215071154255	9.06748851040653e-21	5.4863927330836e-15	Intergenic between ENSMUST00000185372 and ENSMUST00000100542
Sfi1	11	3184286	3186181	1896	-	326.052616519477	202.731526224215	187.835166215354	287.824084755197	278.84502250561	248.786721061059	1.2730019820446	2.49038134337731	2.28115463190214e-20	9.20159989258647e-15	intron (ENSMUST00000081318, intron 4 of 32)
Ly6c2	15	75086256	75087040	785	-	225.358511459299	145.99540086062	140.050196916346	190.338738303289	180.628814263755	172.516850364747	1.22705124186041	1.97295989729737	4.2219378783329e-19	1.27726708826993e-13	Intergenic between ENSMUST00000185372 and ENSMUST00000100542
Ugt1a1	1	88220416	88221484	1069	+	249.110394877663	159.130169554926	150.874515247973	225.644725346991	215.653695793527	201.22286163244	1.16378012519382	2.15362432374386	2.64741011373346e-18	6.40738903294319e-13	Intergenic between ENSMUST00000073049 and ENSMUST00000061013
4931408C20Rik	1	26686854	26688327	1474	-	259.230072644261	164.385787670261	154.896391886208	250.355897394725	240.154906472764	221.377721442914	1.09091439228938	2.24609739228034	7.68683367724613e-16	1.53766068863308e-10	promoter-TSS (ENSMUST00000097801)
Chl1	6	103649146	103649290	145	+	120.717254439777	84.3148052193257	85.7299858862753	88.5151533902324	80.8740196795171	87.5266416103525	1.22692821700572	1.05640912448544	9.38558271974185e-16	1.53766068863308e-10	intron (ENSMUST00000203912, intron 3 of 26)
Haus8	8	71130125	71132429	2305	-	202.453019491856	132.228621345093	127.691917287465	182.146465911477	172.148227552598	166.651936853076	1.11413327259064	1.87226913217683	1.01653099261436e-15	1.53766068863308e-10	Intergenic between ENSMUST00000098653 and ENSMUST00000035960
Rpusd4	9	35305217	35305551	335	+	582.163066510079	343.132640271888	303.366877345888	450.583150959227	448.414490231335	366.116821330129	1.60547917849835	3.17651001500304	1.67510996485553e-15	2.25232307901204e-10	Intergenic between ENSMUST00000034543 and ENSMUST00000193707
Mroh2a	1	88223562	88224543	982	+	206.162809816504	134.216395257995	129.271065813164	191.245671372521	181.04235113415	174.32380120384	1.07872045264437	1.91961632644495	2.12751806713271e-15	2.5745606734709e-10	Intergenic between ENSMUST00000073049 and ENSMUST00000061013
Trpm8	1	88300282	88301604	1323	+	247.818592882599	157.75998200059	149.140802824484	244.602049148841	234.177868462237	217.261050054779	1.04917956248986	2.20115313150071	3.79230742196211e-14	4.17196566063134e-09	Intergenic between ENSMUST00000127446 and ENSMUST00000113114
Trpm8	1	88309182	88310734	1553	+	178.707803197474	118.068004430695	115.073939600944	170.156583635472	159.89102422852	157.762139728738	1.00157922115398	1.74071068330152	1.41164241072493e-12	1.17737532040912e-07	intron (ENSMUST00000113114, intron 4 of 28)
Olfr161	16	3231622	3233135	1514	+	115.816100715515	80.9509284938666	82.3542372239167	92.8725140951269	84.8236247116805	91.9135298308794	1.09600423214859	1.05341182083836	1.45940662329949e-12	1.17737532040912e-07	Intergenic before ENSMUST00000216259
Trpm8	1	88304040	88304566	527	+	107.960005981712	76.006170843454	77.7358498482033	87.9313904669531	80.0167426161589	87.7558632190332	1.05386539509419	0.971269450347359	6.83347686655121e-12	4.86432609391672e-07	promoter-TSS (ENSMUST00000113114)
Vmn1r2	4	3050062	3053940	3879	+	295.696535628423	183.979815554517	170.559995874716	314.927650648183	305.000429809913	272.424738212125	1.00052623258478	2.49253150245692	8.66285330225932e-12	5.82395927196848e-07	Intergenic before ENSMUST00000105160
Polr3k	2	181917360	181918190	831	+	83.9505075952334	60.8697627358791	63.6076087620284	64.5769058835979	57.8917545113504	66.701703622328	1.05529862226556	0.604815187578121	1.26451663311243e-09	5.65104438149376e-05	Intergenic between ENSMUST00000039551 and ENSMUST00000071760
Sgta	10	81059955	81060518	564	-	11.0181814372229	8.91536109787031	10.0331955682581	46.0249745691022	38.9667023197142	54.0546959689799	-1.67224628158319	-0.585868365217654	3.19365503498857e-09	0.000124668342114855	promoter-TSS (ENSMUST00000005067)
Cadm2	16	67619837	67621034	1198	-	4.66529662247707	3.90250263549918	4.43368049887517	26.162818258949	21.7654076578367	32.2024550240488	-2.20100392821552	-1.3657497590708	1.73781753708803e-08	0.000553414397171346	promoter-TSS (ENSMUST00000114292)
Vmn2r58	7	41769390	41770202	813	-	26.5999796058813	22.1549419315982	25.1801910529255	10.1384457537335	8.45196906490617	12.3834544799524	1.66129586017129	-1.20304874687836	3.80085818997624e-08	0.00109512136102067	Intergenic between ENSMUST00000170770 and ENSMUST00000171671
Gm27786	7	142601756	142602636	881	+	43.454359730207	34.4336343324244	38.2767326083667	24.6458366874361	21.111578011883	28.232614155209	1.25037046119749	-0.412257974513391	4.31207969088474e-08	0.00120129620372853	Intergenic between ENSMUST00000184337 and ENSMUST00000000033
Gm25339	16	47799432	47799774	343	+	1.06915510495202	0.905658299132418	1.02516132778725	13.269266170814	10.9612025626599	16.7581710067991	-3.35808217404242	-2.27394483367685	4.3679022120093e-08	0.00120129620372853	Intergenic between ENSMUST00000157458 and ENSMUST00000088296
Sgms1	19	32318112	32318229	118	-	0.355853763327511	0.303748164911583	0.340392499100998	8.99310956047392	7.44613486886121	11.5574452476218	-4.38648829517778	-2.72224337660186	7.0423070215273e-08	0.0018526227700258	intron (ENSMUST00000099514, intron 2 of 9)
Gm37889	3	23015277	23016055	779	+	24.0702081776786	20.1000920248639	22.84341408559	9.15164845289389	7.62015950568061	11.230681345214	1.64904978783808	-1.32990805811344	1.45113628317759e-07	0.00365844759071667	Intergenic between ENSMUST00000194174 and ENSMUST00000203414
Esp18	17	39403766	39404176	411	+	12.1111055914603	10.2750585438828	11.6075214937342	1.61764257369108	1.33465413941905	2.04762188936459	2.92055058300563	-2.40126591918407	1.52542990079466e-07	0.00376726394544743	Intergenic between ENSMUST00000178532 and ENSMUST00000179848
Chka	19	3849294	3849588	295	+	3.57640607842569	3.00845713304229	3.41537628079709	19.9007295519089	16.4934432516706	24.6829239804856	-2.21534991528775	-1.70417722894133	1.86268503366738e-07	0.00450815972736342	Intergenic between ENSMUST00000177355 and ENSMUST00000072055
Gm10722	9	3000002	3000525	524	+	50.321423863742	38.9964962723204	42.714018775614	32.1925528858395	27.9085837451373	35.9285805484847	1.13768194565187	-0.163527041935428	1.9083035091503e-07	0.00452800759942549	promoter-TSS (ENSMUST00000151376)
Grin2b	6	135623713	135624301	589	-	0.355952348487801	0.303951961665575	0.340074812396879	8.3452559292588	6.9128916167867	10.7512275319038	-4.34088051111862	-2.79313820319241	2.99618573943086e-07	0.00647456477096969	Intergenic between ENSMUST00000111907 and ENSMUST00000053880
Gm37758	9	33406216	33406366	151	-	0.356198612745134	0.304410062682876	0.339386728422623	7.36106988646057	6.10283864518323	9.52860890628329	-4.28954277126753	-2.90979800454025	4.01863373268491e-07	0.00795826902247863	Intergenic between ENSMUST00000194275 and ENSMUST00000184203
Sim1	10	51138224	51138411	188	+	0.356198612745134	0.304410062682876	0.339386728422623	7.36106988646057	6.10283864518323	9.52860890628329	-4.28954277126753	-2.90979800454025	4.01863373268491e-07	0.00795826902247863	Intergenic between ENSMUST00000020071 and ENSMUST00000102894
Cast	13	74718412	74719271	860	-	31.2219955321392	25.6878311149948	29.1185961651826	15.1270337557548	12.6897574814791	18.1442585378899	1.36790422646971	-0.90221366860942	5.4573856390522e-07	0.00957117875227885	intron (ENSMUST00000065629, intron 23 of 30)
Stpg2	3	139202997	139204209	1213	+	46.1641954838125	36.0741461404628	39.7352226671653	30.4649483440806	26.294958731076	34.3311007927923	1.07054495065131	-0.2564195432711	6.08554760908794e-07	0.0101795894828475	Intergenic between ENSMUST00000198292 and ENSMUST00000106239
Zxdc	6	90369019	90370198	1180	+	10.9088774490202	8.94820884893601	10.1324404806466	37.8973216355048	31.8435947632445	45.2762053092509	-1.44678563030495	-0.789192384097411	6.14642752680232e-07	0.0101795894828475	promoter-TSS (ENSMUST00000113539)
Ehbp1	11	22168506	22168695	190	-	0.711483374056609	0.606877424537493	0.681585529302437	9.33048240119191	7.72056781793372	11.9570326508384	-3.57516832676999	-2.65265758453646	6.17995900510472e-07	0.0101795894828475	intron (ENSMUST00000109563, intron 7 of 24)
Cox7c	13	87332399	87332791	393	-	3.93301848466369	3.30931889429924	3.75673128433215	19.5475163151742	16.1989727993631	24.2542085801197	-2.05843379855141	-1.70636402363007	7.03749200089168e-07	0.0112383991978197	Intergenic between ENSMUST00000132233 and ENSMUST00000118731
Sept1	7	127218041	127218326	286	-	4.65325405580699	3.90808732146287	4.43759131586496	21.2010241422888	17.5898665963326	26.2360523627426	-1.92629567822531	-1.58901834061456	7.43879287078289e-07	0.0112383991978197	promoter-TSS (ENSMUST00000106314)
Unc13c	9	73832853	73834404	1552	-	50.2419207254239	38.8070902715129	42.4120349621367	34.2486890511275	29.7421689135491	38.0781295109529	1.0552750883969	-0.132664541128015	7.47240479213385e-07	0.0112383991978197	intron (ENSMUST00000184666, intron 2 of 32)
March9	10	127060320	127060496	177	-	4.6534581701456	3.9084850479391	4.43802062588729	21.1917712170047	17.581349304862	26.2267541291499	-1.92600158374347	-1.58965344674931	7.51688153447062e-07	0.0112383991978197	promoter-TSS (ENSMUST00000040307)
Ssx2ip	3	146401254	146401875	622	+	26.3203098071472	21.8806934734146	24.8639604523892	11.7937288837857	9.840588582437	14.3594346294881	1.43965988551898	-1.15234775224986	7.52245501306808e-07	0.0112383991978197	Intergenic between ENSMUST00000197740 and ENSMUST00000106153
Adgrl1	8	83899481	83899830	350	+	12.8341503422645	10.409884093494	11.7290833883955	42.1438275910757	35.632523138507	49.6433416286775	-1.33437394224205	-0.638294469843516	8.04552493894187e-07	0.0117302202665206	promoter-TSS (ENSMUST00000141158)
Atp1b3	9	96369158	96369520	363	-	14.62944677451	12.3423105344127	14.020712531829	3.57082699494838	2.95653197734925	4.47279644751394	2.17556667056102	-2.07342219907492	8.76418036133314e-07	0.0124651584896084	Intergenic between ENSMUST00000034983 and ENSMUST00000057500
Gabrg2	11	41907264	41907414	151	-	0.711600118734132	0.60714568711016	0.681304493356536	9.0055085818226	7.4535105065455	11.5532039673017	-3.55418347338111	-2.68604076730258	9.18622931682502e-07	0.0127775592710271	Intergenic between ENSMUST00000020576 and ENSMUST00000070725
Vmn2r72	7	85773123	85773508	386	-	14.6361340668198	12.3478662332869	14.026718177446	3.57037017602508	2.95617223155517	4.47162087310427	2.17708565516393	-2.07297482308655	9.38580738841695e-07	0.0129068077046599	Intergenic between ENSMUST00000063425 and ENSMUST00000077478
Igfbp3	11	7379857	7380179	323	-	3.57358540488188	3.01059223192112	3.41693531972702	18.2282054708876	15.0993144179844	22.6710438151137	-2.1019131258266	-1.79551128493527	1.08274904413208e-06	0.0146037099816553	Intergenic between ENSMUST00000135887 and ENSMUST00000020695
Gm5538	3	59724670	59725095	426	+	2.1401456484123	1.80760331794233	2.05260027310261	14.2708026964484	11.8136653380055	17.9275107715953	-2.50472416232415	-2.1253501563257	1.09818300300682e-06	0.0146037099816553	Intergenic between ENSMUST00000191922 and ENSMUST00000168156
A430005L14Rik	4	153956716	153957386	671	+	18.1108035110604	14.1770373964316	15.6339449443855	57.6704094196948	49.7299428651697	65.1215900944117	-1.19598612308338	-0.224601492934377	1.1377980276194e-06	0.0146572355559553	promoter-TSS (ENSMUST00000058393)
Arhgef10	8	14911050	14911643	594	+	2.14095563006685	1.80671409183004	2.05253285361604	14.9317976257512	12.3621441170432	18.7299061398903	-2.56113772388503	-2.07922179987803	1.1385445972973e-06	0.0146572355559553	promoter-TSS (ENSMUST00000084207)
Scgb1b3	7	31506703	31506992	290	+	12.8306630843719	10.8564134931987	12.3064973969697	2.59090074609477	2.14239140029212	3.26585584201929	2.3977088133628	-2.26671098480588	1.15873677067222e-06	0.0147601597460311	Intergenic between ENSMUST00000179481 and ENSMUST00000178258
Tmtc2	10	105355377	105355646	270	-	0.356261629797123	0.304521137268385	0.339195940471861	7.04204449237057	5.83934354232099	9.12550499659151	-4.25768050991222	-2.94897793002208	1.19900502585109e-06	0.0151140078948232	intron (ENSMUST00000061506, intron 3 of 11)
Fgf14	14	124644091	124644790	700	-	25.932695510954	21.569264219157	24.5115136559468	11.7937804177404	9.83830528602891	14.3714331641767	1.41604149099195	-1.16481018036927	1.22927297018342e-06	0.0153358012759819	intron (ENSMUST00000095529, intron 1 of 4)
Gm26477	12	90955897	90956051	155	+	0.71164624756799	0.607360583727371	0.68094016999227	8.68122940512477	7.18696724754099	11.1498606386164	-3.5328126111252	-2.72026733259151	1.30882153552362e-06	0.0161615954270815	Intergenic between ENSMUST00000082614 and ENSMUST00000122617
Mkln1	6	31406199	31406335	137	+	0.711847630565773	0.607751878311855	0.680450694750132	8.34408100671523	6.91055060889793	10.7383235623669	-3.52940804166366	-2.75784238013822	1.47633852133705e-06	0.0174932121528347	intron (ENSMUST00000026699, intron 1 of 17)
Tex29	8	12031220	12031331	112	+	1.06748646715974	0.90909710083616	1.02343101161971	10.3147561684501	8.52267744046237	13.1570353144921	-3.10566185411237	-2.52541696832903	1.48893902752278e-06	0.0174932121528347	Intergenic between ENSMUST00000166638 and ENSMUST00000098935
Hs6st3	14	119188747	119188874	128	+	1.06741905158721	0.909051994513527	1.02337079880692	10.3149531634449	8.52292100172141	13.1577174922241	-3.1061951539329	-2.52547579242479	1.61475999316232e-06	0.0187890367496688	intron (ENSMUST00000065904, intron 1 of 1)
Gm43896	6	62587199	62587345	147	+	0.711760041538826	0.607631077178096	0.68052544180364	8.3519181952705	6.91643147140746	10.7433337498904	-3.51841232900579	-2.75634718337373	1.73400692226244e-06	0.0197958810641124	Intergenic between ENSMUST00000203440 and ENSMUST00000095852
Cdk14	5	5007603	5007856	254	-	14.633243106406	12.34508679698	14.0223528960986	3.89603205385046	3.22589143519357	4.87688529421455	2.05793422790801	-2.05107689096367	2.02791434503622e-06	0.0227020326761529	intron (ENSMUST00000030763, intron 10 of 14)
Celsr2	3	108401755	108402284	530	-	23.1928682279676	17.7107918132105	19.2047564270874	70.2210461356888	61.3374612555877	77.0494428454313	-1.05810657689062	0.0467028671754692	2.04484958706766e-06	0.0227020326761529	exon (ENSMUST00000090558, exon 9 of 34)
1700063I16Rik	1	168930877	168931055	179	-	0.711953724685772	0.60796457168615	0.680131844652809	8.02005685306091	6.64374808157788	10.3342633501246	-3.50607785875498	-2.79377160128632	2.10143858167587e-06	0.0231181932928357	Intergenic between ENSMUST00000194611 and ENSMUST00000111368
Gm28492	2	114969949	114970726	778	+	28.59124996541	23.6268019601303	26.8178279402024	14.4666631414342	12.1070394285851	17.4553526039587	1.29080773032813	-0.993989164661225	2.15998627365314e-06	0.0235482092740382	Intergenic between ENSMUST00000190899 and ENSMUST00000133648
Tmem196	12	120005744	120005906	163	+	0.71191655639342	0.607902845660788	0.680199507209588	8.02510946688011	6.64755185179241	10.3375931112374	-3.49890294011136	-2.79277490341938	2.33149738346629e-06	0.0251910798184801	intron (ENSMUST00000058644, intron 1 of 3)
Lmcd1	6	112272298	112272413	116	+	1.06738205754517	0.909342352951266	1.02333723387311	9.99211689856472	8.25853602937973	12.7577277204396	-3.07704319182	-2.5553571173097	2.36425213778365e-06	0.0252864249527047	promoter-TSS (ENSMUST00000032376)
Mrps36	13	100750042	100750505	464	-	6.81810323546222	5.70072061806824	6.47725642469286	25.1402266983298	20.9197921585861	30.9201085255624	-1.60481282894218	-1.327624147174	2.51913855691949e-06	0.0263922504406702	Intergenic between ENSMUST00000078573 and ENSMUST00000075550
Sema3b	9	107602141	107602484	344	-	10.5030800572285	8.67124391526882	9.83974456869637	33.8529565104436	28.345489348602	40.7942337185958	-1.35938162553325	-0.912623302490378	2.76478456298356e-06	0.0283841246060493	intron (ENSMUST00000102532, intron 9 of 19)
Gramd1a	7	31147042	31147239	198	-	3.93082043278622	3.31102472822474	3.75796347675699	18.2271478053488	15.0989374258302	22.6591148908801	-1.96689504533972	-1.77766602829681	2.77922270051543e-06	0.0283841246060493	intron (ENSMUST00000001280, intron 1 of 18)
Gm38110	1	44863044	44863197	154	+	0.712047212307024	0.608186538446334	0.679714355453662	7.6950788837534	6.37617831542621	9.9293930947126	-3.4857678018053	-2.83105472989813	2.79121051075746e-06	0.0283841246060493	Intergenic between ENSMUST00000194594 and ENSMUST00000087883
Stat6	10	127650658	127650783	126	+	1.06726206349989	0.909694741614892	1.02301060207792	9.65941660944272	7.98736514847382	12.3507337765652	-3.06160683789512	-2.58783476470256	3.10355468734011e-06	0.0312973834371897	exon (ENSMUST00000092074, exon 5 of 22)
Olfm3	3	115339032	115339227	196	+	0.712080394803988	0.608185172583888	0.679854991078177	7.69858737725732	6.37875895505328	9.93111573770827	-3.47826259015869	-2.83013597603679	3.29595254075472e-06	0.0329629030779195	Intergenic between ENSMUST00000051309 and ENSMUST00000055676
Cep68	11	20249400	20250080	681	-	16.022436082306	12.7599528204095	14.2288837022882	49.3411229997571	42.1487294213023	56.8579638805627	-1.19326162765692	-0.416759036623281	3.32467234319181e-06	0.0329775884805955	promoter-TSS (ENSMUST00000162811)
Lrrc69	4	14793305	14794137	833	-	30.4874613787617	25.0532420115263	28.388744323081	16.4841138940334	13.8372353044861	19.7399220338379	1.21474265862588	-0.881440377949783	3.60452288162104e-06	0.0350887880798493	intron (ENSMUST00000023917, intron 1 of 8)
Nrsn1	13	25869091	25869347	257	-	14.2723683938629	12.0410615951512	13.6785136874662	3.89580132054639	3.2255993565509	4.87989320922722	2.01890009179423	-2.07342672632357	3.65892998182072e-06	0.0350887880798493	Intergenic between ENSMUST00000167305 and ENSMUST00000055915
Atl2	17	79840371	79840496	126	-	1.78189055196617	1.5094584604257	1.70854913779653	12.3097528315595	10.1682570193222	15.547218951652	-2.57434264500783	-2.29687504215579	3.74601058411515e-06	0.0350887880798493	Intergenic between ENSMUST00000195711 and ENSMUST00000112437
Hist1h4c	13	23697856	23698829	974	-	18.8905999208078	14.7825461269736	16.2980772775593	57.5481176051003	49.6333560919205	64.9582732335208	-1.13157429134435	-0.214162126062828	3.78030770182439e-06	0.0350887880798493	promoter-TSS (ENSMUST00000102967)
Cfap46	7	139658641	139658825	185	-	2.49670957763442	2.10851157476988	2.39444347269596	14.2609751991398	11.8056993277655	17.9114995972173	-2.29129653176804	-2.10440213068354	3.79036446879632e-06	0.0350887880798493	intron (ENSMUST00000129990, intron 13 of 58)
Nfatc1	18	80703838	80703984	147	-	2.49726913627235	2.10859351971622	2.39477053224844	14.2680751717664	11.8118399303689	17.9147272955118	-2.29003018904614	-2.10311611726914	3.79826698825757e-06	0.0350887880798493	intron (ENSMUST00000078049, intron 1 of 9)
Abcb1b	5	8848376	8848614	239	+	9.60501712196155	8.19209671484515	9.20312416249132	0.965146878010297	0.798552645970736	1.23639739173397	3.08471430557238	-2.68143745344751	3.84913063096289e-06	0.0350887880798493	intron (ENSMUST00000009058, intron 22 of 27)
Frk	10	34737880	34738028	149	+	0.712232529662485	0.608513930125767	0.679271471712106	7.36694974305143	6.10606712782099	9.52127467953634	-3.46950124082268	-2.87000335982785	3.86869453533255e-06	0.0350887880798493	Intergenic between ENSMUST00000170771 and ENSMUST00000080898
Lsm8	6	18815782	18815927	146	+	1.06729845607629	0.909534588186622	1.02313444406549	9.67111949429247	7.99543921823334	12.3582051343751	-3.04957617973705	-2.58585254365162	3.88095725979475e-06	0.0350887880798493	Intergenic between ENSMUST00000142963 and ENSMUST00000056398
Vmn2r7	3	64831799	64831949	151	-	0.712223926752131	0.608497498641317	0.679296532274041	7.36803485290201	6.10687100979092	9.52185561536342	-3.46725752024021	-2.86973151989264	3.88546760720373e-06	0.0350887880798493	intron (ENSMUST00000161972, intron 1 of 7)
2010315B03Rik	9	124249524	124249880	357	-	13.1907246712269	11.1465154061663	12.6540409615905	3.24157413211036	2.683285569902	4.07557325811158	2.14240058930431	-2.19132903981206	4.30759319678587e-06	0.0386127548864245	Intergenic between ENSMUST00000171499 and ENSMUST00000177714
Kcnd2	6	21159034	21160247	1214	+	38.6988236041624	30.911611148516	34.5332560296777	24.5998827727546	20.9787892845819	28.449115947845	1.06470528482913	-0.501213674305703	4.45713160864985e-06	0.0391405594747574	Intergenic between ENSMUST00000158255 and ENSMUST00000081542
Nek7	1	138474855	138475311	457	-	0.711922161728826	0.607943218135137	0.680082430343524	8.01955139422925	6.64340060091128	10.3342056512835	-3.50757433462942	-2.7939506150764	4.48690339574929e-06	0.0391405594747574	Intergenic between ENSMUST00000027643 and ENSMUST00000186017
Arhgap28	17	67974850	67975422	573	-	1.78202620454803	1.5093485456331	1.70875721679135	12.6229713196553	10.4283157093679	15.9394044238398	-2.60828164410606	-2.27330268800206	4.51400363923258e-06	0.0391405594747574	intron (ENSMUST00000024840, intron 1 of 17)
Olfr672	7	104991491	104992148	658	-	19.3436487913164	16.2332428257881	18.4337425384877	7.50234552778586	6.22825298316028	9.27453214386631	1.58881070595448	-1.59632191611158	4.51934331356373e-06	0.0391405594747574	Intergenic between ENSMUST00000078710 and ENSMUST00000213942
Zfp668	7	127866275	127866719	445	-	5.37184482791805	4.5096010833919	5.12080109639262	21.1956413218367	17.591847649408	26.2128906109418	-1.72041794372423	-1.55746555989822	4.66116902234016e-06	0.0399840758407092	exon (ENSMUST00000054415, exon 3 of 3)
Tmem74	15	43829444	43829999	556	-	19.3501093920433	16.2371832662021	18.4383126103914	7.50346167480096	6.22957964591208	9.27492200682823	1.58956765133256	-1.59574358051321	4.73090775444714e-06	0.0399840758407092	Intergenic between ENSMUST00000022962 and ENSMUST00000067469
Elf1	14	79481535	79481750	216	+	15.1521370262497	12.1870961882159	13.6703103941405	45.0740791994015	38.2906127804541	52.5591143220697	-1.17012149729318	-0.521995451704649	4.73780140264635e-06	0.0399840758407092	promoter-TSS (ENSMUST00000040131)
Vmn1r60	7	5563210	5563327	118	-	0.712156355185328	0.60840683197045	0.679352748284601	7.37313985203691	6.110755547473	9.52547168038243	-3.459421568464	-2.86867240563482	4.80874674294008e-06	0.0399840758407092	Intergenic between ENSMUST00000173782 and ENSMUST00000164880
Pxdc1	13	34611798	34613062	1265	-	42.0415272593171	33.1970247082291	36.8182897518008	28.3339782660256	24.3178676120108	32.3227445644901	1.01218973423087	-0.364900340261792	4.84723821834487e-06	0.0399840758407092	Intergenic between ENSMUST00000157948 and ENSMUST00000053459
Dnm3	1	162378305	162378708	404	-	19.3332253136658	16.2294735686505	18.4291413903569	7.49442856607587	6.220336950832	9.26807088468883	1.58790883301828	-1.59860418197049	4.85707179477827e-06	0.0399840758407092	intron (ENSMUST00000086074, intron 2 of 20)
Arl4c	1	88828367	88829497	1131	-	42.4199868973138	33.4947189567535	37.1476361322173	27.9917545763281	24.0246037090244	31.9310516487035	1.04261667170947	-0.36486376244194	4.9201693850743e-06	0.0402298314658354	Intergenic between ENSMUST00000159814 and ENSMUST00000066279
Ostm1	10	42690336	42690776	441	+	6.82018193710449	5.70465824156551	6.48123992826453	24.4838539743314	20.3694950556896	30.1327265981122	-1.56868836305783	-1.35366704954311	5.00300945384923e-06	0.040632629612952	intron (ENSMUST00000105497, intron 3 of 5)
Fam186a	15	99907307	99907559	253	-	13.5531578731429	11.4430566874131	12.9965112057332	3.56729440414752	2.95320937322569	4.47856881026874	2.05593213073018	-2.14340845212094	5.07839770848441e-06	0.0409699396572132	Intergenic between ENSMUST00000169887 and ENSMUST00000062631
H60c	10	3190209	3191225	1017	-	34.1060512733636	27.6850130719346	31.2049639246928	20.1811061831652	17.0557420950889	23.7949282795072	1.12252133781013	-0.696518979868898	5.15632299325529e-06	0.0413231139462918	Intergenic before ENSMUST00000170893
RP23-187B11.7	9	22127555	22127788	234	+	2.85482375041346	2.40857326372384	2.73634555460212	14.923956143612	12.3562583761245	18.7036483088435	-2.15994149000154	-2.03690517779547	5.38252434564589e-06	0.0428521177055947	intron (ENSMUST00000214165, intron 3 of 3)
Nectin3	16	46503022	46503168	147	-	1.06726227271999	0.910356227256404	1.02239448634618	9.00678349914043	7.4527819567389	11.542628441962	-3.01751361281304	-2.65280600916604	5.45686513575733e-06	0.0431600226506091	Intergenic between ENSMUST00000149901 and ENSMUST00000122554
Dio2	12	90666952	90667577	626	-	12.8353341493089	10.8547339358644	12.3125222038594	2.91560748975438	2.41206701830084	3.67132291902447	2.24155333080248	-2.24066917219983	5.51406884778832e-06	0.0433292665607857	Intergenic between ENSMUST00000110133 and ENSMUST00000082432
Mrpl37	4	107066613	107067279	667	-	13.1907394863028	10.7305341395023	12.1074179355512	40.8752940763235	34.503395582878	48.3234372918294	-1.25953400187434	-0.659465468188668	5.65199739909647e-06	0.0441265658102207	promoter-TSS (ENSMUST00000030365)
Ighv7-1	12	113904017	113904172	156	-	0.712439249596197	0.608873219718548	0.67873815587074	7.03789855554019	5.83505707069153	9.11175583549703	-3.45545432234865	-2.91035552414237	5.76751399510544e-06	0.0447397891398268	Intergenic between ENSMUST00000103474 and ENSMUST00000103462
Ptprd	4	75911331	75911470	140	-	0.712317627348049	0.608698645640663	0.678932100510707	7.04750785946402	5.84240673402011	9.1181072335442	-3.43712137183726	-2.90808681614842	6.02134380821224e-06	0.0458275009721323	Intergenic between ENSMUST00000030103 and ENSMUST00000107289
Rbfox1	16	6660567	6660680	114	+	0.712318376112318	0.608709631648667	0.678887421528785	7.04643650712597	5.84160899152069	9.11761275308351	-3.43991022158966	-2.90840272564092	6.07117881542373e-06	0.0459179949552239	Intergenic between ENSMUST00000190515 and ENSMUST00000115841
Clec14a	12	58324061	58324192	132	-	0.712347186873431	0.608718244324502	0.678985112774962	7.04794940410654	5.84272329840537	9.11819059123419	-3.43550522178427	-2.9079072435245	6.12100922283652e-06	0.0460073302159989	Intergenic between ENSMUST00000062254 and ENSMUST00000021375
Gm24880	7	71012473	71012746	274	+	13.9159390040893	11.7407493618748	13.3387599307287	3.89489168354655	3.22474920403009	4.88192120134308	1.97980541276719	-2.0960468738433	6.22613853826634e-06	0.0462747460202155	Intergenic between ENSMUST00000158776 and ENSMUST00000207528
Gm2310	15	8528934	8529474	541	-	20.8010019037858	17.4198361019969	19.7854542382953	8.80748938006741	7.32211026697536	10.8594275119478	1.47705453697546	-1.47335050313525	6.23306669506194e-06	0.0462747460202155	Intergenic between ENSMUST00000179217 and ENSMUST00000005493
Lipi	16	75514112	75514398	287	-	1.42413300362152	1.21116355163766	1.36476126301077	10.6588512368818	8.79853561147266	13.5509117804917	-2.73255382440449	-2.46432386721714	6.41692812261828e-06	0.0473492605332642	Intergenic between ENSMUST00000116586 and ENSMUST00000062721
Cntrl	2	35115144	35115927	784	+	31.7220170690013	25.9612458342927	29.3702397109796	18.106864208295	15.2334820213934	21.5689754837171	1.14990181752423	-0.806678513368482	6.82226684991935e-06	0.0496705090696116	intron (ENSMUST00000028237, intron 3 of 43)
Gm23662	7	113098299	113098640	342	+	15.3578522343152	12.9500020251783	14.6998645113083	4.87655961284925	4.0386187207983	6.08368148283845	1.82767920102341	-1.94371374452913	6.85533195248079e-06	0.0496705090696116	Intergenic between ENSMUST00000182858 and ENSMUST00000158046
Hdac7	15	97831087	97831336	250	-	3.57085884757899	3.01101420295377	3.4178824275406	16.5816147563917	13.7323814314685	20.6863395710698	-1.97876063593835	-1.89079252030288	6.88433274503014e-06	0.0496705090696116	promoter-TSS (ENSMUST00000079838)
Msh5	17	35029304	35029712	409	-	6.09314530556283	5.10684760586562	5.79952821967731	22.5092007325921	18.7033905969516	27.7846609743244	-1.6197942864959	-1.46674194025737	6.8956945930291e-06	0.0496705090696116	intron (ENSMUST00000097338, intron 23 of 24)
Ibtk	9	85703324	85703658	335	-	15.3527457753215	12.9460725003408	14.6958592446592	4.87679533105783	4.03877127023746	6.08487193825373	1.82654264360113	-1.94420489827803	6.96040137282102e-06	0.0498399334371814	intron (ENSMUST00000039213, intron 24 of 28)
Ncam1	9	49832852	49833929	1078	-	36.1371888799015	29.1177826641428	32.6934942820052	22.5312854088703	19.121133148928	26.3292749257228	1.06840694184673	-0.596791745564393	7.02353448602888e-06	0.049996162625713	Intergenic between ENSMUST00000192584 and ENSMUST00000076364
Kcnh5	12	74920992	74921689	698	-	26.335458516901	21.8572458288365	24.8325062037765	13.4480145957009	11.2296382610371	16.3289303768826	1.26075075854713	-1.09453358661936	7.20554517201011e-06	0.0506953671263579	intron (ENSMUST00000042299, intron 10 of 10)
Unc79	12	102994678	102994833	156	+	1.06737417706326	0.910805409242117	1.02167798465816	8.67568047136228	7.18129044055534	11.1353122667667	-3.00662593427939	-2.68761520914512	7.39381689548356e-06	0.0508240621353787	intron (ENSMUST00000101099, intron 2 of 48)
Bahd1	2	118901209	118901482	274	+	14.365199401993	11.5994816925645	13.0390509788603	43.4340388967787	36.8161363580784	50.8849248292746	-1.20393610321114	-0.575124238524798	7.50078918300146e-06	0.0508240621353787	promoter-TSS (ENSMUST00000151162)
Gm25660	18	58384398	58384767	370	-	17.1651776680537	14.4433027582723	16.3959621457299	6.19224816774452	5.1314724757712	7.68337413692307	1.67152301712668	-1.76840269382055	7.57862038649472e-06	0.0508240621353787	Intergenic between ENSMUST00000158470 and ENSMUST00000025500
Pik3c2b	1	133101501	133101670	170	+	2.8547840748978	2.40857942294018	2.73649319677178	14.605745727145	12.0926183068517	18.3106749291663	-2.13073948540869	-2.05741932055914	7.60718780231289e-06	0.0508240621353787	intron (ENSMUST00000077730, intron 28 of 32)
Pfkfb3	2	11535373	11536030	658	-	20.5555528782941	15.9702054222223	17.5229031288679	60.1269906741096	52.056187759242	67.3034954283687	-1.05430694847029	-0.145367349675591	7.65028748669205e-06	0.0508240621353787	intron (ENSMUST00000192949, intron 1 of 14)
Tmem150cos	5	100176013	100176122	110	+	0.71257281847365	0.609108149832315	0.678336046784786	6.71815206198569	5.57096408125639	8.70771968025721	-3.42427282972143	-2.94973306899776	7.68712666587327e-06	0.0508240621353787	Intergenic between ENSMUST00000154539 and ENSMUST00000094578
Hira	16	18907523	18907640	118	+	0.71257281847365	0.609108149832315	0.678336046784786	6.71815206198569	5.57096408125639	8.70771968025721	-3.42427282972143	-2.94973306899776	7.68712666587327e-06	0.0508240621353787	intron (ENSMUST00000120532, intron 5 of 12)
Syndig1	2	150003278	150003440	163	+	1.78153344220457	1.51134279908504	1.70746814194952	11.6455817684586	9.60821924252468	14.7392087024352	-2.513266149511	-2.35217590504068	7.71989171389031e-06	0.0508240621353787	exon (ENSMUST00000109935, exon 4 of 4)
Phex	X	156904184	156904953	770	-	17.155192761586	14.441751005969	16.3926389303205	5.86246325642492	4.85725641686787	7.2791886146487	1.74485295804598	-1.78807033870653	7.82794836659976e-06	0.0508240621353787	Intergenic between ENSMUST00000112542 and ENSMUST00000079945
Epha3	16	63712488	63712658	171	-	1.06733987776038	0.910703569499438	1.02181406538542	8.68101865271714	7.1851991635598	11.1386705679337	-2.99882494006687	-2.68656243154694	7.87653841249142e-06	0.0508240621353787	intron (ENSMUST00000064405, intron 3 of 16)
Gm9847	12	14710349	14710489	141	+	0.712597732500542	0.609140122538904	0.678312995929807	6.71659406406021	5.56976101749963	8.70657826495773	-3.42699182533993	-2.95008259207496	7.88532115179722e-06	0.0508240621353787	Intergenic between ENSMUST00000052528 and ENSMUST00000020922
Brwd1	16	96081297	96081576	280	-	10.1146441888891	8.37629590018664	9.51205402384087	31.5637317870839	26.3864995146779	38.2027843411368	-1.32372964843318	-0.992830866184142	7.91721577019087e-06	0.0508240621353787	promoter-TSS (ENSMUST00000099502)
Snrpe	1	133503448	133504122	675	-	1.42422954034579	1.21094955130472	1.36474730602965	10.9749025297763	9.05787487418785	13.9444672126429	-2.76651141699277	-2.43729136900426	7.96080534405416e-06	0.0508240621353787	Intergenic between ENSMUST00000094551 and ENSMUST00000166915
Rbfox1	16	7693209	7693317	109	+	0.712573816664759	0.609099830217641	0.678377182779866	6.71930493581684	5.57184368283942	8.70845935058164	-3.42185135004349	-2.94943219600055	7.99035081450525e-06	0.0508240621353787	Intergenic between ENSMUST00000056416 and ENSMUST00000158881
Tle3	9	61507474	61507681	208	+	2.49597259499039	2.10924371860399	2.39446328464966	13.6136153462025	11.2689234987174	17.1172693778038	-2.23110082265861	-2.14947818663311	8.0218191423832e-06	0.0508240621353787	Intergenic between ENSMUST00000162127 and ENSMUST00000008036
Gm15155	X	156746306	156746577	272	+	10.6809534560788	9.0816194919556	10.2349230522196	1.93795434685933	1.59946315863314	2.46242071616469	2.46115562163302	-2.48912147093778	8.14139086135013e-06	0.0513129816390649	Intergenic between ENSMUST00000112542 and ENSMUST00000079945
Inhba	13	15993319	15994230	912	+	32.1230079037287	26.2351543840846	29.6556294166094	18.803217663123	15.8372237856978	22.3390209068503	1.12015555020531	-0.777780965373591	8.42333608219425e-06	0.0523941339264422	Intergenic between ENSMUST00000110510 and ENSMUST00000042603
Pdgfd	9	5902673	5902789	117	+	0.712589710052309	0.609106356045731	0.678423243376394	6.71987040057114	5.5722537735096	8.70861143704581	-3.4198880731589	-2.9492206633237	8.45797387259287e-06	0.0523941339264422	Intergenic between ENSMUST00000151332 and ENSMUST00000058692
Rora	9	69079340	69079476	137	+	1.06732231462338	0.910685406756849	1.02180464698863	8.68124727067062	7.18536606254851	11.1388109903798	-2.99850426605983	-2.68653038959415	8.46322072766963e-06	0.0523941339264422	intron (ENSMUST00000034766, intron 1 of 10)
Pxdc1	13	34490736	34491037	302	-	13.1991270790184	11.1467116721859	12.6583979805837	3.56760414031436	2.95338403461085	4.48072615350705	2.01587918664859	-2.16595601177975	8.48611402598632e-06	0.0523941339264422	Intergenic between ENSMUST00000157948 and ENSMUST00000053459
Tbpl2	2	24094852	24095321	470	-	7.54105081010804	6.29836251743862	7.15774513525269	25.515750176369	21.2438838172485	31.3221636882069	-1.47665609854215	-1.28579349523451	8.74850886861327e-06	0.0534685886167766	promoter-TSS (ENSMUST00000080453)
Gm37341	14	91723096	91723412	317	+	1.78154975935292	1.5112045966881	1.70751702609338	11.6494844600644	9.6117572012897	14.7417951658929	-2.51226787224906	-2.35157922525833	8.80401431489941e-06	0.0535374322552931	Intergenic between ENSMUST00000081204 and ENSMUST00000194680
Dnah5	15	28752089	28752982	894	+	31.760950479336	25.9586276257643	29.3517097198262	18.4791791736966	15.5580094166077	21.9749218734881	1.12651526774194	-0.795235069679353	8.92346265802202e-06	0.0539885097836451	Intergenic between ENSMUST00000067048 and ENSMUST00000081728
Gm43045	5	58280906	58281365	460	-	6.09279608192298	5.10675445707108	5.79940957207381	22.2050926375049	18.4501929271745	27.4105324111096	-1.60059151738206	-1.47972256599567	9.0022632016571e-06	0.0539885097836451	Intergenic between ENSMUST00000198725 and ENSMUST00000198717
Epsti1	14	77956094	77956641	548	+	19.6985588182244	16.5200924244289	18.7601844149062	8.15376794588887	6.772217409222	10.0719913162794	1.50042033677179	-1.54998387236028	9.01203428433476e-06	0.0539885097836451	intron (ENSMUST00000022591, intron 6 of 11)
C2	17	34894000	34894655	656	-	22.6124821454578	17.3877926584764	18.9447259088361	65.3986515234233	56.9240970957532	72.3351205010645	-1.01075816359735	-0.0321841408192447	9.24680571867548e-06	0.0548518702132669	promoter-TSS (ENSMUST00000148431)
Itgb6	2	60686094	60686691	598	-	23.7278630290674	19.7841284452323	22.4859835565782	11.4472355981087	9.53838468174273	14.0094642153752	1.31841819687016	-1.25261943856217	9.50157591855517e-06	0.0556287302114314	intron (ENSMUST00000028348, intron 1 of 17)
Kansl1l	1	66785409	66785699	291	-	12.1176574369889	10.2580609477424	11.6212650267585	2.91379396256031	2.40829469562852	3.67642526505384	2.14906750034157	-2.29298244077536	9.50880049378733e-06	0.0556287302114314	intron (ENSMUST00000129190, intron 1 of 13)
Gm37495	14	114216665	114217587	923	-	38.2205000826829	30.5958952317184	34.2257967522896	24.213706342982	20.624428580417	28.0750715454373	1.06363070831036	-0.51815991989709	9.51567538018112e-06	0.0556287302114314	Intergenic between ENSMUST00000072359 and ENSMUST00000194590
Gpam	19	54864649	54864983	335	-	14.6365372875096	12.3467270278535	14.0210624867121	4.54792959898055	3.7659084915852	5.68524616204965	1.8485832191345	-2.00715654052673	9.62024440862734e-06	0.055969656945893	Intergenic between ENSMUST00000036700 and ENSMUST00000061856
Grb7	11	98457812	98458130	319	+	8.63058718019194	7.1907391635874	8.17266981272642	27.8053663745788	23.1766149779444	33.9828633133042	-1.39443935628343	-1.16391578088546	9.69252536890588e-06	0.0561203711460376	Intergenic between ENSMUST00000019456 and ENSMUST00000103141
Cobl	11	12322279	12322394	116	-	0.712562792034973	0.609060978610017	0.678495629077902	6.72232497201272	5.57410274201573	8.70995171991324	-3.41396596590345	-2.94853972019829	9.80609141302328e-06	0.0564270280754951	intron (ENSMUST00000172919, intron 7 of 7)
B3gat1	9	26749599	26749798	200	+	3.57067610210709	3.01111243910395	3.41829919272339	16.2586088688241	13.4644678701769	20.2919912134069	-1.95237268171278	-1.90984882115584	1.00444529772018e-05	0.0573350642197329	intron (ENSMUST00000160899, intron 1 of 6)
Ssc5d	7	4943307	4943644	338	+	10.1187869490836	8.37430662591358	9.50844724920651	32.2119335915474	26.9373059390684	38.950808945496	-1.34992715131172	-0.972670752731433	1.01003900203091e-05	0.0573836825020493	intron (ENSMUST00000057612, intron 13 of 13)
Nxn	11	76383401	76383531	131	-	1.06758967691822	0.911270527396218	1.02119844006814	8.34866139292496	6.91255915767714	10.7293685781158	-2.98734729655428	-2.72230042257943	1.02383812431701e-05	0.0578958451565884	intron (ENSMUST00000021204, intron 1 of 7)
Crnde	8	92157496	92157621	126	-	1.06750326150174	0.911154214360719	1.02124636012967	8.35296669826782	6.91577762527311	10.7321639236038	-2.98123528604355	-2.72148560495696	1.03535051539411e-05	0.0582745352135248	Intergenic between ENSMUST00000133528 and ENSMUST00000034183
Gm37240	3	85557610	85557956	347	-	13.5579781258972	11.4419491540928	12.9983550815506	3.89253529606773	3.22263754881484	4.88310477774914	1.93903792554246	-2.11979055459561	1.05930409234046e-05	0.0583199657754933	intron (ENSMUST00000154148, intron 3 of 9)
Gm12214	11	53729097	53729372	276	-	13.5597729652223	11.4416690641821	12.9991125018584	3.89438801282015	3.22423221199554	4.88411544774889	1.93996263379211	-2.11870206386117	1.05992673393767e-05	0.0583199657754933	Intergenic between ENSMUST00000151643 and ENSMUST00000108920
Wdr76	2	121530354	121530538	185	+	11.0450187297295	9.37610909399814	10.5851846066361	2.26395215607082	1.86805454902999	2.8686286304669	2.32550703233479	-2.42938736913247	1.06037357040184e-05	0.0583199657754933	intron (ENSMUST00000028676, intron 8 of 12)
Hsp90b1	10	86700413	86700540	128	-	1.06749857352221	0.911140296194552	1.02126493576214	8.35359024902244	6.91622684564071	10.732505401311	-2.98015649200417	-2.72134998138928	1.06376114076723e-05	0.0583199657754933	intron (ENSMUST00000020238, intron 5 of 17)
Ino80	2	119404410	119404521	112	-	1.06758795454221	0.911241323908239	1.02129237039633	8.35121048919072	6.91442476450139	10.7306075591626	-2.9826322707273	-2.72172654147627	1.07108246719097e-05	0.0583848017804956	intron (ENSMUST00000049920, intron 27 of 35)
Gm38388	1	60656389	60656562	174	-	11.0456346471819	9.37673521406781	10.5857640632674	2.26371849353586	1.86786465479184	2.86838690875645	2.32554965294506	-2.42946358485677	1.0826181795847e-05	0.0586098375078717	Intergenic between ENSMUST00000195569 and ENSMUST00000027165
Khdrbs2	1	31828331	31828967	637	+	0.712389612161111	0.608799423665406	0.67882846233374	7.04220561811253	5.83835403989671	9.11462903655138	-3.4473109692929	-2.90934177680566	1.08489738256272e-05	0.0586098375078717	Intergenic between ENSMUST00000027230 and ENSMUST00000027226
Klrb1a	6	128628429	128628627	199	-	1.42333555106157	1.2120845344841	1.36457176866098	9.99339871734246	8.25685577743655	12.7455443103099	-2.68244076560555	-2.52511526264595	1.1100259380994e-05	0.0590892014200976	Intergenic between ENSMUST00000203150 and ENSMUST00000032518
Sema5a	15	32684041	32684767	727	+	29.0089804052295	23.8992859882127	27.1023876630702	16.1326008157889	13.523415010724	19.385560227954	1.16583296459987	-0.931614429400586	1.11094516418173e-05	0.0590892014200976	intron (ENSMUST00000067458, intron 21 of 22)
Brinp1	4	68627031	68628300	1270	-	17.8850807784457	15.042142852486	17.0773367142199	6.18909882050062	5.12980856576118	7.67434751804794	1.73408973906825	-1.73348205747669	1.1179086538739e-05	0.0590892014200976	Intergenic between ENSMUST00000107365 and ENSMUST00000030036
Rai2	X	161615804	161616147	344	+	18.2520882308202	15.3350287972147	17.4121884180606	7.17044143445123	5.94724405179585	8.87811461650072	1.56208599171798	-1.6640414122809	1.11818517153633e-05	0.0590892014200976	Intergenic between ENSMUST00000207320 and ENSMUST00000112338
Slc5a7	17	54679379	54679972	594	-	20.7973805480954	17.4111754162794	19.7771542134669	9.14138100490311	7.60116812820898	11.2655973081534	1.42586523254932	-1.45794177375396	1.12459155819966e-05	0.0591693580336874	Intergenic between ENSMUST00000095712 and ENSMUST00000133899
Srbd1	17	86045419	86045541	123	-	1.06745858404099	0.911055922463128	1.02134352159352	8.35744369525308	6.91907741143416	10.7351264023763	-2.97483226341024	-2.72061069853481	1.13119059854103e-05	0.0592589130679165	intron (ENSMUST00000095187, intron 16 of 20)
Med10	13	69999592	69999708	117	+	1.42339823464599	1.21200832425363	1.36458531145691	9.99778574807869	8.25986207764393	12.7478419405931	-2.67969310087085	-2.52445577672643	1.14271303535031e-05	0.0594681717702392	Intergenic between ENSMUST00000022089 and ENSMUST00000187681
Fmn1	2	113398713	113399304	592	+	27.1001402499369	22.443001143412	25.4861937154729	14.4415099924482	12.0726315599376	17.4795743707566	1.20830298375086	-1.03884133808934	1.14780738662548e-05	0.0594681717702392	intron (ENSMUST00000099576, intron 2 of 18)
Vmn1r18	6	57383991	57384650	660	-	27.8802272388794	23.0446710182367	26.1584257726503	15.1077415401703	12.6420260631399	18.2350989563791	1.19180239591072	-0.995022297694836	1.15468870287668e-05	0.0594681717702392	Intergenic between ENSMUST00000176395 and ENSMUST00000164732
Hapln1	13	89521503	89522259	757	+	26.7162615800521	22.144935759199	25.1526508702675	14.1114706946056	11.7913136915674	17.1022970146273	1.21748814163462	-1.06089378888153	1.15484201338096e-05	0.0594681717702392	Intergenic between ENSMUST00000043111 and ENSMUST00000022108
Tmem63c	12	87026454	87026849	396	+	2.13866959718124	1.80961950537572	2.05129223202211	12.955059823271	10.7122704439063	16.3304560834869	-2.38601212702072	-2.22239097850971	1.16992531337515e-05	0.059688079262516	promoter-TSS (ENSMUST00000146292)
E130304I02Rik	7	35863820	35864388	569	+	2.496813720854	2.10869847183094	2.3945964358278	13.9489756251448	11.5473507898591	17.5210437873836	-2.26005669167942	-2.12485769372458	1.17390968731128e-05	0.059688079262516	Intergenic between ENSMUST00000052454 and ENSMUST00000192928
Fam98a	17	75772847	75773621	775	-	18.244313888054	15.3320127842327	17.4084173423469	6.84578762761101	5.67689765181217	8.47889859480278	1.62543590035973	-1.68090507954595	1.18101703325495e-05	0.0597982031945862	Intergenic between ENSMUST00000112507 and ENSMUST00000083359
Ssr1	13	37993998	37994422	425	-	18.8076504879415	14.8048548726917	16.386865295349	54.3056304407519	46.688060547775	61.7232477627914	-1.07017383468316	-0.272493097051842	1.19064540392898e-05	0.0600345241160063	promoter-TSS (ENSMUST00000021864)
Hhex	19	37487702	37488329	628	+	26.3571799084922	21.8660847188182	24.840603898195	13.7728359068441	11.5032896565922	16.7126873217092	1.22954733169911	-1.08331092557672	1.19729594455074e-05	0.0601193592366608	Intergenic between ENSMUST00000128184 and ENSMUST00000066439
Nxnl1	8	71562826	71563091	266	-	6.81444794751063	5.70291320599462	6.47842368878465	23.5300567694306	19.5696797098803	28.9823308963543	-1.51612589919138	-1.39328861441371	1.22381884735846e-05	0.06119721317524	intron (ENSMUST00000163659, intron 1 of 1)
Nova1	12	46401633	46401812	180	-	1.78098415738385	1.51221964350939	1.70680098287565	11.308780146294	9.33151181851126	14.3348292176334	-2.48675927488193	-2.38080871981618	1.23229335063243e-05	0.0613673974749266	Intergenic between ENSMUST00000158601 and ENSMUST00000021438
Trpm6	19	18837208	18837620	413	+	4.64792315723666	3.91206404430701	4.44069028514017	18.5576747399462	15.3767826562527	23.0363802039643	-1.75148474400697	-1.72407160459532	1.24724954796797e-05	0.0618576480321802	intron (ENSMUST00000040489, intron 24 of 38)
Spast	17	74328223	74328369	147	+	1.42353717989918	1.21208437610575	1.36470333437632	9.99854555142409	8.26028814751602	12.7477355554596	-2.67858020711372	-2.52424623376341	1.25712641841705e-05	0.0620556179118973	Intergenic between ENSMUST00000112571 and ENSMUST00000024869
Lta4h	10	93425788	93426057	270	+	6.8152971866943	5.70332392126017	6.47897219560235	23.5350669027423	19.5744656330711	28.9861947474343	-1.51593762647447	-1.39286763995055	1.26149733468031e-05	0.0620556179118973	Intergenic between ENSMUST00000151153 and ENSMUST00000016033
4930533K18Rik	10	70815138	70815358	221	+	2.13834471952529	1.81080934008791	2.05054192172171	12.3051844997724	10.1673926164862	15.533992975448	-2.32202121596622	-2.27216578679663	1.27117816088863e-05	0.0621300143080572	Intergenic between ENSMUST00000162793 and ENSMUST00000058942
Col24a1	3	145368580	145368864	285	+	4.6481692449235	3.91183010322445	4.4405252603007	18.5680266483495	15.3860569053348	23.0454568828026	-1.75149037443135	-1.7231534797228	1.27327807302377e-05	0.0621300143080572	intron (ENSMUST00000029848, intron 19 of 59)
Fstl4	11	53125838	53126464	627	+	32.1143070743807	26.2142939887942	29.6258409613648	19.1472207689006	16.1315933036086	22.7323665592194	1.09538211706023	-0.768693270030132	1.30875711784082e-05	0.0636047549586348	intron (ENSMUST00000036796, intron 6 of 15)
Bsph1	7	13468499	13468700	202	+	1.06771711930987	0.911544597906876	1.02075095299415	8.02622008985924	6.64698611443239	10.3266528845051	-2.96189014949205	-2.75705569974365	1.32080021013956e-05	0.0639332813397968	intron (ENSMUST00000098811, intron 2 of 4)
Fbxo33	12	59680217	59680492	276	-	9.96304932127357	8.48654460070309	9.5525082713853	1.61163362992527	1.33182429648711	2.05676591011288	2.55336743448544	-2.5818724373034	1.3403812320051e-05	0.0645599780293483	Intergenic between ENSMUST00000161351 and ENSMUST00000195321
Gm37295	3	47822945	47823333	389	+	13.9211593851874	11.7447657205585	13.3419460680472	4.21909733612265	3.49327655952424	5.28490694117685	1.87192311286494	-2.07359347336981	1.34532900421052e-05	0.0645599780293483	Intergenic between ENSMUST00000194097 and ENSMUST00000192186
Sntg1	1	7864802	7865348	547	-	18.9892176054553	15.9348427237111	18.0949546780444	7.83063014089362	6.50106221947342	9.67968078902986	1.50191907930041	-1.59592035801887	1.35482058478131e-05	0.0645599780293483	Intergenic between ENSMUST00000194854 and ENSMUST00000140295
Usp15	10	123212773	123214126	1354	-	19.3352775506473	16.2302002401684	18.4300307592987	7.49592378371351	6.2218467843611	9.26925440757576	1.58810373242171	-1.59815520210671	1.36262228469745e-05	0.0645599780293483	Intergenic between ENSMUST00000020334 and ENSMUST00000050756
Lipm	19	34087552	34087937	386	+	17.1689356154536	14.4426180977264	16.3960616617592	6.51822314167223	5.4021834321887	8.08471834433841	1.60110214759474	-1.75051676621243	1.37070559754066e-05	0.0645599780293483	Intergenic between ENSMUST00000126710 and ENSMUST00000025685
H2-M10.6	17	36814789	36815320	532	+	22.6264611464302	18.8941493675647	21.4729493613386	10.7828314331735	8.97844917929285	13.2320277466034	1.32700942587827	-1.3182705045636	1.37600049998494e-05	0.0645599780293483	intron (ENSMUST00000041398, intron 5 of 5)
Vmn2r100	17	19511046	19511210	165	+	1.06769593874976	0.911502159484051	1.02081457968596	8.02871748702419	6.64884751259653	10.3281447333289	-2.95784011883379	-2.75652826477924	1.38616595914747e-05	0.0645599780293483	intron (ENSMUST00000166081, intron 1 of 5)
Fbxo16	14	65266245	65266705	461	+	11.6014491378791	9.55585012409027	10.8358430337352	34.2454206771201	28.7101991408978	41.1384639426742	-1.22639071399625	-0.872236551080655	1.39114176846534e-05	0.0645599780293483	promoter-TSS (ENSMUST00000169656)
Apol7a	15	77368210	77368504	295	-	9.36967811735574	7.78467248710038	8.84544456207031	29.2516975652386	24.4141195132124	35.5807715896657	-1.33675432209727	-1.08978091002538	1.40932838398739e-05	0.0645599780293483	Intergenic between ENSMUST00000166610 and ENSMUST00000176074
Gm38128	3	44906870	44907651	782	+	25.9539313765594	21.5585124346971	24.4955023822515	13.1106869767796	10.9436613900086	15.9413037535039	1.27224734052245	-1.11819531842232	1.4102293045484e-05	0.0645599780293483	Intergenic between ENSMUST00000192085 and ENSMUST00000191710
Gm8247	14	44613691	44613874	184	+	1.06768011963435	0.911514562210114	1.02071023603405	8.02646851754562	6.64720503005309	10.327082189595	-2.9622733015699	-2.75707079168902	1.42425802233047e-05	0.0645599780293483	Intergenic between ENSMUST00000178759 and ENSMUST00000169583
Cntnap5a	1	114026518	114027260	743	+	6.45509369656574	5.40589167418186	6.13999620650161	22.8691364427232	19.0121358754973	28.1975970537427	-1.55620355656901	-1.43537793156224	1.42455872988294e-05	0.0645599780293483	Intergenic between ENSMUST00000035462 and ENSMUST00000043725
Gm38133	13	102054376	102054650	275	-	2.13871676578568	1.81080487389529	2.05100960937961	12.3085785052321	10.1717337112678	15.5343412455293	-2.32001726324476	-2.27119878588009	1.42579065182672e-05	0.0645599780293483	Intergenic between ENSMUST00000193295 and ENSMUST00000195109
Gm23476	16	8105787	8106762	976	+	31.3497481846665	25.6465553893746	29.0096972736517	18.4711028069442	15.5432430642781	21.9917976970481	1.10558136799612	-0.805334922899739	1.43878643903589e-05	0.0645599780293483	Intergenic between ENSMUST00000056416 and ENSMUST00000158881
Zkscan2	7	123496860	123497083	224	-	11.4012666805079	9.66777326541966	10.9286562787765	2.58854085513364	2.13639343268998	3.27401364229892	2.20447530422166	-2.37377108211594	1.4418474747232e-05	0.0645599780293483	intron (ENSMUST00000042470, intron 2 of 6)
4933439N06Rik	6	75719728	75719885	158	-	1.06765036154204	0.911473908551612	1.0207342965032	8.02787223704362	6.64823804733489	10.3278106287322	-2.95973124079504	-2.75676735688168	1.44191997939368e-05	0.0645599780293483	Intergenic between ENSMUST00000203062 and ENSMUST00000097218
Myo10	15	25653644	25654125	482	+	19.7123989922123	16.5256655883647	18.766902189754	8.48031691124309	7.0452472386185	10.4708900105085	1.44767010996866	-1.53387716123862	1.45445324939071e-05	0.0645599780293483	intron (ENSMUST00000110457, intron 1 of 40)
Tmem74	15	43808430	43809353	924	-	10.4731121891435	8.67189139308126	9.84741532724551	31.5417236365525	26.370070698219	38.1680852792789	-1.27249410906661	-0.983381938213057	1.45526562990501e-05	0.0645599780293483	Intergenic between ENSMUST00000022962 and ENSMUST00000067469
Ext1	15	53346078	53346456	379	-	15.1252441072558	12.1970465641078	13.7008678451574	43.158891849419	36.6101755120224	50.4824749486164	-1.11735259842871	-0.565757916185559	1.45718136947171e-05	0.0645599780293483	promoter-TSS (ENSMUST00000077273)
Gm42863	5	145524730	145525162	433	-	17.1652243476561	14.4404889410354	16.3934182077405	6.51734393159711	5.40130560639487	8.08443497087003	1.60054242506461	-1.75103873868686	1.4652901565652e-05	0.0645599780293483	Intergenic between ENSMUST00000197875 and ENSMUST00000075837
Galr1	18	82236988	82237327	340	-	4.28764819789373	3.6123670833018	4.09991416250643	17.5676337524012	14.5519553833391	21.8531940700612	-1.79455769394271	-1.79618395633028	1.47056106239813e-05	0.0645599780293483	Intergenic between ENSMUST00000184638 and ENSMUST00000065224
Ptp4a3	15	73724485	73724860	376	+	17.5331522016791	13.9362404047751	15.5223937538534	49.2861590145372	42.1470143735767	56.6646410210017	-1.05731184155284	-0.389672185836952	1.47245686690787e-05	0.0645599780293483	promoter-TSS (ENSMUST00000167582)
Rprm	2	54107034	54107597	564	-	19.7097506251393	16.5221718728224	18.763016744542	8.48490687548506	7.04944296656952	10.4756127277718	1.44711009055148	-1.53324817736597	1.49370641651837e-05	0.065206982414545	Intergenic between ENSMUST00000100089 and ENSMUST00000112636
Rictor	15	6708180	6708485	306	+	5.00797665499972	4.21062238271873	4.78061528395859	19.2397051819923	15.9487370169778	23.8460633966438	-1.69126304762504	-1.67047841610175	1.51206085894059e-05	0.0654904872336866	promoter-TSS (ENSMUST00000061656)
Htr2c	X	146703654	146705055	1402	+	17.8917467371629	15.0423328745167	17.0787870019249	6.51744246613506	5.40273596496167	8.07726251984412	1.66393438695516	-1.71523472889821	1.5206255100455e-05	0.0654904872336866	Intergenic between ENSMUST00000143610 and ENSMUST00000036303
Foxc1	13	31806066	31806784	719	+	8.27599262177577	6.89535884003259	7.83695476457605	27.8300489972403	23.1971019898433	34.0135389192506	-1.45546270328562	-1.17418758287462	1.52688376137715e-05	0.0654904872336866	promoter-TSS (ENSMUST00000062292)
Spag17	3	100032992	100033709	718	+	30.5740648465187	25.0834760113374	28.4051457595222	17.7616282517992	14.922906030935	21.2248801748581	1.11704455920383	-0.8447754468592	1.53197189700107e-05	0.0654904872336866	intron (ENSMUST00000164539, intron 15 of 48)
Dbx1	7	49627400	49627659	260	-	3.2119726964279	2.7097829378615	3.07814922156976	14.9316691281953	12.3631012343473	18.6983983441878	-1.99308777708355	-2.01451308609504	1.53450118357064e-05	0.0654904872336866	Intergenic between ENSMUST00000184109 and ENSMUST00000032717
Hes1	16	30064075	30064375	301	+	9.00137650591824	7.49410318040978	8.517344222283	28.1482462033135	23.4703167634495	34.3557949172627	-1.34810165053997	-1.13931795466638	1.53994056750493e-05	0.0654904872336866	promoter-TSS (ENSMUST00000023171)
Asic4	1	75465996	75466118	123	+	1.4231877662861	1.21254158422811	1.36442586265644	9.66514203239808	7.98876194026591	12.3424589462492	-2.65744069583145	-2.55595397542894	1.55133301627927e-05	0.0654904872336866	intron (ENSMUST00000113577, intron 1 of 8)
Dio3	12	110147033	110147300	268	+	15.7199126996331	13.2491346768334	15.0368771016131	5.52951453376606	4.57994862759619	6.88616048439137	1.6910397419244	-1.88382204603739	1.56176659573979e-05	0.0654904872336866	Intergenic between ENSMUST00000193116 and ENSMUST00000173014
Rhobtb2	14	69805552	69805870	319	-	11.995658018559	9.83955789729523	11.1417066983447	36.3440642990998	30.5386297565192	43.4199336498851	-1.25096920023576	-0.804269706590273	1.56244574511685e-05	0.0654904872336866	promoter-TSS (ENSMUST00000022665)
Myocd	11	65309655	65309848	194	-	1.42312883341823	1.21249598434743	1.36436721674248	9.66542916289986	7.98902824533037	12.3429609550759	-2.65779493762654	-2.5559693508875	1.56716525518167e-05	0.0654904872336866	Intergenic between ENSMUST00000144399 and ENSMUST00000046963
Ofcc1	13	39764770	39765057	288	-	14.2779714582112	12.0449047868289	13.679743659483	4.54780721652839	3.76568722394171	5.68851649179432	1.81026899775831	-2.02862514038724	1.56883061495626e-05	0.0654904872336866	Intergenic between ENSMUST00000195312 and ENSMUST00000054635
Mrps18c	5	100802629	100802789	161	+	1.06774925832891	0.911545910866671	1.0208716471299	8.0286144925301	6.64874720517317	10.3278873025801	-2.95742092856699	-2.75648504094579	1.57270042083813e-05	0.0654904872336866	intron (ENSMUST00000016977, intron 3 of 5)
Gab2	7	97280829	97281938	1110	+	14.9964369565018	12.6485534423753	14.361679247542	4.54917464795387	3.76713087854744	5.68277383130844	1.88577927877655	-1.98562382405577	1.57485776540279e-05	0.0654904872336866	intron (ENSMUST00000004622, intron 3 of 9)
Mettl16	11	74799484	74799726	243	+	1.78083321389786	1.51265537197747	1.70659727875801	10.9899762986111	9.06892673312868	13.9396576842651	-2.45237629540434	-2.4072193696143	1.60966499840787e-05	0.0660963343891819	intron (ENSMUST00000141755, intron 6 of 9)
Slmo2	2	174492246	174492450	205	-	1.78070131051578	1.51271937500437	1.70645244457389	10.9862836915978	9.06602873167613	13.9377644769348	-2.45395337357162	-2.40781678329619	1.61009896849393e-05	0.0660963343891819	Intergenic between ENSMUST00000141100 and ENSMUST00000059452
Sypl	12	32981612	32981862	251	+	11.4012047381973	9.66576163356293	10.9292758060919	2.59025644358967	2.13818039913894	3.27523023870707	2.20599802579492	-2.37258248733499	1.6112744350834e-05	0.0660963343891819	Intergenic between ENSMUST00000020885 and ENSMUST00000095774
Sel1l	12	92700281	92701201	921	-	36.9996628967111	29.7093651420246	33.29447717685	23.5575629492558	20.0312125066691	27.4142207492681	1.04799902605266	-0.556458746351503	1.64578209200524e-05	0.0671665380178405	Intergenic between ENSMUST00000167466 and ENSMUST00000180321
Palld	8	61527478	61527627	150	-	1.42313873457025	1.21257052744196	1.36434593428307	9.66192226948055	7.986544932864	12.3404226178066	-2.66086986170084	-2.55651016657184	1.65120178007935e-05	0.0671665380178405	intron (ENSMUST00000121785, intron 16 of 21)
Gm38373	5	132673315	132673441	127	+	1.78067768765391	1.51286446135803	1.70641251940356	10.9823308564908	9.06290664978249	13.9353668987911	-2.45528727874678	-2.40837136688713	1.65401465711914e-05	0.0671665380178405	Intergenic between ENSMUST00000178555 and ENSMUST00000192042
Gfod2	8	105714110	105714509	400	-	9.36159310142931	7.78787914194942	8.85041459992889	28.7942867471336	24.0178978732879	35.0985341195505	-1.32117559341416	-1.10603028536073	1.66931590157135e-05	0.0674346132740528	exon (ENSMUST00000013294, exon 3 of 3)
Wdr86	5	24730021	24730223	203	-	1.42317563680095	1.21247714464506	1.36443942341717	9.6678326419846	7.99064574489602	12.3443062838318	-2.65490111379206	-2.55553223911191	1.67176123952718e-05	0.0674346132740528	promoter-TSS (ENSMUST00000068693)
Lrrc3b	14	15778012	15778494	483	-	1.42366027846102	1.21151720035144	1.36457988606214	10.3280874356233	8.52922643311472	13.1502359036189	-2.70745960822905	-2.4941950544928	1.6942723810029e-05	0.0680111168271205	Intergenic between ENSMUST00000163937 and ENSMUST00000022311
Sars2	7	28752274	28752526	253	+	2.85392164016844	2.409691733948	2.73676045317533	13.9440734632613	11.543640600547	17.5073588083752	-2.07270656090185	-2.10296720587642	1.69872038054799e-05	0.0680111168271205	intron (ENSMUST00000094632, intron 13 of 15)
Gm37630	1	149251317	149251680	364	-	14.278212006999	12.045062466146	13.6797622272219	4.54853304959284	3.76630091598132	5.68901092313783	1.81042787371766	-2.02831028622317	1.70901416701697e-05	0.0680111168271205	Intergenic between ENSMUST00000194803 and ENSMUST00000194210
Slitrk3	3	73085927	73086378	452	-	17.8903777209848	15.0339023437732	17.070000258914	7.17314120957657	5.94857657691191	8.88378157855137	1.53157131696659	-1.68052687268833	1.7113223327226e-05	0.0680111168271205	Intergenic between ENSMUST00000059407 and ENSMUST00000193965
Mthfd1l	10	4062758	4063180	423	+	5.36850192480849	4.51037159651463	5.12132337204931	19.8978520366725	16.5039026451751	24.6355846465803	-1.63624683139276	-1.62035467787039	1.71415413893715e-05	0.0680111168271205	intron (ENSMUST00000117291, intron 20 of 27)
Trak2	1	58914053	58914266	214	-	11.75942187275	9.95959848589554	11.2760827181369	2.91397544984225	2.40743873345631	3.67932579236354	2.10025768686199	-2.31906759704441	1.74480844624743e-05	0.0683499131619157	intron (ENSMUST00000027186, intron 10 of 15)
Mgrn1	16	4885418	4885596	179	+	11.760317267465	9.96078475311184	11.276792814422	2.91341076989508	2.40688366394573	3.67883974346697	2.10011869274989	-2.31933832269011	1.74830670304828e-05	0.0683499131619157	promoter-TSS (ENSMUST00000023159)
Lep	6	29042239	29042437	199	+	1.78095208129123	1.51262155028507	1.70672530319293	10.9927680492197	9.07111623573062	13.9410613733888	-2.45114959772045	-2.4067565247726	1.7503940705327e-05	0.0683499131619157	Intergenic between ENSMUST00000062304 and ENSMUST00000069789
C2cd4b	9	67636609	67636895	287	+	2.85386741978898	2.40955096878401	2.73665749199881	13.9465174940342	11.54571861035	17.5092441015064	-2.07263224587128	-2.10265758751032	1.75495069863879e-05	0.0683499131619157	Intergenic between ENSMUST00000216972 and ENSMUST00000171652
CAAA01216754.2	9	124342069	124342923	855	-	25.2376538272372	20.9749819632775	23.8340042396444	13.1118689349734	10.9418301222216	15.9571744018368	1.22942269966183	-1.14085216468443	1.75714572689383e-05	0.0683499131619157	promoter-TSS (ENSMUST00000215882)
Il13ra2	X	147340282	147340556	275	-	11.7629480175558	9.96177108183188	11.2797463792265	2.91368912131373	2.40737058590382	3.67853270082805	2.10183673188141	-2.31867424263021	1.76223039180429e-05	0.0683499131619157	Intergenic between ENSMUST00000112831 and ENSMUST00000033646
Spata13	14	60597366	60597568	203	+	1.78101192886113	1.51233798403919	1.70681767315465	11.0007254800207	9.07739894895761	13.9458473751144	-2.44843107731122	-2.40560711674158	1.77281596802624e-05	0.068540803530089	Intergenic between ENSMUST00000022561 and ENSMUST00000159169
Oma1	4	103311627	103311793	167	+	2.8535203410017	2.40994577325008	2.73669372811327	13.9327545540727	11.533929058409	17.5005276555709	-2.07395085960995	-2.10473935197202	1.78785086336805e-05	0.0687900312157536	Intergenic between ENSMUST00000097944 and ENSMUST00000035780
Sytl3	17	6727373	6727873	501	+	8.62564311187237	7.19095423839677	8.17298319368487	27.1385639115577	22.6146416469811	33.2042026442637	-1.3636985541579	-1.18814531602149	1.79510639075365e-05	0.0687900312157536	intron (ENSMUST00000097430, intron 9 of 14)
Mmp16	4	17471672	17471946	275	+	1.7810692400454	1.51244512051305	1.70686647338146	10.9990569648611	9.07607174758607	13.9446596493863	-2.44881527441732	-2.4058019785198	1.79631590350891e-05	0.0687900312157536	Intergenic between ENSMUST00000193345 and ENSMUST00000142434
Ido2	8	24531108	24531297	190	-	2.13833989094786	1.81180146222469	2.05019163687777	11.9771122373711	9.89165681549844	15.1317825163864	-2.29015908406143	-2.29821485303618	1.80708117283488e-05	0.0688269140866722	Intergenic between ENSMUST00000208727 and ENSMUST00000121992
Fchsd2	7	101268787	101269287	501	+	16.0845805865753	13.5494719318932	15.3783560834511	5.86035229594898	4.85449879452791	7.28697143995464	1.64749625144676	-1.84382969644287	1.81022048273764e-05	0.0688269140866722	intron (ENSMUST00000032931, intron 14 of 20)
Dcc	18	72438816	72439055	240	-	1.06790880342723	0.911928848758246	1.02017491672855	7.69864760912981	6.37750017854129	9.92015094188363	-2.94337089152023	-2.79378347591266	1.81767917339369e-05	0.0688269140866722	Intergenic between ENSMUST00000073379 and ENSMUST00000083988
1700125H20Rik	11	85169698	85170297	600	+	6.45245072079267	5.40793431446742	6.14145734452557	22.1777514527715	18.4281210443795	27.3751872044368	-1.51731171901464	-1.46680049412027	1.82002939432117e-05	0.0688269140866722	promoter-TSS (ENSMUST00000100681)
Atp9b	18	80826257	80826639	383	-	16.0749084059126	13.5430411184833	15.3709063147649	5.85803875064355	4.85245349488143	7.28683500188971	1.64584723825925	-1.84521789493403	1.83247541195357e-05	0.0690717291186162	intron (ENSMUST00000091790, intron 11 of 28)
Cfap54	10	93117720	93117865	146	-	1.06774590075041	0.911494928013492	1.02103416610607	8.03301841490692	6.65198540277567	10.3301509176318	-2.9492725730837	-2.75547466568505	1.84302637135029e-05	0.0690717291186162	Intergenic between ENSMUST00000168617 and ENSMUST00000069965
4930526M16Rik	5	64394951	64395481	531	+	20.8023855963514	17.4105854972056	19.7777895054673	9.47006207895767	7.87577019525588	11.6658083596582	1.37764694074419	-1.44307989074757	1.85401136498653e-05	0.0690717291186162	Intergenic between ENSMUST00000199677 and ENSMUST00000197305
Asap2	12	21059719	21059986	268	+	14.6382340526516	12.3466437261683	14.0191352048416	4.87403518291087	4.03611980530912	6.08911542594401	1.75410902735392	-1.98595006972755	1.85417583885199e-05	0.0690717291186162	Intergenic between ENSMUST00000101568 and ENSMUST00000101562
Gm37438	10	72955163	72956014	852	-	22.9899857696476	19.1941323579094	21.8146299493871	10.7783215779951	8.97553804436785	13.2221537998472	1.35158834138445	-1.30557217795783	1.86294869452323e-05	0.0690717291186162	Intergenic between ENSMUST00000160337 and ENSMUST00000192813
Ccny	18	9374071	9374208	138	-	1.06788373337285	0.911922198680332	1.02010019820576	7.69773864009656	6.3768673477419	9.91998091757516	-2.94597612615879	-2.79407002572763	1.86431506459886e-05	0.0690717291186162	intron (ENSMUST00000053917, intron 3 of 9)
Gm44701	7	28873515	28873665	151	-	1.06792667088156	0.911983984619119	1.02005481025373	7.69503976418426	6.37483600434076	9.91820659778534	-2.95007860707312	-2.79462606621056	1.86645793503703e-05	0.0690717291186162	intron (ENSMUST00000207552, intron 1 of 2)
Ak4	4	101356874	101357125	252	+	4.64696759837698	3.91185755020309	4.4403196277197	18.2443412568059	15.1162284636234	22.6524536384128	-1.72838220295744	-1.74052443079258	1.89480787831982e-05	0.0696737865946844	Intergenic between ENSMUST00000149297 and ENSMUST00000102780
Gps2	11	69915111	69915225	115	+	2.13803953809222	1.81165275459858	2.04986697778962	11.9768629760687	9.89095638412858	15.1327363734088	-2.29104338140396	-2.29852545089801	1.89870446447622e-05	0.0696737865946844	promoter-TSS (ENSMUST00000072581)
Smc2os	4	52238944	52240133	1190	-	37.4518459082994	30.0089568926444	33.5885799020079	24.2335579786477	20.630431750011	28.1297905431655	1.03066073751211	-0.532791793897368	1.91058083589984e-05	0.0696737865946844	Intergenic between ENSMUST00000158329 and ENSMUST00000141473
Fhdc1	3	84345115	84345433	319	-	7.53823358381927	6.30151341779085	7.16016547413518	24.5043516462396	20.3928193704058	30.1269340393018	-1.42428424252431	-1.32600618925415	1.91130316424344e-05	0.0696737865946844	Intergenic between ENSMUST00000154152 and ENSMUST00000107689
Sis	3	72622739	72623089	351	-	13.2005328103287	11.1448380545969	12.6581038442058	3.89130064882025	3.22145735254033	4.88497203934647	1.89759578923055	-2.14318172381691	1.92286472616322e-05	0.069811038098488	Intergenic between ENSMUST00000184290 and ENSMUST00000167334
Cntn5	9	10712538	10712653	116	-	1.06793883357777	0.911969802364352	1.02015093847119	7.69731042345488	6.37651709280398	9.91946643961173	-2.94592375048015	-2.79408695668362	1.93484795808859e-05	0.069811038098488	intron (ENSMUST00000162484, intron 1 of 20)
N4bp1	8	86884686	86885427	742	-	13.9376684972178	11.3088323462465	12.7440506822962	40.7978952800118	34.4879329926554	48.0782122620089	-1.17067448528797	-0.645978455073346	1.93967604204632e-05	0.069811038098488	promoter-TSS (ENSMUST00000034074)
Xpr1	1	155472041	155472149	109	-	1.06794492179315	0.911982002579531	1.02013267109991	7.69629764539919	6.37573508415231	9.91863617179197	-2.94702628912999	-2.79426747757723	1.94427604972404e-05	0.069811038098488	Intergenic between ENSMUST00000111774 and ENSMUST00000080138
Hormad2	11	4391997	4393199	1203	-	0.712254349088512	0.608543395229179	0.679252638703372	7.36525210664775	6.10477382557215	9.52005931802351	-3.47207253299238	-2.87035217411057	1.94709843244506e-05	0.069811038098488	intron (ENSMUST00000109948, intron 10 of 10)
Vta1	10	14632578	14632946	369	-	10.3253131556105	8.78473458801935	9.89611247972175	1.93591244249739	1.59847910915939	2.46355776233593	2.39468469320642	-2.51967259816372	1.94989363712223e-05	0.069811038098488	Intergenic between ENSMUST00000208429 and ENSMUST00000154132
Olfr998	2	85594494	85595490	997	+	30.9824209040936	25.3541740742781	28.6826450800172	18.4803243001309	15.548277354777	22.011846436542	1.08695285280216	-0.814014642170207	1.96855858576137e-05	0.070089608934104	Intergenic between ENSMUST00000052307 and ENSMUST00000213837
Sgca	11	94978942	94979754	813	-	11.6144610105649	9.55099501169521	10.8249273792505	34.9963121512962	29.3656491849801	41.9483882452926	-1.2506655688066	-0.850827204946691	1.97155750552371e-05	0.070089608934104	Intergenic between ENSMUST00000152042 and ENSMUST00000038696
Gm25825	X	121745945	121746160	216	-	1.06792984555134	0.911927357738153	1.0202619658673	7.70023251417149	6.37865462891919	9.9208727466608	-2.94002441298705	-2.793376466609	1.97505021357559e-05	0.070089608934104	Intergenic between ENSMUST00000157091 and ENSMUST00000079490
Gm10283	8	60346291	60346572	282	-	13.2020224335872	11.1447883548393	12.6588307158795	3.8926391410179	3.22261088001789	4.88566975933699	1.89832437502888	-2.14236147328505	1.98315000559677e-05	0.0701064658118484	Intergenic between ENSMUST00000160055 and ENSMUST00000093494
Cfdp1	8	111834267	111834686	420	-	14.6359836944036	12.3443743611686	14.0161091765599	4.87638640006942	4.03811095267064	6.091124217167	1.75379891425618	-1.98528091789438	1.9929052096542e-05	0.0701064658118484	intron (ENSMUST00000034432, intron 4 of 6)
Gm8797	3	5728585	5729638	1054	+	0.712191504229557	0.608473949763751	0.679250400581742	7.36790053883478	6.10680334981351	9.52205760253039	-3.46842779771717	-2.86985045557913	2.0313664438399e-05	0.0705287612461417	Intergenic between ENSMUST00000071280 and ENSMUST00000192045
Saxo1	4	86433646	86433767	122	-	1.06784934220134	0.911828795294495	1.02028765385448	7.70373972407376	6.3813169397455	9.92336723607614	-2.93525013402179	-2.79271115398292	2.03398853774388e-05	0.0705287612461417	Intergenic between ENSMUST00000136320 and ENSMUST00000030216
Neto1	18	86029624	86029730	107	+	1.06788460451361	0.911861146552173	1.02031363443186	7.70326957847523	6.38094575720093	9.92291372795969	-2.93553079632436	-2.79275974659124	2.04031469843908e-05	0.0705287612461417	Intergenic between ENSMUST00000025547 and ENSMUST00000058829
Usp24	4	106399051	106399168	118	+	1.06790446645581	0.911876416739151	1.02033842610337	7.70331066041203	6.38096602008637	9.92285196117235	-2.93519773155676	-2.79272809938348	2.0505594429871e-05	0.0705287612461417	exon (ENSMUST00000165709, exon 39 of 68)
Syne1	10	5062330	5062693	364	-	3.57034023670048	3.01156049167277	3.41969272384538	15.5976737550444	12.915978544497	19.4910684291326	-1.89801391073507	-1.95043994642493	2.07693636932492e-05	0.0705287612461417	intron (ENSMUST00000215295, intron 129 of 145)
Slc4a4	5	88836105	88836218	114	+	1.42302161988007	1.21296907061022	1.36400174817527	9.3345185487375	7.71893801188863	11.93639146519	-2.6390885955018	-2.58814949628274	2.07758894650274e-05	0.0705287612461417	Intergenic between ENSMUST00000031311 and ENSMUST00000148750
Mon1b	8	113488772	113488947	176	+	1.0678135347705	0.911819919511557	1.02017877708843	7.70210096156357	6.3801362643664	9.9227290289308	-2.93902325531702	-2.79316196219609	2.07812708408538e-05	0.0705287612461417	Intergenic between ENSMUST00000213082 and ENSMUST00000179926
Gm25825	X	121394798	121394988	191	-	1.06780692779672	0.911787483241661	1.02026465925873	7.70455890858727	6.3819539860245	9.92407659592029	-2.93451425456038	-2.79259033898825	2.08558442033443e-05	0.0705287612461417	Intergenic between ENSMUST00000157091 and ENSMUST00000079490
Vmn2r97	17	18974113	18974428	316	+	4.2871259239266	3.61259789851695	4.10011715578704	17.2410425374	14.2808717205713	21.4587516417195	-1.76984118909947	-1.81449818852613	2.09708563063811e-05	0.0705287612461417	Intergenic between ENSMUST00000168710 and ENSMUST00000170424
Mfn1	3	32576817	32577245	429	+	6.45093069064386	5.40812946333041	6.14158424151961	22.1496912574532	18.4012851439126	27.349242664516	-1.51728186795004	-1.4689525618732	2.1059679852467e-05	0.0705287612461417	intron (ENSMUST00000091257, intron 17 of 17)
Gm26674	10	8929915	8930025	111	+	1.06790766443377	0.911863646918932	1.02039481959419	7.70451904875696	6.38184067474946	9.92335640694636	-2.93254005879659	-2.79241270761271	2.10646648304153e-05	0.0705287612461417	Intergenic between ENSMUST00000180770 and ENSMUST00000216441
RP24-344F2.1	8	20122173	20122582	410	+	14.7039589745146	11.8925960520073	13.3805826076064	42.3873808010725	35.8956445754057	49.7568429538404	-1.14001874946545	-0.591551193282683	2.11859248281607e-05	0.0705287612461417	Intergenic between ENSMUST00000211848 and ENSMUST00000084046
Manea	4	26777697	26777943	247	-	1.42309277996704	1.21295242344306	1.36410592302246	9.33765697924266	7.7210638732696	11.9382104733321	-2.63528433835338	-2.58754940150027	2.12110800831362e-05	0.0705287612461417	Intergenic between ENSMUST00000153813 and ENSMUST00000029964
Jarid2	13	44609673	44610198	526	+	5.72943428360579	4.81071443186431	5.4626344568226	20.5416125657235	17.0463251458213	25.410941809145	-1.58576725592001	-1.57296837174894	2.12729588901952e-05	0.0705287612461417	Intergenic between ENSMUST00000015540 and ENSMUST00000174068
Gm38006	3	143722142	143722379	238	+	1.42304578571748	1.2128625316782	1.36408406550446	9.3401663163909	7.72283607882195	11.9400037807776	-2.6330006479805	-2.58715890402112	2.12842127371407e-05	0.0705287612461417	Intergenic between ENSMUST00000192421 and ENSMUST00000120539
Nol4l	2	153508680	153508876	197	-	2.13829221992051	1.81133158085421	2.05029492031629	11.9854128248374	9.90052193160327	15.1371151512269	-2.28830091888211	-2.29674128952248	2.13233133714111e-05	0.0705287612461417	intron (ENSMUST00000035346, intron 1 of 10)
Ccdc85c	12	108275286	108275844	559	-	19.5934055855416	15.3821902140431	16.9957243816296	55.0867220519121	47.4279044148465	62.4154373187605	-1.02489226720155	-0.246261155969824	2.13620572276904e-05	0.0705287612461417	promoter-TSS (ENSMUST00000136175)
Vtcn1	3	100900204	100900466	263	+	13.1992717027633	11.1432646469456	12.6566215922255	3.8921794589585	3.22220256771501	4.88569289820637	1.897545475478	-2.14285656180243	2.1436456308523e-05	0.0705287612461417	Intergenic between ENSMUST00000054791 and ENSMUST00000094048
Rora	9	69189385	69189825	441	+	18.9817041562115	15.9275694891592	18.0867579083874	8.15252999922937	6.76859616069515	10.0768743028581	1.44455631149377	-1.5814815633152	2.14433961481508e-05	0.0705287612461417	intron (ENSMUST00000034766, intron 1 of 10)
Zfp800	6	28389010	28389370	361	-	15.0002154153467	12.6483506409886	14.3573486807715	5.20282713731524	4.30883422504203	6.49048831383239	1.70310370450632	-1.94354885893431	2.17373685452221e-05	0.0705287612461417	intron (ENSMUST00000035930, intron 1 of 6)
Luzp2	7	54903405	54903632	228	+	12.1202224827768	10.2545815962537	11.625273843829	3.23931944250601	2.67873661028311	4.08262867258169	2.00905787624683	-2.26626448951553	2.17450687374111e-05	0.0705287612461417	intron (ENSMUST00000082373, intron 1 of 11)
Zbtb20	16	42876148	42876261	114	+	6.08901280664459	5.10868131927042	5.80126898749655	21.2006784208725	17.6032490787481	26.20124387521	-1.54046854280605	-1.52634950972777	2.17792204858907e-05	0.0705287612461417	Intergenic between ENSMUST00000102817 and ENSMUST00000151244
Krt31	11	100051296	100051419	124	-	1.42301474524877	1.21299937537444	1.36397833382874	9.33303393202712	7.71792983953892	11.935519185947	-2.64083897693547	-2.58841988461598	2.1820148558862e-05	0.0705287612461417	promoter-TSS (ENSMUST00000007318)
Gm20388	8	123102234	123102842	609	+	9.73392650926436	8.07939058416359	9.17926588975772	30.2128408774155	25.2279624217401	36.6902618660484	-1.32431590552911	-1.04721949230832	2.18217380293525e-05	0.0705287612461417	intron (ENSMUST00000127664, intron 1 of 15)
Gm38049	1	35510844	35511360	517	-	18.9853096293861	15.9311698039666	18.090809228609	8.14947532435403	6.76588812396709	10.0735239252531	1.44517692886713	-1.58181612446405	2.18943509019071e-05	0.0705287612461417	Intergenic between ENSMUST00000152654 and ENSMUST00000195698
Matn2	15	34343892	34344468	577	+	22.6376455210941	18.8986656089538	21.4790985532555	11.1082185078357	9.25057775215417	13.6251982640069	1.2868742213824	-1.3050686387058	2.19296092600668e-05	0.0705287612461417	intron (ENSMUST00000163455, intron 2 of 18)
Rhebl1	15	98880868	98881884	1017	-	9.74756669070849	8.08407653956621	9.18314274709236	30.8625029437266	25.7810411695457	37.4329756007324	-1.34960709066496	-1.0255189440284	2.20301636133758e-05	0.0705287612461417	promoter-TSS (ENSMUST00000024518)
C1ql1	11	102951587	102951946	360	-	14.999735526793	12.6480296576376	14.3570855302752	5.20259559876035	4.30863211409721	6.49041705411705	1.70298807622901	-1.94365612415748	2.20693650490136e-05	0.0705287612461417	Intergenic between ENSMUST00000057849 and ENSMUST00000021313
Thsd7b	1	128937679	128937842	164	+	1.42310207187209	1.21302705230103	1.36408379254576	9.33430862783778	7.71870011585865	11.9358223984078	-2.63839666575904	-2.58809072209291	2.21103218300452e-05	0.0705287612461417	Intergenic between ENSMUST00000142893 and ENSMUST00000073527
Wdr66	5	123302182	123302297	116	+	1.42307305861465	1.21292351987658	1.36409264642919	9.33833424243411	7.7215504415559	11.9387330569132	-2.63474915036422	-2.58745760782497	2.21864262201493e-05	0.0705287612461417	intron (ENSMUST00000121964, intron 17 of 21)
Usp10	8	119953052	119954001	950	+	6.45275745234415	5.40533550914016	6.13898205063271	22.8424990583842	18.9870328613285	28.1757979728273	-1.55659835284626	-1.43752190979224	2.22364933438503e-05	0.0705287612461417	intron (ENSMUST00000144458, intron 11 of 13)
Fry	5	150118415	150118811	397	+	11.9977393805343	9.8540727494361	11.1639408402142	35.6193981982383	29.9084289827864	42.6254367793594	-1.2256826195476	-0.823482623859875	2.22768295778865e-05	0.0705287612461417	promoter-TSS (ENSMUST00000200960)
Ankrd55	13	112259347	112259890	544	+	7.54214182585432	6.30157763971832	7.16091327257453	25.1604073876279	20.9441672332296	30.9058546838737	-1.45846175856522	-1.29978049906855	2.23618085267885e-05	0.0705287612461417	Intergenic between ENSMUST00000192356 and ENSMUST00000022275
Gm22262	4	78713519	78713767	249	+	1.42307777311086	1.21301820694039	1.36405498071614	9.33428934830011	7.71875620068239	11.9361344697672	-2.63906562739254	-2.58815002203395	2.23788275268852e-05	0.0705287612461417	Intergenic between ENSMUST00000158713 and ENSMUST00000133655
Fhad1	4	141958319	141958642	324	-	6.08978604681421	5.10968887928288	5.80239001232105	21.1903935549238	17.5938395764067	26.190684799531	-1.53996162277069	-1.52695321733287	2.23981222544683e-05	0.0705287612461417	intron (ENSMUST00000105780, intron 10 of 32)
Gpr6	10	41127436	41127953	518	-	22.6281149280181	18.8924157980802	21.4716356297356	11.1066889086058	9.24888226165753	13.625489640313	1.28593411453445	-1.30566181347515	2.24338861091058e-05	0.0705287612461417	Intergenic between ENSMUST00000061796 and ENSMUST00000043814
Dock5	14	67876134	67876664	531	-	22.2633003546061	18.5958703016034	21.1329099718546	10.7821776773891	8.97669204432171	13.2374642833634	1.30229800674795	-1.33166125584422	2.24386699873439e-05	0.0705287612461417	intron (ENSMUST00000039135, intron 2 of 51)
Atrnl1	19	58020259	58020547	289	+	16.806130087094	14.141738053306	16.0535023520522	6.5181717236113	5.40147883184483	8.0882376630167	1.56854584733142	-1.76868433629477	2.26600328021237e-05	0.0708607576533547	intron (ENSMUST00000077282, intron 27 of 28)
Gm25687	4	54380769	54381109	341	+	13.5615114920363	11.4416725122881	12.9988002048154	4.21989243939931	3.49384496768915	5.28883867119532	1.83142810003776	-2.0957360120387	2.27339771251493e-05	0.0709044622025622	Intergenic between ENSMUST00000083953 and ENSMUST00000175442
Tmem5	10	122200900	122201727	828	-	28.6339402393194	23.5964545433797	26.7611080952717	16.4548739794537	13.7916168564403	19.7797547909843	1.11800223910561	-0.932448607810447	2.28068826019838e-05	0.0709489871512675	Intergenic between ENSMUST00000140299 and ENSMUST00000020323
Sema6a	18	47441359	47441778	420	-	16.8034132953977	14.140456421121	16.0518184992938	6.51701933720585	5.40036979202035	8.08764196726455	1.56811058572754	-1.76920809916315	2.31805627195119e-05	0.0719265520009912	Intergenic between ENSMUST00000126684 and ENSMUST00000076155
Hivep2	10	13964582	13965736	1155	+	20.4078385911188	15.9587366207029	17.5867165854111	57.0914417804568	49.2579066847882	64.3904436592433	-1.00742172594725	-0.198442484419742	2.33500383011944e-05	0.0721882005960058	promoter-TSS (ENSMUST00000187083)
Chmp6	11	119913344	119913975	632	+	14.291330497657	11.6128535793052	13.0959079417852	40.0074995381836	33.7920007419295	47.2323224383155	-1.11085573779391	-0.656425206050097	2.34306307090539e-05	0.0721882005960058	promoter-TSS (ENSMUST00000132197)
Pros1	16	62955302	62956014	713	+	21.9210036324312	18.313758646418	20.8115090471525	10.4613152270934	8.70864655298015	12.8482287435788	1.32185575885481	-1.3567319873933	2.34438477662044e-05	0.0721882005960058	Intergenic between ENSMUST00000023629 and ENSMUST00000064405
Gm43326	3	78196834	78197888	1055	-	34.9594807400103	28.2336775969131	31.7406733541905	22.5151277586469	19.0827021520678	26.3829812942659	1.01548319447926	-0.621939226201527	2.36134712832736e-05	0.0723074704559244	Intergenic between ENSMUST00000194247 and ENSMUST00000198459
Rbbp8	18	11615394	11615620	227	+	1.78046665411789	1.51325556056189	1.7061505979297	10.6644123009472	8.80102092138339	13.5407432247426	-2.41992448091879	-2.43528668143315	2.36514681767539e-05	0.0723074704559244	Intergenic between ENSMUST00000047762 and ENSMUST00000115861
Crisp4	1	18061920	18062650	731	-	29.0123439906725	23.8989365231816	27.1009060849898	16.7506051330728	14.0424612533965	20.1246403367086	1.11268726485352	-0.914340194088032	2.36905902647806e-05	0.0723074704559244	Intergenic between ENSMUST00000189853 and ENSMUST00000026876
Inpp4b	8	81511825	81512871	1047	+	34.2169868312013	27.6949297231702	31.1724806212455	21.8382172000101	18.4860606761393	25.6573744498413	1.02233678118041	-0.654324318232327	2.375081973221e-05	0.0723074704559244	intron (ENSMUST00000213285, intron 2 of 24)
1190002N15Rik	9	94133194	94133518	325	-	3.92775808622029	3.31199856049695	3.75958656327062	16.2525524748101	13.4598026606324	20.2770700405285	-1.81710131216994	-1.89109800448081	2.37813424421447e-05	0.0723074704559244	Intergenic between ENSMUST00000160359 and ENSMUST00000113028
Iqce	5	140663323	140664246	924	-	2.13866875688571	1.81026514336124	2.05111426188966	12.6295869951088	10.4396301387225	15.9316116453282	-2.35362981528475	-2.24696805758076	2.39053006834558e-05	0.0724234285343845	exon (ENSMUST00000041783, exon 23 of 23)
Nid2	14	19700877	19701047	171	+	1.78050203974206	1.51317461033343	1.70619612297556	10.6670168812258	8.80307911000983	13.5423407415908	-2.41901581413125	-2.4348982464581	2.39391759966366e-05	0.0724234285343845	Intergenic between ENSMUST00000096121 and ENSMUST00000022340
Arhgap6	X	169258412	169258562	151	+	1.42298521812884	1.21294883602381	1.36396183447934	9.33407167491977	7.7186340009169	11.9361263373605	-2.63964529348698	-2.58824072300982	2.41381707168755e-05	0.0728433408992225	intron (ENSMUST00000033721, intron 8 of 12)
1700112E06Rik	14	22251085	22252032	948	+	34.1611898291133	27.6666200062908	31.1500806007426	21.8166185080938	18.4614772106262	25.6511102520487	1.01969536975305	-0.655692389556031	2.4251857716335e-05	0.0730043658386122	intron (ENSMUST00000075639, intron 2 of 6)
Mta2	19	8941724	8942638	915	+	9.3666645952643	7.78583016034368	8.8472491466425	29.1880633001039	24.3556020974861	35.5310750045279	-1.33622922585437	-1.09229372077227	2.43859419995184e-05	0.0732258403876555	promoter-TSS (ENSMUST00000096240)
Tiam1	16	89859751	89859968	218	-	2.85324033375228	2.4100286878647	2.73659653545708	13.618491510908	11.273593585047	17.1096781090943	-2.04269855525638	-2.1257158275401	2.45753434521376e-05	0.073424756737162	intron (ENSMUST00000163370, intron 9 of 27)
Skint9	4	112442486	112442779	294	-	2.85346209190756	2.41013578861316	2.73676619737002	13.618817948639	11.2739089186148	17.1091120694979	-2.04232174712014	-2.12553803104853	2.47621792109382e-05	0.073424756737162	Intergenic between ENSMUST00000058605 and ENSMUST00000106560
Zfp943	17	21965660	21965810	151	+	1.06809537684176	0.912292778968802	1.01962433330151	7.37432809810026	6.11034653167508	9.51502768121106	-2.91998994930702	-2.83088742319158	2.48030731374837e-05	0.073424756737162	intron (ENSMUST00000055349, intron 1 of 3)
Sc5d	9	42253531	42253910	380	-	4.64587475552944	3.9119726126141	4.44021430299757	17.9194253976603	14.8454437181194	22.2575845192662	-1.70468764657426	-1.75812009520067	2.49222058124161e-05	0.073424756737162	exon (ENSMUST00000052725, exon 6 of 6)
Pcnx	12	81859860	81859984	125	+	2.85309042093061	2.41005408769609	2.73653430657538	13.6156073947296	11.271120597253	17.1079046572457	-2.0430361200982	-2.12618991572224	2.49335514837817e-05	0.073424756737162	promoter-TSS (ENSMUST00000021567)
Atxn1	13	45691591	45691713	123	-	1.78054645832467	1.51307299369544	1.70625327082671	10.6700755026376	8.80548863674607	13.5440774460234	-2.41784649408925	-2.43443411516354	2.50101779076918e-05	0.073424756737162	intron (ENSMUST00000167708, intron 5 of 6)
Prg4	1	150495476	150495621	146	-	1.06808249635474	0.912268213544658	1.01966178301634	7.37541307602756	6.11115032602731	9.51560974534287	-2.91769598664643	-2.83061563267634	2.50357676708997e-05	0.073424756737162	Intergenic between ENSMUST00000159035 and ENSMUST00000074783
Tpm3-rs7	14	113747190	113747298	109	+	1.0680793329652	0.912319550890542	1.01946059126932	7.37105212883333	6.10791603607365	9.51324023572979	-2.92690120117305	-2.83173048888424	2.50763607558719e-05	0.073424756737162	Intergenic between ENSMUST00000072359 and ENSMUST00000194590
Gm26315	2	7561419	7561599	181	-	1.06805550212834	0.912274102161809	1.01952986021968	7.37332762030683	6.10962548528667	9.51466407579937	-2.92270989887821	-2.83120247310794	2.53148086745566e-05	0.073424756737162	Intergenic between ENSMUST00000083890 and ENSMUST00000157949
Vmn1r5	6	56992375	56992513	139	+	1.06804907207908	0.91226183987181	1.01954854965603	7.37386977688145	6.11002720628002	9.51495549162081	-2.92156502109457	-2.83106661217688	2.54130392653633e-05	0.073424756737162	Intergenic between ENSMUST00000164307 and ENSMUST00000079669
Gm9733	3	15235576	15236049	474	-	19.353417106163	16.2302973262384	18.4311158363872	8.47665454907117	7.04050004928261	10.4705794516735	1.42008718509268	-1.54995424564891	2.54510996256005e-05	0.073424756737162	Intergenic between ENSMUST00000029078 and ENSMUST00000108361
Dync2h1	9	7074629	7075657	1029	-	33.8518506341619	27.4207225506146	30.8757291193113	21.5154946053156	18.2049439859789	25.3023294295653	1.02604705553725	-0.670211597159305	2.54644252023566e-05	0.073424756737162	intron (ENSMUST00000140466, intron 58 of 89)
Tab3	X	85581811	85581955	145	+	1.06808478637508	0.91227258093948	1.01965512493136	7.37508863249491	6.11089842434573	9.51533654976763	-2.91807809736624	-2.83067592535353	2.55481418125432e-05	0.073424756737162	intron (ENSMUST00000048250, intron 2 of 8)
Col1a1	11	94902391	94902546	156	+	1.06812765630458	0.912336472265374	1.01959602253621	7.37264266717232	6.10906311749465	9.51382480734797	-2.92261611221478	-2.83123607984237	2.55989343605307e-05	0.073424756737162	Intergenic between ENSMUST00000162809 and ENSMUST00000001547
Lipi	16	75501378	75501509	132	-	1.0681515168468	0.912381949660775	1.01952677018264	7.37036704288169	6.10735355136338	9.51240074272728	-2.9268076025359	-2.8317640848978	2.56533876976792e-05	0.073424756737162	Intergenic between ENSMUST00000116586 and ENSMUST00000062721
Gm42616	5	51871089	51871620	532	-	19.7123126589667	16.5204671730471	18.7613291635219	8.81091877071132	7.32150234440256	10.8751457073921	1.39501589962811	-1.51813740389034	2.5700951712856e-05	0.073424756737162	Intergenic between ENSMUST00000195938 and ENSMUST00000198989
Ism1	2	139712017	139712238	222	+	2.4953978633216	2.1113791175512	2.39346888794451	12.6304074217257	10.4442107335952	15.9199531850684	-2.13780907174491	-2.22215129729733	2.57545609037952e-05	0.073424756737162	intron (ENSMUST00000099307, intron 1 of 5)
Fgg	3	83012793	83013562	770	+	28.6090446216986	23.5951222409172	26.7662733966513	16.4162672742178	13.7531921625084	19.7549679808822	1.11749221599631	-0.935068991809215	2.57800474189973e-05	0.073424756737162	intron (ENSMUST00000048486, intron 8 of 9)
Klhl13	X	22786386	22786530	145	-	1.06811248460033	0.912307557609745	1.01964005449908	7.37405187599221	6.1101188225807	9.51468130521736	-2.91994377104195	-2.83090406974071	2.59096789777743e-05	0.073424756737162	Intergenic between ENSMUST00000189511 and ENSMUST00000115313
Cobl	11	13176509	13176667	159	-	1.06814015243663	0.912338657181344	1.01963908036012	7.37322192203349	6.10948352788022	9.51406057349269	-2.92113333510359	-2.83106858292357	2.59593095387362e-05	0.073424756737162	Intergenic between ENSMUST00000146067 and ENSMUST00000117584
Gm43027	5	67994948	67995061	114	+	1.06803390969954	0.912232925916677	1.01959261922417	7.375279210015	6.11108300858337	9.51581155492082	-2.91889107105348	-2.83073456564421	2.59759436418051e-05	0.073424756737162	Intergenic between ENSMUST00000202906 and ENSMUST00000094715
Ksr2	5	117451581	117451803	223	+	1.78071200083834	1.51326176160912	1.70640687354985	10.6681974055873	8.80397828514947	13.5424339478152	-2.41799222216635	-2.43458636133453	2.5990699685206e-05	0.073424756737162	intron (ENSMUST00000180430, intron 1 of 20)
B3gat1	9	26501883	26502578	696	+	23.3719086485428	19.4921223175834	22.1541751968809	11.7580798195626	9.79630585805991	14.396294275741	1.25721282470086	-1.2543185194323	2.60313036513157e-05	0.073424756737162	Intergenic between ENSMUST00000040677 and ENSMUST00000160899
Gm28635	2	84650546	84650829	284	-	9.73077328745698	8.08319950391895	9.18445191795886	29.2335396345113	24.4010783833748	35.5478603767226	-1.28111205044661	-1.07934632681538	2.60440995593445e-05	0.073424756737162	intron (ENSMUST00000189772, intron 2 of 20)
Gm362	X	43766305	43766627	323	+	3.92820648431602	3.31218399893358	3.75956401993252	16.2634170896204	13.4690850636219	20.2846443726516	-1.81672992873162	-1.88981726763718	2.60598832569941e-05	0.073424756737162	Intergenic between ENSMUST00000105113 and ENSMUST00000115057
Cdk5r2	1	74840946	74841060	115	+	1.06806501419767	0.912234873802818	1.01971261007092	7.37714720101219	6.11245794225635	9.51673692830398	-2.91463380518745	-2.83022318010417	2.60904216402449e-05	0.073424756737162	Intergenic between ENSMUST00000187238 and ENSMUST00000160379
Mctp1	13	76532010	76532175	166	+	1.06806501419767	0.912234873802818	1.01971261007092	7.37714720101219	6.11245794225635	9.51673692830398	-2.91463380518745	-2.83022318010417	2.60904216402449e-05	0.073424756737162	intron (ENSMUST00000125209, intron 1 of 20)
Mms22l	4	24246515	24246825	311	+	13.9206483570611	11.7438885948259	13.3393672898326	4.54621044269156	3.76424383684655	5.69047169177441	1.77102896155953	-2.05086538361596	2.6206762166091e-05	0.0735810483978624	Intergenic between ENSMUST00000178174 and ENSMUST00000108222
Cdc42	4	137360740	137360906	167	-	11.044426904886	9.37100242557151	10.585099902588	2.58764117552414	2.13499178732483	3.27600164336176	2.15092267867306	-2.40180423316624	2.63618087778143e-05	0.0736738253501384	Intergenic between ENSMUST00000030417 and ENSMUST00000024200
Add2	6	86072388	86072801	414	+	5.3673434496082	4.51148248907181	5.12237928971166	19.5422948356601	16.2028102679309	24.2112192877492	-1.61389927451951	-1.63899718554179	2.64488502366054e-05	0.0736738253501384	intron (ENSMUST00000204059, intron 1 of 15)
Gm23884	7	94939284	94939683	400	+	15.3569437754109	12.9452805613574	14.6918415656062	5.53196084971045	4.58182175212889	6.89246856329525	1.65525122289731	-1.90294334702169	2.65047139176154e-05	0.0736738253501384	Intergenic between ENSMUST00000208471 and ENSMUST00000122687
Gm37813	3	13082561	13082932	372	+	3.92785392704506	3.31214578470873	3.7598340164063	16.2474070037644	13.4554433187167	20.2727103470854	-1.81701291996737	-1.89163456654475	2.65489640721175e-05	0.0736738253501384	Intergenic between ENSMUST00000191748 and ENSMUST00000195003
Gm21833	16	82608599	82609225	627	+	20.0839248708995	16.8212071102259	19.1050155307128	9.14084215319007	7.59873027844542	11.2723585458642	1.3732572926089	-1.48708543261526	2.66050930962534e-05	0.0736738253501384	Intergenic between ENSMUST00000122722 and ENSMUST00000177665
Gm23149	2	78672406	78672592	187	-	1.06805804611094	0.912296848945875	1.01945684487887	7.37154558200573	6.10829321958484	9.5136046587188	-2.92618566488923	-2.831638290749	2.68205175889774e-05	0.074100803714255	Intergenic between ENSMUST00000158837 and ENSMUST00000124120
Gm38337	18	46012937	46014170	1234	-	27.0840467980956	22.4220187709351	25.4604624261216	14.4708127764646	12.0992428808218	17.5063847860607	1.20579522406334	-1.03724556794977	2.69649109510435e-05	0.0741282460591755	Intergenic between ENSMUST00000184346 and ENSMUST00000193986
Myo1e	9	70193425	70193645	221	+	1.78067984502248	1.51318890495505	1.70638082388825	10.6690501549726	8.80464457475168	13.542815367009	-2.41762824998332	-2.43446670140533	2.70115885087796e-05	0.0741282460591755	Intergenic between ENSMUST00000141775 and ENSMUST00000034745
Gm37620	7	72427458	72427581	124	+	1.06815727186643	0.912353446511048	1.01965481008065	7.37294559914033	6.10925573723796	9.51371408471239	-2.92108722403937	-2.83108522775548	2.70188795329895e-05	0.0741282460591755	Intergenic between ENSMUST00000206991 and ENSMUST00000192910
Nbea	3	56116387	56116664	278	-	13.5629001667357	11.4429763981144	13.0007509548026	4.21750164549066	3.49182932514862	5.28702451417211	1.83127202918863	-2.09675623189575	2.71448599421168e-05	0.0741282460591755	intron (ENSMUST00000029374, intron 1 of 57)
Apob	12	7866948	7867073	126	+	1.06812234589533	0.912286827609025	1.01975639100169	7.37641412355447	6.11187150732335	9.51597132920158	-2.91496870618217	-2.83030046106116	2.7169131917232e-05	0.0741282460591755	Intergenic between ENSMUST00000157584 and ENSMUST00000037811
Gm42443	5	131682692	131682921	230	-	3.56949231217472	3.01119359743502	3.41978490208306	15.2659087611459	12.6406386408045	19.091057202067	-1.87087817857288	-1.97170422612527	2.71979906606876e-05	0.0741282460591755	Intergenic between ENSMUST00000196724 and ENSMUST00000198084
Isl2	9	55542421	55542587	167	+	2.13801439108987	1.81282633938193	2.04942863586091	11.6460062055455	9.61229323887081	14.7286382478247	-2.25912004277009	-2.32560162204373	2.7375390306155e-05	0.0744440827389787	promoter-TSS (ENSMUST00000034869)
Gabrb3	7	57637246	57637711	466	+	20.0826628526623	16.8200973150397	19.1037694773145	9.14129556131668	7.59912153590886	11.2728641383536	1.3731139647682	-1.48707213524953	2.74969545935934e-05	0.0745728295211562	intron (ENSMUST00000085240, intron 4 of 9)
Pten	19	32772560	32772742	183	+	1.06802704029091	0.912202031320124	1.01967785529558	7.37728049004571	6.11256550948634	9.51688421192489	-2.91463507331341	-2.83022285920548	2.76114466378063e-05	0.0745728295211562	intron (ENSMUST00000013807, intron 1 of 8)
Zfp488	14	33977298	33977450	153	-	1.06812651454852	0.91237369131674	1.01945488160144	7.36941498130436	6.10665650449517	9.51196131252545	-2.92909177833297	-2.83203535128867	2.76313844824575e-05	0.0745728295211562	promoter-TSS (ENSMUST00000166737)
Ropn1l	15	31425136	31425321	186	-	12.4803794896058	10.5507490330487	11.9730691286536	3.56395674024246	2.94944436260013	4.48447333395659	1.92737867652675	-2.21606711609462	2.7881372193232e-05	0.0745728295211562	Intergenic between ENSMUST00000076942 and ENSMUST00000110408
Csmd3	15	48068213	48068790	578	-	20.0767298099913	16.817012238274	19.0997509905418	9.13819647894037	7.59603354882859	11.2709531401647	1.37250294340773	-1.48794011588162	2.79551818182725e-05	0.0745728295211562	intron (ENSMUST00000160658, intron 12 of 68)
4933415J04Rik	5	112592072	112592683	612	+	31.7135781265212	25.8995364402771	29.275697746465	19.4637781278846	16.3940153062314	23.1223788310962	1.05241347064082	-0.769852972558835	2.79554314381942e-05	0.0745728295211562	Intergenic between ENSMUST00000100882 and ENSMUST00000195895
Ptcd3	6	71905658	71905907	250	-	3.5696416741805	3.01131515524519	3.41990719440595	15.2664444588119	12.6410989370753	19.0911822188387	-1.87072575180107	-1.9715721563609	2.79568405517675e-05	0.0745728295211562	intron (ENSMUST00000082094, intron 3 of 23)
Gm38245	1	189943190	189943365	176	-	12.4777969916197	10.54885464058	11.9705123367356	3.56439033735035	2.94972709448279	4.48526570293428	1.92659822044941	-2.21618445885394	2.80293521057711e-05	0.0745728295211562	Intergenic between ENSMUST00000191702 and ENSMUST00000175916
Tcte2	17	13760126	13760475	350	-	10.0952986424177	8.37815818973064	9.51854820337276	29.9001789472698	24.9685463549893	36.3020888453222	-1.25674872212839	-1.046418854052	2.81469364395495e-05	0.0745728295211562	promoter-TSS (ENSMUST00000143162)
Actbl2	13	111127152	111127313	162	+	1.42293577976404	1.2133477094479	1.36370932488398	9.00952099105279	7.45283693076601	11.5331853099508	-2.61337216394357	-2.62005186517346	2.82545693775166e-05	0.0745728295211562	Intergenic between ENSMUST00000022212 and ENSMUST00000054716
Sbf2	7	110442965	110443118	154	-	1.06806857293322	0.912316941316098	1.01942618962524	7.37078763608115	6.10774303913099	9.51329557763785	-2.92808843352317	-2.83184965327491	2.8346931727504e-05	0.0745728295211562	intron (ENSMUST00000164759, intron 9 of 39)
Gm37482	3	155221184	155222032	849	+	17.1637305433459	14.43954043818	16.392271178264	6.51699215370602	5.40096776870649	8.08424917253785	1.60035740317501	-1.75116566336912	2.83608977054077e-05	0.0745728295211562	Intergenic between ENSMUST00000194899 and ENSMUST00000194500
Grik3	4	125383107	125383217	111	+	1.42290381363044	1.21337541326949	1.36365313327788	9.00729088161156	7.45131409794642	11.5318367974789	-2.61604415974892	-2.62048551501441	2.85465025806569e-05	0.0745728295211562	Intergenic between ENSMUST00000036188 and ENSMUST00000030676
Neil3	8	53849654	53850755	1102	-	39.5388502687747	31.4486860081664	35.0424124407131	26.2972959899355	22.4796399351542	30.2584932661888	1.01140758213355	-0.449251618365127	2.85673094827492e-05	0.0745728295211562	Intergenic between ENSMUST00000135443 and ENSMUST00000033919
Wrn	8	33001192	33001612	421	-	15.7173575099953	13.2445170564359	15.0318529876575	5.85684375580756	4.85125564200665	7.28977446905388	1.61174746884549	-1.86448452869389	2.8585745519214e-05	0.0745728295211562	Intergenic between ENSMUST00000208931 and ENSMUST00000033991
Acot1	12	84014911	84015031	121	+	1.06805704435614	0.912241408499986	1.01965606553527	7.37591872989052	6.11153373695899	9.51595664344513	-2.91688668374326	-2.83051137024786	2.87097288533551e-05	0.0745959496307246	intron (ENSMUST00000168120, intron 2 of 2)
Cacna1g	11	94403829	94403964	136	-	1.422925894969	1.21327813439677	1.363728285162	9.01232687715034	7.45479963251127	11.5351006246283	-2.61049735803118	-2.61956972127528	2.87267383792032e-05	0.0745959496307246	Intergenic between ENSMUST00000021231 and ENSMUST00000107789
Lrig2	3	104412795	104413242	448	-	19.3405055156801	16.2223151079333	18.4218677661545	8.47369356907738	7.03717152410618	10.4690705442477	1.41868543728666	-1.55123805359009	2.87873874723156e-05	0.0745959496307246	intron (ENSMUST00000199180, intron 1 of 1)
Cfap99	5	34288441	34288763	323	+	6.81309916532101	5.70593791444629	6.48072491720389	22.5367826770215	18.7353802794702	27.7895041552987	-1.45892565764931	-1.43573868554716	2.89205168279816e-05	0.074617241960857	promoter-TSS (ENSMUST00000207754)
Gm9804	12	49793338	49793680	343	+	3.56940885343311	3.01113901098103	3.41977902337783	15.2625768687555	12.6378202029073	19.088830391068	-1.87110509678178	-1.97218706907532	2.89406724071994e-05	0.074617241960857	Intergenic between ENSMUST00000056234 and ENSMUST00000002765
Zmiz2	11	6388780	6389393	614	+	12.7633800137484	10.4374847404245	11.8044066960798	37.6415490908289	31.6815546234682	44.7943617281069	-1.20349300325395	-0.750939946555306	2.898058688333e-05	0.074617241960857	promoter-TSS (ENSMUST00000109787)
Trps1	15	50890228	50890586	359	-	5.00695319769582	4.21199752423577	4.78166679087056	18.582590172118	15.4007376959502	23.0493867475957	-1.64518736676669	-1.70450810033058	2.90566817893417e-05	0.0746543269504147	promoter-TSS (ENSMUST00000185183)
Kdm1a	4	136599997	136600398	402	-	17.5301417035662	14.7344585437979	16.7296788681912	7.17432574154404	5.94846717665913	8.88804836516708	1.5006398680933	-1.69752896859249	2.91579138032223e-05	0.0747557018712089	intron (ENSMUST00000116273, intron 1 of 18)
Kat6b	14	21500041	21501302	1262	+	13.1536495313236	10.7270184480746	12.1179329248899	38.7246190355859	32.642561403244	45.9215159895911	-1.19297608531857	-0.714249784018548	2.92520481139763e-05	0.0747740049986552	intron (ENSMUST00000182996, intron 1 of 1)
2510009E07Rik	16	21664732	21664857	126	-	1.42285645359039	1.21329690302969	1.36362547210914	9.00934091426094	7.45278661323308	11.5334162938665	-2.61434172934278	-2.62017040605347	2.93497604448826e-05	0.0747740049986552	intron (ENSMUST00000053336, intron 1 of 1)
Dpys	15	39797791	39798197	407	-	6.81036299406567	5.70519944376979	6.47946200081069	22.5091198023238	18.7093205623319	27.7668307064332	-1.45936691286363	-1.43802419725196	2.93820544417049e-05	0.0747740049986552	intron (ENSMUST00000022915, intron 7 of 9)
Kif13b	14	64762701	64763065	365	+	4.28678148719933	3.61282210677009	4.10032639608698	16.9183205210661	14.0131409661802	21.0659796505622	-1.74442537092204	-1.83258766568989	2.94566914515529e-05	0.0747740049986552	intron (ENSMUST00000100473, intron 24 of 39)
Pacs1	19	5165274	5165594	321	-	13.9208715686988	11.7439913781579	13.3391806117554	4.54752167333115	3.76535411705044	5.69131106967406	1.77134318671809	-2.05023269980896	2.9525576668107e-05	0.0747740049986552	intron (ENSMUST00000025786, intron 2 of 23)
Grm8	6	27597701	27598364	664	-	20.8071903686497	17.4114844134589	19.7796634305618	9.79284889552911	8.1450937356457	12.0601642714806	1.33139996998609	-1.42929728316217	2.96588906057799e-05	0.0747740049986552	intron (ENSMUST00000115323, intron 7 of 10)
Arhgap15	2	44124476	44124922	447	+	17.5346664767066	14.7389345117621	16.7346946286673	7.1701903020652	5.94481431248634	8.88349982648899	1.50152778197232	-1.69810979510463	2.96661304475866e-05	0.0747740049986552	intron (ENSMUST00000112824, intron 9 of 14)
Nectin1	9	43859398	43859717	320	+	5.00525394536535	4.21191892566335	4.78126958744932	18.5541309473107	15.3751704662119	23.0248098318224	-1.64552366574431	-1.70721480551133	2.9674534485363e-05	0.0747740049986552	Intergenic between ENSMUST00000216893 and ENSMUST00000214791
Bsph1	7	13466379	13466916	538	+	17.8921680565808	15.032669707778	17.0688704114093	7.49789540519484	6.21882489993153	9.28358687520124	1.47027767029694	-1.66401979863929	2.97211660989726e-05	0.0747740049986552	intron (ENSMUST00000098811, intron 2 of 4)
Tusc1	4	93405321	93406189	869	-	30.5611258200557	25.0424702885308	28.3449742905675	18.450822948052	15.5122411954154	22.0140849656471	1.06558458666998	-0.825465293407433	2.9796577093351e-05	0.0748082013662123	Intergenic between ENSMUST00000066774 and ENSMUST00000157670
Cald1	6	34584273	34584428	156	+	1.42290909220669	1.21346528064169	1.36361850184024	9.00340790555654	7.44860173011539	11.5292042855469	-2.62007098936157	-2.62116235859261	3.02382432834501e-05	0.0755852851745809	Intergenic between ENSMUST00000149131 and ENSMUST00000079391
Sec1	7	45682814	45682995	182	-	6.08827581583954	5.10886452214528	5.80142535394267	20.8850556241088	17.3392672206874	25.8159141884141	-1.51998994852727	-1.54075758008705	3.04460613885373e-05	0.0755852851745809	intron (ENSMUST00000040636, intron 3 of 3)
Olfr1505	19	13946659	13947345	687	+	20.8187539035562	17.4201394148556	19.7897745999189	9.79106752752343	8.14389918666359	12.0569007403201	1.33281666910051	-1.42889663878279	3.05617693178759e-05	0.0755852851745809	Intergenic between ENSMUST00000081520 and ENSMUST00000052011
Reln	5	22013679	22014293	615	-	1.06751887172473	0.911192001076187	1.02119304942309	8.35109210590747	6.91441194106755	10.7311637191471	-2.98449863693957	-2.72189240295806	3.0568236009779e-05	0.0755852851745809	intron (ENSMUST00000161356, intron 22 of 64)
Zfp282	6	47900488	47900628	141	+	1.06801567096775	0.912158533291186	1.0197909420056	7.38013932592791	6.11469689679018	9.51853388163959	-2.90892259759437	-2.8295266554078	3.05689894446671e-05	0.0755852851745809	intron (ENSMUST00000061890, intron 7 of 7)
Mpp6	6	50109750	50110153	404	+	11.9650175415478	9.85434663701923	11.1739866201148	33.919873058102	28.4387833101692	40.7420088810754	-1.16825895953952	-0.871984546597559	3.05899789894612e-05	0.0755852851745809	promoter-TSS (ENSMUST00000166318)
n-R5-8s1	18	73206860	73207314	455	-	15.7232767386011	13.2489604611233	15.036943891706	5.85637456117906	4.85090875943104	7.28830174699332	1.61284407487252	-1.86407831272997	3.06543916448579e-05	0.0755852851745809	Intergenic between ENSMUST00000073379 and ENSMUST00000083988
Cd28	1	60775789	60776550	762	+	30.1421348907878	24.7546059790461	28.0442652594891	17.4565386685339	14.6583113398294	20.8879700076751	1.11825535547813	-0.863351525854168	3.06682414535363e-05	0.0755852851745809	Intergenic between ENSMUST00000027165 and ENSMUST00000195593
Pcnx	12	81844206	81845329	1124	+	5.00914915312609	4.21120412360526	4.78136165356227	19.2460166265626	15.9546611186743	23.8505719694185	-1.69077751699113	-1.66969344229262	3.11802484797821e-05	0.0765646823330774	Intergenic between ENSMUST00000035987 and ENSMUST00000021567
Fam49b	15	63971361	63971559	199	-	1.42302918758269	1.21333701894242	1.36384085460741	9.01295118530084	7.45514496812791	11.535099425211	-2.60890106819661	-2.61934782480744	3.11921657534328e-05	0.0765646823330774	intron (ENSMUST00000063838, intron 1 of 11)
Arvcf	16	18348041	18348328	288	+	11.9649105208891	9.85333217136234	11.1725141696317	33.9330392181652	28.4512721042017	40.7526649415759	-1.16852647532537	-0.871582082985077	3.15605957085942e-05	0.0773122152252366	promoter-TSS (ENSMUST00000115614)
Cntnap5a	1	115495926	115496243	318	+	11.0435964165722	9.36936980126579	10.5844012268146	2.58888340949229	2.13598681917071	3.27701591308448	2.15180581912813	-2.40126602139298	3.17329571491349e-05	0.0775774000750298	Intergenic between ENSMUST00000035462 and ENSMUST00000043725
Iqsec1	6	90736784	90737194	411	-	8.2626979789249	6.89826022664006	7.84009238655772	25.501356366858	21.2362943351439	31.2818954521698	-1.34348856645832	-1.26085219854296	3.20521516815377e-05	0.07819975403522	intron (ENSMUST00000101151, intron 1 of 13)
Nuak1	10	84221435	84221771	337	-	16.0818385862284	13.5449550292049	15.3734234954805	6.18738729716601	5.12557737128325	7.68990045108349	1.57237675554488	-1.82517891604984	3.22248867821582e-05	0.0784629957593007	Intergenic between ENSMUST00000195828 and ENSMUST00000020220
Trpm1	7	64167299	64167459	161	+	11.4021395876659	9.6622154891305	10.9316761151112	2.91367094779327	2.40607435436356	3.6817950020671	2.04971446903169	-2.34586255166179	3.23497878127009e-05	0.0786089450342508	intron (ENSMUST00000085222, intron 1 of 26)
Gm10764	10	87356701	87357014	314	+	3.21135971650073	2.70963806025281	3.07852953901136	14.270624813036	11.814948704804	17.8963555412682	-1.93584243153804	-2.05883306112516	3.24467218124637e-05	0.0786104945449762	Intergenic between ENSMUST00000193976 and ENSMUST00000020243
Adamts20	15	94004664	94004996	333	-	11.4014717756286	9.6626443430828	10.9306909123085	2.91292360345997	2.40524514364524	3.68139485219601	2.04873397569173	-2.34646135560981	3.24990612311814e-05	0.0786104945449762	Intergenic between ENSMUST00000109255 and ENSMUST00000035342
Cacna2d1	5	16305906	16306458	553	+	17.8971362335542	15.036524748143	17.0732790750404	7.49703141933573	6.21821725039697	9.28223790861711	1.47099138664294	-1.66384621022563	3.25724168533318e-05	0.0786104945449762	intron (ENSMUST00000167946, intron 12 of 38)
Park2	17	11442963	11443124	162	+	1.7799997342055	1.5140098978312	1.7058628545697	10.3298345717299	8.52772033044989	13.1367594975884	-2.39341189834149	-2.46511310665622	3.26102682548053e-05	0.0786104945449762	intron (ENSMUST00000191124, intron 5 of 11)
Gm37343	2	10843588	10843748	161	-	1.42309069198023	1.21335412439663	1.36391623388782	9.01415055048647	7.45592991213814	11.5356655955651	-2.60710407267806	-2.61907750811892	3.29068113653224e-05	0.0789354782320233	Intergenic between ENSMUST00000041105 and ENSMUST00000192542
Grik2	10	49130835	49131192	358	-	14.2804694816013	12.0463066115537	13.6798324919807	4.87317161520897	4.03523182125636	6.09167503516258	1.71657604101028	-2.00707014547863	3.29407701253523e-05	0.0789354782320233	intron (ENSMUST00000105484, intron 14 of 15)
Ncs1	2	31255350	31255593	244	+	14.2749927629858	12.0422230525345	13.6760987703654	4.87121902156465	4.03353023886899	6.09139534296442	1.71500527085684	-2.00847212617905	3.30894643840811e-05	0.0791350889294895	intron (ENSMUST00000000199, intron 1 of 7)
Sgip1	4	102798394	102799071	678	+	17.5278397046465	14.7390623615869	16.7338479524582	6.83946790454976	5.6692697258366	8.4785980639523	1.56515039842835	-1.71668488561707	3.33145940308602e-05	0.0792203218879479	intron (ENSMUST00000066824, intron 1 of 23)
Sqrdl	2	123319775	123319916	142	+	1.42307855786371	1.21329490455284	1.36392733445467	9.01620381778655	7.45734169951981	11.5369529884244	-2.60478008550491	-2.61871472206634	3.3379384687931e-05	0.0792203218879479	Intergenic between ENSMUST00000176343 and ENSMUST00000103241
Gm45178	7	90944646	90944758	113	+	1.06833563085721	0.912751197267275	1.0189256098872	7.04665495504434	5.84053539202043	9.1068283087764	-2.90217572867236	-2.86983568763181	3.33869621318588e-05	0.0792203218879479	Intergenic between ENSMUST00000207316 and ENSMUST00000207744
Gm37455	14	71653937	71654412	476	-	4.64578483388075	3.91298178085977	4.44119986129568	17.5817828557838	14.5645465016061	21.8522769310995	-1.67992469575634	-1.77675776475702	3.34717361230177e-05	0.0792508477643151	Intergenic between ENSMUST00000191993 and ENSMUST00000208955
Gm44792	7	65543353	65543699	347	-	11.40136854678	9.66162588362737	10.9309147711382	2.91382319042887	2.40618647290576	3.68202228186589	2.0494603694781	-2.34588941530718	3.35806720254085e-05	0.0792508477643151	Intergenic between ENSMUST00000207008 and ENSMUST00000032728
Sox1	8	12466031	12466949	919	+	1.42335794689529	1.21217958316235	1.3646205314991	9.99049131328772	8.25481588537765	12.7437684107201	-2.68394307091859	-2.52550500322518	3.3596296663064e-05	0.0792508477643151	Intergenic between ENSMUST00000180353 and ENSMUST00000180858
Auh	13	52822847	52823222	376	-	8.98735882391942	7.4889026404236	8.51156347967983	27.1716693107033	22.6471601934128	33.2157160481653	-1.3043391960587	-1.17463431325275	3.38639989510796e-05	0.0795157064317134	Intergenic between ENSMUST00000055087 and ENSMUST00000021913
Pcsk2	2	143610312	143610443	132	+	1.78016178014921	1.51418656024902	1.70603211142424	10.327535488617	8.52597544298147	13.1346505244119	-2.39376183432523	-2.46530849081725	3.39057026542438e-05	0.0795157064317134	intron (ENSMUST00000028905, intron 2 of 11)
Gata3	2	9749370	9749615	246	-	3.21172984549479	2.70997529446124	3.07889774100662	14.268643761496	11.8132954856368	17.8941533909821	-1.93555885168556	-2.05889785180275	3.41030041435682e-05	0.0798237210565404	Intergenic between ENSMUST00000191950 and ENSMUST00000102976
Wwox	8	114643771	114644448	678	+	28.6553744811271	23.6005502956624	26.7610355958567	16.7861044218471	14.0736218010497	20.1623069658653	1.09244098990212	-0.92217005068113	3.42090314539989e-05	0.0799173165622374	intron (ENSMUST00000004756, intron 5 of 8)
Myocd	11	65300032	65300353	322	-	12.8426045061755	10.8468389655333	12.3171312834494	3.89049932049798	3.22064438470793	4.88720187466969	1.85509711432958	-2.16675468628259	3.45004712739073e-05	0.0802340153997981	Intergenic between ENSMUST00000144399 and ENSMUST00000046963
Ighv4-2	12	114013001	114013142	142	-	1.06828055978184	0.912703560949393	1.01887523011969	7.04704558079855	5.84085523184535	9.10729937293685	-2.90222120948959	-2.86981869689039	3.46565677773913e-05	0.0802340153997981	promoter-TSS (ENSMUST00000192975)
Tmem108	9	103558628	103558770	143	-	1.78020677310306	1.51391488968683	1.70596379837846	10.3372664891359	8.5327857591952	13.1405175455901	-2.38867947752228	-2.46399094890814	3.47797043795563e-05	0.0802340153997981	intron (ENSMUST00000049452, intron 2 of 4)
Gm44531	7	83862824	83863032	209	+	2.85272904805826	2.41071665863403	2.73670683189759	13.2876944475372	10.9991403882754	16.7073819713613	-2.01200279282058	-2.14949015377729	3.47934641186636e-05	0.0802340153997981	Intergenic between ENSMUST00000149671 and ENSMUST00000208364
Gm43041	5	59722357	59722562	206	-	8.18924502629119	6.99462944347093	7.81780860551509	0.641273572378663	0.531353089656331	0.8273924290219	3.17554509095055	-2.86462140392796	3.48769100538719e-05	0.0802340153997981	Intergenic between ENSMUST00000198717 and ENSMUST00000200022
Myo15b	11	115859698	115860334	637	+	14.2792859960535	11.6095177745015	13.0956440595234	39.4135731265506	33.2800062422996	46.5630374708121	-1.09215816232779	-0.671587662051295	3.48835746014991e-05	0.0802340153997981	promoter-TSS (ENSMUST00000093911)
Zfp960	17	16901057	16901585	529	+	16.0825436040273	13.546288545853	15.3748719998469	6.184597501109	5.12320773701798	7.68767855579215	1.57250839333492	-1.82585463080286	3.50437061117832e-05	0.0802340153997981	Intergenic between ENSMUST00000170578 and ENSMUST00000127027
Ccl4	11	83682453	83683390	938	+	20.4407245352857	17.1193542432442	19.443830113921	9.13192529788241	7.59150142778673	11.2606766762002	1.40016617308705	-1.47391737304308	3.50454274259337e-05	0.0802340153997981	Intergenic between ENSMUST00000019074 and ENSMUST00000092836
Kir3dl2	X	136444597	136444811	215	-	1.06831975759953	0.912760096532563	1.01882819962561	7.04490216738271	5.83923318872721	9.10585828149336	-2.90601451632314	-2.8703034403668	3.50844547346217e-05	0.0802340153997981	Intergenic between ENSMUST00000083785 and ENSMUST00000113108
n-R5s160	6	12822813	12822943	131	+	1.06826299229087	0.912670031590909	1.01892631908746	7.04871654760863	5.84211596128822	9.1083903673697	-2.89914321470487	-2.86942610566902	3.51674053895951e-05	0.0802340153997981	Intergenic between ENSMUST00000083096 and ENSMUST00000204922
Grm1	10	10771224	10771943	720	-	27.5103334336023	22.7316387656195	25.8012840595581	15.7721364177605	13.2001545685737	19.0281833215644	1.11227939217961	-0.984684278372428	3.52078147420308e-05	0.0802340153997981	intron (ENSMUST00000044306, intron 4 of 8)
Slc4a4	5	88981146	88981793	648	+	1.78120276663135	1.51166479518762	1.70708806073916	11.3261149345379	9.34516883434439	14.3447114746055	-2.48056404053614	-2.37824508198737	3.5212460395152e-05	0.0802340153997981	intron (ENSMUST00000148750, intron 3 of 25)
Gm15679	8	98097977	98098158	182	+	8.18843763248292	6.9939652563983	7.81694457782941	0.641326075897821	0.531398618075045	0.827477560928882	3.17468316064069	-2.86466315365525	3.53072871988034e-05	0.0802340153997981	Intergenic between ENSMUST00000212190 and ENSMUST00000161244
Kif1b	4	149240475	149240615	141	-	1.0682987696115	0.91269906048762	1.01896607633415	7.04848252720565	5.84191168837197	9.10799927576063	-2.89876114791848	-2.8694111591633	3.54010047182893e-05	0.0802340153997981	intron (ENSMUST00000060537, intron 22 of 48)
Amph	13	18993542	18993658	117	+	1.06836907519255	0.912775795538542	1.01897206999542	7.04673696388366	5.84057670743643	9.10670501398018	-2.90140822008859	-2.86976039833216	3.54146904094373e-05	0.0802340153997981	intron (ENSMUST00000200466, intron 1 of 20)
Tut1	19	8965355	8965481	127	+	2.8527572606855	2.4104380915173	2.73657169961214	13.2939073830454	11.0044492181571	16.7115993756252	-2.0115348098284	-2.14857038738336	3.55461311554643e-05	0.0802340153997981	exon (ENSMUST00000096239, exon 9 of 9)
Zfp536	7	37650793	37650965	173	-	1.77983908775653	1.51392770636737	1.70572847376127	10.3290438378171	8.52728229729292	13.1368968435439	-2.39455689671619	-2.46533408650372	3.55565555397646e-05	0.0802340153997981	intron (ENSMUST00000175941, intron 3 of 6)
Bmper	9	23234587	23234894	308	+	3.92841576757517	3.31268535550461	3.76052611855438	15.9351980139201	13.1967892386853	19.8851531578133	-1.78945794334645	-1.90926810102801	3.56043399434203e-05	0.0802340153997981	intron (ENSMUST00000071982, intron 2 of 14)
2610001J05Rik	6	14148611	14149387	777	-	27.1185953827992	22.4331871371499	25.4688098440937	15.4277068774716	12.9044486191042	18.6430209323188	1.11904941195456	-1.00697491242507	3.57385743167278e-05	0.0803496520523395	Intergenic between ENSMUST00000185361 and ENSMUST00000045096
Gdnf	15	7747675	7747812	138	+	1.06825419844741	0.912653248468945	1.01895189210986	7.04955200237638	5.84274621285059	9.10893509699583	-2.89760232397598	-2.86922977244779	3.58776578934374e-05	0.0803496520523395	Intergenic between ENSMUST00000194645 and ENSMUST00000022744
E330009J07Rik	6	40435990	40436488	499	-	13.4973502062745	11.0326662484375	12.4752604804948	37.2943688022295	31.3971835078747	44.3551624428823	-1.10882192651421	-0.742352196002404	3.58840360340484e-05	0.0803496520523395	promoter-TSS (ENSMUST00000101492)
Gm23752	12	5737306	5738160	855	+	20.4537284446888	17.1270649978081	19.4534562539523	9.1357658927347	7.59554202965881	11.2622480253149	1.40159380825411	-1.47255211001803	3.59212458891119e-05	0.0803496520523395	Intergenic between ENSMUST00000020958 and ENSMUST00000157584
RP24-79I19.5	9	27170822	27171579	758	+	27.1290574217879	22.4393470693592	25.4751829744321	15.4297587005416	12.9068997329413	18.6424986229489	1.1198284661409	-1.00662886751964	3.60962180346039e-05	0.0805511983797436	Intergenic between ENSMUST00000217654 and ENSMUST00000214357
Gm43093	5	46606430	46606613	184	+	1.06833099956766	0.912742356463702	1.01893908330902	7.04728751232362	5.84102692745097	9.107364094047	-2.90140337405198	-2.8697149918632	3.62124426850631e-05	0.0805511983797436	Intergenic between ENSMUST00000202439 and ENSMUST00000202986
Acvr2a	2	48610195	48610748	554	+	23.0191889354734	19.1950266941695	21.8164584606175	11.7814015677959	9.81641430526934	14.4208592883758	1.23335783341841	-1.26419426976644	3.62990838986562e-05	0.0805511983797436	Intergenic between ENSMUST00000183957 and ENSMUST00000063886
Gm17509	13	117153688	117153907	220	-	1.06835372100558	0.912728227824572	1.01908362940523	7.04949344696251	5.84263028763435	9.10827985995143	-2.89558797610085	-2.86905217106182	3.6309391057e-05	0.0805511983797436	Intergenic between ENSMUST00000022239 and ENSMUST00000165680
Arl4c	1	88702126	88702659	534	-	13.8865111015413	11.3294596435649	12.801085648225	38.2628032257087	32.2456717629195	45.3974866382601	-1.09934094908691	-0.708206087140376	3.6463514034889e-05	0.0805511983797436	promoter-TSS (ENSMUST00000159814)
Gm12089	11	29517976	29518246	271	+	12.8401197409781	10.8451894877584	12.3149891470364	3.89057871960205	3.2206940781149	4.88764862996415	1.85441365937146	-2.16699433910865	3.64885678578605e-05	0.0805511983797436	TTS (ENSMUST00000138402)
Cep164	9	45828323	45828816	494	-	15.8872786650024	12.7751981297834	14.3280354080132	44.4408785191386	37.7580031240952	51.8052931339951	-1.08124202963745	-0.52130528376021	3.65769440449232e-05	0.0805511983797436	promoter-TSS (ENSMUST00000117194)
Mipep	14	60784461	60784925	465	+	13.4990921843219	11.0328804626803	12.474956351404	37.3068347726819	31.4095623169134	44.3637311952331	-1.10878760333914	-0.742037877422125	3.6622776056753e-05	0.0805511983797436	promoter-TSS (ENSMUST00000063562)
Gm26410	4	93969466	93970548	1083	-	12.4783908332108	10.5519648946391	11.9703663062259	3.24089791241386	2.68139481015588	4.08022415290191	2.0559504699216	-2.24001138884059	3.66843305369982e-05	0.0805511983797436	Intergenic between ENSMUST00000066774 and ENSMUST00000157670
Meis1	11	18838613	18839503	891	-	20.7992663079196	17.4088453371407	19.7755749701886	9.46829256963414	7.87406183255058	11.6645111834599	1.37739926623722	-1.44351504276851	3.67435581028212e-05	0.0805511983797436	Intergenic between ENSMUST00000193385 and ENSMUST00000144988
Cep85l	10	53257801	53257960	160	-	1.06826538348624	0.912692846690933	1.01885250699061	7.0469991144116	5.84083182014033	9.1073692139536	-2.9026509078755	-2.86986234151514	3.69171056220053e-05	0.0807853083611637	Intergenic between ENSMUST00000105473 and ENSMUST00000095691
Eya4	10	23157059	23157637	579	-	23.378193017997	19.4860690512919	22.1471157011019	12.1058501265516	10.0886985370984	14.8065286279618	1.21916358718062	-1.23969917129895	3.71628818392038e-05	0.0809178725155142	exon (ENSMUST00000092665, exon 8 of 19)
Nkain3	4	20705931	20706044	114	-	1.06826714463013	0.912677956515305	1.0189142437967	7.04851341029332	5.8419769586671	9.10838039876726	-2.89990996769973	-2.86950170167669	3.71782867860037e-05	0.0809178725155142	intron (ENSMUST00000119374, intron 1 of 5)
Gm27645	2	45170364	45170498	135	+	1.42302910366865	1.21386402889699	1.36310033723847	8.68182230087701	7.18412498118696	11.1277931328254	-2.59417925635979	-2.65330036024255	3.73992483536594e-05	0.0812526535273316	Intergenic between ENSMUST00000183348 and ENSMUST00000183957
Gm20388	8	121665302	121665761	460	+	13.1064902635872	10.7373772719148	12.1523077523335	36.2813766258345	30.5066905133918	43.2758035227017	-1.11809865892278	-0.778199208434862	3.79244695980465e-05	0.0819166141692694	intron (ENSMUST00000127664, intron 1 of 15)
Sel1l	12	92694827	92695010	184	-	1.42299342481097	1.21380294234373	1.36313757504637	8.68377875032181	7.18558231156484	11.1291947897559	-2.59173604419538	-2.652953304073	3.79491819423574e-05	0.0819166141692694	Intergenic between ENSMUST00000167466 and ENSMUST00000180321
Gm26106	18	26610407	26610677	271	-	2.85313176357619	2.41038830460217	2.73673451082683	13.299423236903	11.0092162027919	16.7141794902747	-2.01057776732806	-2.14754693332827	3.79641189695545e-05	0.0819166141692694	Intergenic between ENSMUST00000122588 and ENSMUST00000157254
Rad51b	12	79391253	79391383	131	+	1.0683319306609	0.912686632521589	1.01914703759793	7.0513692292899	5.8440307514736	9.10937758854447	-2.89172862986423	-2.86858374363297	3.79853586147398e-05	0.0819166141692694	intron (ENSMUST00000079533, intron 7 of 7)
Gm4950	18	51603407	51603909	503	-	18.6231244399627	15.6283879288781	17.7469086201352	8.15884290762787	6.77331774152944	10.0859631869722	1.41550975057878	-1.59619344732981	3.80433221414743e-05	0.0819166141692694	Intergenic between ENSMUST00000116639 and ENSMUST00000091905
Vps13c	9	68311319	68312060	742	+	24.8693446966184	20.6691702667791	23.486547156529	13.4445470151653	11.2193751884688	16.3624245199598	1.17247131509112	-1.14083874620307	3.82069135492509e-05	0.0821227407670937	Intergenic between ENSMUST00000213168 and ENSMUST00000034766
Rab3b	4	108879099	108879448	350	+	6.45246030220518	5.40983326745713	6.14349194637377	21.536578804215	17.8909487951588	26.5946284322762	-1.47713049266164	-1.49496261434082	3.85860136416021e-05	0.0825260350574483	promoter-TSS (ENSMUST00000106650)
Synpr	14	13548623	13549401	779	+	25.9700032380096	21.5436953043968	24.4740638038063	14.4281663645707	12.0509715445339	17.506505028434	1.14209475609497	-1.07333219409401	3.85991318596406e-05	0.0825260350574483	intron (ENSMUST00000070323, intron 3 of 5)
Lingo2	4	35814729	35815189	461	-	18.9903659494973	15.9302828856423	18.0901327105177	8.47754614599608	7.03985581311852	10.4751040918836	1.39127670383395	-1.5656238612899	3.89877825874018e-05	0.0831129121921884	intron (ENSMUST00000164772, intron 1 of 1)
Gm20388	8	123865832	123866346	515	+	24.1187234817974	20.0754342935138	22.815905670732	12.7801569743438	10.6573944474958	15.5926103758238	1.19392279987689	-1.18901689672477	3.90109890599335e-05	0.0831129121921884	intron (ENSMUST00000127664, intron 1 of 15)
Slamf1	1	171786021	171786218	198	+	2.13760991278594	1.81347920446507	2.04873450335607	11.3209523558555	9.34042882712308	14.3292005346396	-2.2261230835668	-2.35233717343127	3.91220060760975e-05	0.0832029498784383	intron (ENSMUST00000015460, intron 3 of 6)
Wbscr17	5	131114199	131114352	154	-	1.78005679003356	1.51381941854736	1.70583160350365	10.3373598542969	8.53298943290438	13.1413098355958	-2.38947696656644	-2.46409327694706	3.92803042922606e-05	0.0832546386617797	intron (ENSMUST00000086023, intron 2 of 10)
Gm44688	7	71889738	71889993	256	+	11.7629871335251	9.95765300747769	11.2811690458598	3.23755481744506	2.67592995142779	4.08478768862582	1.96114398760251	-2.29290814785453	3.96805922944845e-05	0.0837761200970276	Intergenic between ENSMUST00000209083 and ENSMUST00000079323
Rfpl4b	10	38833346	38833938	593	-	18.2547538065058	15.3328146337133	17.4101132192011	7.8156369936937	6.48393085825607	9.67298396781322	1.44227402013706	-1.63234523711322	3.97028071461591e-05	0.0837761200970276	Intergenic between ENSMUST00000179279 and ENSMUST00000019992
Gm11084	2	72978946	72981070	2125	-	12.3806489949583	10.1366589457534	11.4696818174798	37.3064909216117	31.3789349887283	44.4642355285864	-1.2378042179892	-0.769011821882435	3.9737657410062e-05	0.0837761200970276	intron (ENSMUST00000112062, intron 1 of 1)
Gpbp1	13	111345871	111346438	568	-	18.2476550682219	15.3279915092403	17.4045243593564	7.49903538767919	6.22089322132963	9.28212143993968	1.49977160109446	-1.64730014905588	3.98615625409301e-05	0.0838911887100531	Intergenic between ENSMUST00000054716 and ENSMUST00000047627
Gm25293	1	109821528	109821798	271	+	13.2011467672985	11.1404761351574	12.6560735312474	4.21769979385414	3.4918544264217	5.29074556228714	1.78914248614932	-2.1195848213094	4.00250631390039e-05	0.0840890442812915	Intergenic between ENSMUST00000122792 and ENSMUST00000137092
Gna12	5	140792098	140792297	200	-	2.13761604251754	1.8132502451761	2.04878293259297	11.325630260196	9.34450115699719	14.332104756075	-2.22472707141298	-2.35163278923763	4.01528525421895e-05	0.0841783335350485	intron (ENSMUST00000000153, intron 1 of 3)
Tet1	10	62865231	62865844	614	-	15.0604901474028	12.1996865942358	13.7370440919682	41.0534712490819	34.7360620935466	48.2808816954578	-1.06402033807615	-0.614942799882376	4.02081845791212e-05	0.0841783335350485	intron (ENSMUST00000050826, intron 1 of 10)
Denr	5	123919198	123919687	490	+	3.56881875309068	3.01072485027022	3.41960539798652	14.938250428794	12.3689611411034	18.6932416448179	-1.84331883803436	-1.99278762086697	4.03358473780696e-05	0.0841783335350485	intron (ENSMUST00000023869, intron 4 of 7)
Tsen15	1	152369302	152369533	232	-	5.00596786060165	4.212449540387	4.78188791721911	18.2518237151793	15.1247600090976	22.6491129794986	-1.6216998819902	-1.72215566445216	4.03458103882975e-05	0.0841783335350485	Intergenic between ENSMUST00000194334 and ENSMUST00000015124
Sp4	12	118322317	118322721	405	-	5.00525287903422	4.21249355845376	4.78179070357737	18.2383249011053	15.1126434818272	22.6374005661323	-1.62182182563276	-1.72343939699531	4.04857388970489e-05	0.0843248955198836	Intergenic between ENSMUST00000026367 and ENSMUST00000158172
Mrfap1	5	36796509	36797162	654	-	13.5181942488062	11.02817061372	12.4602300433599	38.3426394436274	32.3142528148126	45.4881732243873	-1.14060861456441	-0.715164207741729	4.07996150625531e-05	0.0846871241474391	promoter-TSS (ENSMUST00000068795)
Gm24914	2	117021843	117022017	175	+	1.42305132723662	1.21381833054422	1.36327226782367	8.68530246400347	7.18666384043298	11.1299206493594	-2.58881955890767	-2.65257946660391	4.09195281254622e-05	0.0847905874200288	Intergenic between ENSMUST00000157285 and ENSMUST00000028829
Bbs10	10	111373803	111373937	135	+	1.42295003585041	1.21367418979962	1.36330978835041	8.68875030113649	7.18921212454978	11.1322545997724	-2.58421133533505	-2.65196075285627	4.10966174995471e-05	0.084964732638883	Intergenic between ENSMUST00000040454 and ENSMUST00000065917
Lrrtm4	6	80229051	80229214	164	+	2.1376547509809	1.81353765715865	2.04877533731311	11.3205515623102	9.34011301008316	14.3289707304992	-2.22623190117295	-2.3523812009721	4.11439929514541e-05	0.084964732638883	intron (ENSMUST00000147663, intron 2 of 2)
Cdh18	15	22904284	22904514	231	+	1.42296906019397	1.21368606681841	1.36333815147356	8.68880799588547	7.18923691607119	11.1321715323057	-2.5838036546528	-2.65191720727635	4.12891654324239e-05	0.0850580391720737	intron (ENSMUST00000163361, intron 1 of 6)
Tmem229a	6	25237408	25237562	155	-	1.42311302710849	1.21388973234205	1.36328763167156	8.68368297874318	7.18542277105621	11.128522602556	-2.59020558255605	-2.65281944402448	4.13297538377715e-05	0.0850580391720737	Intergenic between ENSMUST00000127247 and ENSMUST00000200812
1700027A15Rik	1	73041034	73041642	609	+	30.2085676902679	24.7716950207306	28.0466865770113	18.427702082297	15.4866017410468	22.0072036790691	1.04851091558811	-0.83548956824193	4.16329465620801e-05	0.0854731497151058	Intergenic between ENSMUST00000190525 and ENSMUST00000194107
Tram1l1	3	124148690	124149418	729	+	24.4605576563398	20.3575343234428	23.136190374661	13.0875994269022	10.914385636317	15.9645511655882	1.18077002644815	-1.16775941390141	4.1694401171484e-05	0.0854731497151058	Intergenic between ENSMUST00000196470 and ENSMUST00000058994
Sdr16c6	4	4074037	4074400	364	-	4.2866591553138	3.61326767703626	4.10078385789007	16.5943063050858	13.7443286823334	20.6718419784774	-1.71840604262395	-1.85095666194895	4.17433514925971e-05	0.0854731497151058	intron (ENSMUST00000095151, intron 1 of 5)
Rgag1	X	143081696	143081919	224	+	13.200117224812	11.1409242311271	12.6557933006427	4.21611385110757	3.49049181323087	5.28982805789483	1.78850113570097	-2.12040514123591	4.19515141028535e-05	0.0856376852830965	Intergenic between ENSMUST00000041317 and ENSMUST00000165829
Calb1	4	15739590	15740074	485	+	2.85231506306256	2.41048988276834	2.73637568694278	13.2872434246753	10.9986995404213	16.708277228403	-2.01262226928719	-2.14981151726384	4.19858314532096e-05	0.0856376852830965	Intergenic between ENSMUST00000062684 and ENSMUST00000029876
Ppp1r12a	10	108284614	108284850	237	+	2.49534968058149	2.11164709051299	2.39333803226534	12.3141456793446	10.1812878281955	15.5258836637175	-2.1032719384869	-2.2451227199173	4.21050011678194e-05	0.0856376852830965	Intergenic between ENSMUST00000070663 and ENSMUST00000095313
Megf11	9	64524664	64525214	551	+	10.4579410128974	8.68081122258332	9.86262294734956	30.1015760873266	25.1344113533986	36.5584347952234	-1.21689949682066	-1.02944721285644	4.2106778101618e-05	0.0856376852830965	intron (ENSMUST00000164113, intron 4 of 24)
4933403O08Rik	X	112261672	112262350	679	+	1.42300415910569	1.21293014504905	1.36399619710114	9.3355428723614	7.71963909078604	11.9370189632271	-2.63795299508435	-2.58798220489184	4.23722378006538e-05	0.0860215384841613	Intergenic between ENSMUST00000132037 and ENSMUST00000026599
Ttc8	12	99001903	99002157	255	+	2.13773659454855	1.813609243185	2.04885355241	11.319900011839	9.33957700937157	14.3281752793952	-2.2261137011006	-2.35242454282731	4.24376828118807e-05	0.0860215384841613	Intergenic between ENSMUST00000132878 and ENSMUST00000046859
A830018L16Rik	1	11414763	11414972	210	+	3.56959144918879	3.01136632102756	3.42029712281134	14.9374883689204	12.3683684166307	18.6910402964083	-1.84259928653183	-1.99256449826379	4.25759515412057e-05	0.0861574929479097	promoter-TSS (ENSMUST00000048613)
Gm24734	11	89128809	89128930	122	-	1.42293765651323	1.21363746210637	1.36335891593847	8.69005200334445	7.19015109104459	11.1329776936056	-2.58204541457106	-2.65168967679637	4.26742628128642e-05	0.0862122698032628	Intergenic between ENSMUST00000127186 and ENSMUST00000158860
Dmtf1	5	9161431	9162523	1093	-	15.4930465977348	12.4811477845869	14.0123327865667	43.4870998780091	36.9093719494438	50.8054195825039	-1.09109794137792	-0.550550519574988	4.29981236069606e-05	0.0865446087565656	promoter-TSS (ENSMUST00000071921)
Fabp12	3	10263669	10264045	377	-	17.1723302089733	14.437918698488	16.3924484763842	7.17124691828292	5.94464643724749	8.88792565704635	1.46972010551976	-1.71540395973163	4.30341058498685e-05	0.0865446087565656	intron (ENSMUST00000029043, intron 1 of 5)
Gm15849	1	132391695	132392046	352	+	10.0884421450856	8.37937191142014	9.52084955592076	29.2122524254328	24.3845973338735	35.5153856012436	-1.2280743805917	-1.069342339131	4.33216060882219e-05	0.0868225049667921	Intergenic between ENSMUST00000159257 and ENSMUST00000045110
Rcor2	19	7267121	7267396	276	+	6.08833305624654	5.1108048240068	5.80350668272357	20.5426993995188	17.0505892759189	25.4037329689341	-1.49826540393388	-1.55713537239949	4.34411673435982e-05	0.0868225049667921	promoter-TSS (ENSMUST00000140442)
Ttll5	12	85960146	85960712	567	+	10.0905360071192	8.38217304667188	9.52417412396137	29.1881832809225	24.3630491330192	35.4935803963433	-1.22716606911689	-1.06998385763187	4.34689605647629e-05	0.0868225049667921	intron (ENSMUST00000040179, intron 29 of 33)
Tead3	17	28342735	28343061	327	-	7.17512232174701	6.0062838524616	6.82263093226001	22.8598920968917	19.0094041399646	28.1677176795451	-1.40301359515194	-1.4074872391285	4.36033462734193e-05	0.0868225049667921	intron (ENSMUST00000154873, intron 1 of 12)
Atp10a	7	58662816	58663283	468	+	8.26093980029098	6.89807759985675	7.83961389320868	25.1813883709619	20.967868606502	30.8995363864707	-1.32677505582023	-1.27306543241743	4.36109619175725e-05	0.0868225049667921	intron (ENSMUST00000168747, intron 1 of 20)
Steap1	5	6202745	6203211	467	-	20.0761112206033	16.8132936449267	19.0964015509639	9.46410719680412	7.86784388507937	11.6695664502301	1.32379044257497	-1.47350021054138	4.36220445341218e-05	0.0868225049667921	Intergenic between ENSMUST00000169542 and ENSMUST00000200317
Twsg1	17	65941672	65943090	1419	-	1.42368254732531	1.21149007639325	1.36458467195871	10.329467654348	8.53013909703345	13.1507833328157	-2.70644962071047	-2.49398443998008	4.38821900525415e-05	0.0869114424797736	intron (ENSMUST00000024906, intron 2 of 4)
Csmd1	8	16693771	16694278	508	-	7.1754032017867	6.00646566596031	6.82285201736865	22.8606368037983	19.0101248564913	28.1682569859862	-1.40295082908184	-1.40740081300844	4.413475519979e-05	0.0871518616037584	intron (ENSMUST00000082104, intron 5 of 69)
Snrpe	1	133561855	133562687	833	-	21.9058655922806	18.3034631551007	20.7993137569311	10.460298382589	8.70723546035509	12.8498870247658	1.32024418476167	-1.35748783467058	4.42005255443382e-05	0.0871518616037584	Intergenic between ENSMUST00000094551 and ENSMUST00000166915
Rsph14	10	74966924	74967398	475	-	15.1154506987008	12.1919764870321	13.696908439866	42.6037304993929	36.1345327831019	49.8469601838419	-1.10031833784146	-0.578937734687547	4.42234010381227e-05	0.0871518616037584	intron (ENSMUST00000166088, intron 4 of 6)
Myom3	4	135786712	135787726	1015	+	8.62596983942645	7.19322825569713	8.17559959166232	26.8022503427301	22.3315769556218	32.8092752272612	-1.34725667214772	-1.20023434060385	4.42916551413834e-05	0.0871518616037584	intron (ENSMUST00000105854, intron 16 of 36)
Cnksr2	X	158088754	158089585	832	-	1.06764943238018	0.911453141044386	1.02080219804914	8.02982396593276	6.64968469795658	10.3289096839721	-2.95637003156821	-2.75633198467125	4.44726673852896e-05	0.0873659775112925	Intergenic between ENSMUST00000112513 and ENSMUST00000112493
Gm4799	10	82928610	82928827	218	+	3.21107490074795	2.7100030035525	3.07858136918596	13.9508035710684	11.5498518699848	17.5019782612517	-1.9055976939226	-2.07987930797536	4.49066611277424e-05	0.0878302086283025	Intergenic between ENSMUST00000211623 and ENSMUST00000095396
Syt7	19	10407242	10407350	109	+	2.13754348301813	1.81301392611577	2.04877392018917	11.3294740329259	9.34844418639882	14.3349845423427	-2.22409099989203	-2.35103514695871	4.49751543637769e-05	0.0878302086283025	intron (ENSMUST00000073899, intron 1 of 8)
Gm38333	10	114166321	114166518	198	+	1.42290409309619	1.21373899283776	1.36302346024714	8.68349578060906	7.18541275123129	11.12927413714	-2.59290044651075	-2.65309972999718	4.50607751162624e-05	0.0878302086283025	Intergenic between ENSMUST00000193608 and ENSMUST00000192301
Mgmt	7	136893986	136894568	583	+	18.7345422184594	14.8076350804077	16.433221319872	51.3846297253829	44.0777190431286	58.6857388202902	-1.0071789651337	-0.328414468701817	4.50853073175549e-05	0.0878302086283025	promoter-TSS (ENSMUST00000081510)
Vis1	2	46455120	46456353	1234	+	34.6655586880226	27.9988701078946	31.4782769356139	22.2080322131813	18.8214515059275	26.0259896398935	1.02277371426669	-0.636019427067715	4.5144456077893e-05	0.0878302086283025	Intergenic between ENSMUST00000183957 and ENSMUST00000063886
Smek2	11	29193905	29194501	597	+	20.4469141003254	17.1138206731647	19.4404713178056	9.79349776282361	8.1445413356957	12.0650338982099	1.30490419538652	-1.44350703241172	4.52422705813905e-05	0.0878792254334423	intron (ENSMUST00000020755, intron 4 of 15)
Olfr384	11	73595456	73595803	348	+	13.5601540561967	11.4402575391746	12.9962355776486	4.54447643014776	3.76266267049682	5.69304619652011	1.72986379086027	-2.07390402148055	4.54051381178945e-05	0.0879960590387917	Intergenic between ENSMUST00000071553 and ENSMUST00000214228
Mylk	16	34857838	34858014	177	+	2.49503502975068	2.11227541787622	2.39279065203527	12.2980540452323	10.1639278116046	15.5187758993978	-2.10627193084511	-2.24821867056512	4.54478523682241e-05	0.0879960590387917	intron (ENSMUST00000023538, intron 2 of 31)
Commd5	15	76899739	76900037	299	+	9.35805857897897	7.79050607072669	8.85414392969839	27.5447256805644	22.9678641196708	33.6152220361335	-1.26131683051338	-1.14871629052207	4.5765515233084e-05	0.0884695660637708	promoter-TSS (ENSMUST00000068407)
Sgms1	19	32161585	32161705	121	-	1.06820692290086	0.912523638724789	1.01923372967448	7.05662050007601	5.84800548838519	9.11291678130755	-2.88252092032071	-2.8674161529657	4.60596653045013e-05	0.088869716719445	intron (ENSMUST00000099514, intron 5 of 9)
Adam7	14	68460036	68460585	550	-	5.36677441530059	4.51221254201852	5.12305022619387	18.9088591025386	15.6745953889942	23.4353957813251	-1.56867769230569	-1.67043138082721	4.61223832868267e-05	0.088869716719445	Intergenic between ENSMUST00000022638 and ENSMUST00000022640
Tbc1d1	5	64253747	64254001	255	+	13.5640782405661	11.4434553054417	12.9994675305606	4.54494491494393	3.76308385917396	5.69254609068383	1.73109062364471	-2.07319526384997	4.6192829674092e-05	0.088869716719445	intron (ENSMUST00000043893, intron 2 of 21)
Arhgef9	X	95100290	95100401	112	-	1.06857755750627	0.913191675637574	1.01824315968287	6.72161362042245	5.57255775818258	8.69960373555765	-2.87923742247954	-2.90931000172853	4.633660063342e-05	0.0889270392424257	intron (ENSMUST00000197364, intron 4 of 8)
n-R5s61	12	68127361	68127767	407	+	15.3607346563983	12.946724613047	14.6936343957306	5.85493761182043	4.84946319331997	7.29194983373176	1.57711532769082	-1.88409136969697	4.64300704091586e-05	0.0889270392424257	Intergenic between ENSMUST00000083299 and ENSMUST00000122711
Il1rap	16	26773525	26773633	109	+	1.06856667006526	0.913173344212076	1.01827238115358	6.72240784800328	5.5731660453098	8.70013681187667	-2.87763043630765	-2.90911355085818	4.64960281497309e-05	0.0889270392424257	Intergenic between ENSMUST00000023156 and ENSMUST00000089832
Gm42553	5	42758230	42758352	123	+	1.06855866470932	0.913159865778964	1.01829386686388	6.72289736852678	5.57353499008442	8.70040648028846	-2.87642861821436	-2.90897751727462	4.65900543082344e-05	0.0889270392424257	Intergenic between ENSMUST00000087332 and ENSMUST00000196390
Cpq	15	33335383	33335494	112	+	1.06855866470932	0.913159865778964	1.01829386686388	6.72289736852678	5.57353499008442	8.70040648028846	-2.87642861821436	-2.90897751727462	4.65900543082344e-05	0.0889270392424257	intron (ENSMUST00000042167, intron 4 of 7)
Olfr1463	19	13257361	13257491	131	+	1.06856955910493	0.913178208495221	1.01826462714431	6.72210303063452	5.57292665001616	8.69987362367484	-2.87803667110552	-2.90917398571189	4.6698833386309e-05	0.0889537488907	Intergenic between ENSMUST00000064102 and ENSMUST00000080142
Celf1	2	90926421	90926726	306	+	15.3619000793406	12.9474049008492	14.6944330197051	5.85545544924463	4.84991579197087	7.29209017308374	1.57734566036793	-1.88384042203071	4.69173644046464e-05	0.0889537488907	Intergenic between ENSMUST00000090682 and ENSMUST00000068726
Lamb3	1	193320428	193320985	558	+	29.0625838544262	23.8929666372637	27.0776877842509	17.4664791104101	14.6583249246536	20.9288460151896	1.06170571447865	-0.891298999432597	4.69767451732724e-05	0.0889537488907	intron (ENSMUST00000194677, intron 8 of 26)
Polh	17	46170926	46171224	299	-	15.3607649817079	12.9459968789399	14.6928746818218	5.85744459718538	4.85159877152105	7.29381294353919	1.57712052041294	-1.88339439249575	4.69955092438413e-05	0.0889537488907	TTS (ENSMUST00000024749)
Sox9	11	111935827	111935950	124	+	1.0686072854436	0.913241732126284	1.01816336815406	6.71953611445145	5.57097233474386	8.69826575979978	-2.88364511805269	-2.90983879666335	4.70202563169344e-05	0.0889537488907	Intergenic between ENSMUST00000042970 and ENSMUST00000000579
Olfm3	3	115048950	115049245	296	+	12.1234236898659	10.2524057080609	11.6296839531573	3.56409992915848	2.94863505499942	4.48766349725124	1.88212403687692	-2.24048006263364	4.704509561834e-05	0.0889537488907	intron (ENSMUST00000081752, intron 1 of 5)
Ifi206	1	173492103	173492273	171	-	1.77978318779455	1.51448932174641	1.70589386585518	10.0054122508136	8.26243107715023	12.737679655919	-2.36183658976911	-2.49389456231064	4.73223593135352e-05	0.0892237976329941	Intergenic between ENSMUST00000169797 and ENSMUST00000139092
Cblb	16	51692550	51692659	110	+	1.06853974381254	0.913128010327234	1.01834464775215	6.72418149623267	5.57451238025866	8.70120824472387	-2.87361549066784	-2.90864496025017	4.73353789201621e-05	0.0892237976329941	Intergenic between ENSMUST00000062439 and ENSMUST00000114471
Kcna7	7	45407756	45408634	879	+	29.8222002417131	24.5048146365962	27.7666946846098	17.4299653713241	14.6317750191707	20.87058910258	1.10348711072379	-0.873377667914715	4.75039726104989e-05	0.0892253629965949	intron (ENSMUST00000107774, intron 1 of 1)
Cdh20	1	104719748	104720014	267	+	1.77981823087333	1.51460221008543	1.70595730858189	10.0029136658665	8.26068500105787	12.7361884986003	-2.36316348141315	-2.49422475358739	4.80006482030247e-05	0.0892253629965949	Intergenic between ENSMUST00000157536 and ENSMUST00000062528
Gm5449	13	53784514	53784707	194	+	1.77967008890121	1.51447120207354	1.70581353859289	10.0039155945856	8.26149354792389	12.7373636706524	-2.36332597595134	-2.49418014111121	4.80819011606933e-05	0.0892253629965949	Intergenic between ENSMUST00000081132 and ENSMUST00000021932
Esf1	2	140160616	140160988	373	-	13.5601165674035	11.4401740168877	12.9959565594762	4.54532911182122	3.76338396686106	5.69361471187356	1.73002955330525	-2.0735070109407	4.81540031919251e-05	0.0892253629965949	intron (ENSMUST00000046030, intron 3 of 13)
Kirrel3	9	34752982	34753122	141	+	1.77978489567071	1.51464261861927	1.70595007379126	10.0007217345053	8.25913744844372	12.7347964561233	-2.3642947425245	-2.49453817554948	4.82572239112558e-05	0.0892253629965949	intron (ENSMUST00000115148, intron 2 of 16)
Slitrk1	14	108211807	108212286	480	-	3.92716106679296	3.31228233340643	3.76086115413556	15.5940710812702	12.9133556543994	19.4789836453767	-1.76293391437067	-1.93103778508933	4.83488368505145e-05	0.0892253629965949	Intergenic between ENSMUST00000022708 and ENSMUST00000100322
Adcy8	15	64643317	64643459	143	-	1.06852641998153	0.913136176864431	1.01824617830365	6.72282262801038	5.57349451735701	8.70052172908814	-2.87722373994866	-2.90905285361217	4.84268776697657e-05	0.0892253629965949	Intergenic between ENSMUST00000175963 and ENSMUST00000023007
1700084C06Rik	9	21110530	21110815	286	+	3.21075149260064	2.71009735318335	3.07846842507232	13.9448977510251	11.5447743448387	17.4986345746598	-1.90635407397546	-2.08081379827118	4.84403050318764e-05	0.0892253629965949	intron (ENSMUST00000135674, intron 1 of 1)
Gm22563	4	51587965	51588090	126	+	1.06852079481148	0.913096109282225	1.01839550235231	6.72546600264068	5.57548992788093	8.70200902726093	-2.87079803940588	-2.9083123306253	4.85561148991523e-05	0.0892253629965949	Intergenic between ENSMUST00000157333 and ENSMUST00000158329
Orc1	4	108593260	108593432	173	+	1.77939392404488	1.51453186433223	1.70565508960765	9.9965278153866	8.25652123647	12.7339703432103	-2.36859127107121	-2.49538956613394	4.86236856811606e-05	0.0892253629965949	exon (ENSMUST00000102744, exon 4 of 17)
Gm42987	5	101106020	101106214	195	+	1.77971467536595	1.51441699873631	1.70582315787032	10.0061391699505	8.26297778833283	12.7383197373045	-2.36170728455215	-2.49383446153408	4.87499981745202e-05	0.0892253629965949	Intergenic between ENSMUST00000197115 and ENSMUST00000044125
Fbxl17	17	63452583	63452711	129	-	1.06850340558654	0.913112064153651	1.01824374585835	6.72326984512048	5.57384057024436	8.70085678793332	-2.87646823697045	-2.90896049346564	4.89111538512775e-05	0.0892253629965949	intron (ENSMUST00000024761, intron 4 of 8)
9230109A22Rik	15	25067186	25067667	482	-	1.06809766484889	0.912297142734738	1.01961768085992	7.37400350861085	6.11009448857865	9.51475413165399	-2.92037165717318	-2.83094770534841	4.8980969318549e-05	0.0892253629965949	Intergenic between ENSMUST00000167623 and ENSMUST00000056401
Dlg2	7	91710513	91711846	1334	+	24.8560889709298	20.6730053380497	23.4928895500676	12.7830634493562	10.663754841068	15.5759321358494	1.24042729551029	-1.1646236077412	4.90276696942524e-05	0.0892253629965949	intron (ENSMUST00000107196, intron 2 of 22)
Atp6ap1l	13	90839435	90839675	241	-	12.1208224475635	10.2503353666823	11.6271531350693	3.56465217894097	2.94905684544238	4.48847276254439	1.88144965657546	-2.24050972856268	4.90519780491093e-05	0.0892253629965949	Intergenic between ENSMUST00000192217 and ENSMUST00000183162
Arfip2	7	105633566	105633932	367	-	12.7123279038113	10.4453447358962	11.8356259784849	34.9186449603274	29.3133524529394	41.809661560717	-1.1157276059629	-0.82464452718439	4.90974316256031e-05	0.0892253629965949	TTS (ENSMUST00000131446)
4930452B06Rik	14	8696969	8697093	125	-	1.06857178192961	0.913181951103182	1.01825866116545	6.7222233146801	5.57303661304949	8.70013032874597	-2.87842535585359	-2.90918914033236	4.93174293781659e-05	0.0892253629965949	Intergenic between ENSMUST00000102996 and ENSMUST00000161302
Gm37458	16	57850464	57850572	109	+	1.06859092355191	0.913183564803216	1.01834157779374	6.72297214257942	5.57357548057485	8.70029118020948	-2.87563314473824	-2.90890217712136	4.93222667036287e-05	0.0892253629965949	Intergenic between ENSMUST00000089332 and ENSMUST00000194055
Fyb	15	6579130	6579979	850	+	24.8522927613932	20.6654186190328	23.4836763632682	13.1091917503482	10.9369202668801	15.9676373797769	1.20523757867667	-1.15338030966199	4.93364790661075e-05	0.0892253629965949	promoter-TSS (ENSMUST00000090461)
Gm23752	12	6115277	6115395	119	+	1.06853395601533	0.913118266268302	1.01836018098731	6.72479046038658	5.57499055143165	8.701733163344	-2.87280136623248	-2.90852404728897	4.93566391501417e-05	0.0892253629965949	Intergenic between ENSMUST00000157584 and ENSMUST00000037811
Cobl	11	13046804	13047003	200	-	1.06861778098265	0.913228818187464	1.01826934698651	6.721199007559	5.5722294032257	8.69921883228502	-2.87964365440384	-2.90937068880591	4.93737573696076e-05	0.0892253629965949	Intergenic between ENSMUST00000146067 and ENSMUST00000117584
Zfp951	5	104718334	104718442	109	-	1.06855354560708	0.91315124702404	1.01830760595691	6.72308236339751	5.57366476879741	8.70041321719207	-2.87563265632483	-2.90890191687682	4.94667433484724e-05	0.0892253629965949	Intergenic between ENSMUST00000096452 and ENSMUST00000186219
Stk32a	18	43291384	43291490	107	+	1.06852931374518	0.913141045467522	1.0182384273976	6.7225178164804	5.57325513054279	8.70025858240676	-2.8776300489802	-2.90911329080965	4.95903570131351e-05	0.0892253629965949	intron (ENSMUST00000045477, intron 6 of 12)
Qrsl1	10	43749286	43749508	223	-	3.21163402725524	2.71014284977786	3.0789392170336	13.9548183689595	11.553345861075	17.5033385870121	-1.90465718910193	-2.07906635198547	4.98058238385647e-05	0.0892253629965949	Intergenic between ENSMUST00000214476 and ENSMUST00000020012
Atp6ap2	X	12628185	12628295	111	+	1.06856563962936	0.913156989710423	1.01833927728258	6.72342949527516	5.57392702674572	8.70061066871428	-2.87477908388747	-2.90879778907682	4.98264257166793e-05	0.0892253629965949	Intergenic between ENSMUST00000033313 and ENSMUST00000060108
Gm44166	6	76654722	76654880	159	+	1.06854876712068	0.913157840965559	1.01825621474874	6.72267028461434	5.57338248398286	8.7004652851697	-2.87767045562835	-2.9090967885849	4.98951494045361e-05	0.0892253629965949	Intergenic between ENSMUST00000204070 and ENSMUST00000160894
Gm5150	3	16015697	16016038	342	-	12.122194199746	10.2517610287517	11.6283961520431	3.56410457722891	2.94853182803789	4.48801690479493	1.88154461095674	-2.24071291399774	5.00348461335112e-05	0.0892253629965949	Intergenic between ENSMUST00000108347 and ENSMUST00000158249
Clk2	3	89164668	89165737	1070	+	11.9821831767902	9.85544848011089	11.1707064247677	34.89904280114	29.2807074121234	41.8435830988504	-1.20278697113516	-0.843774629989684	5.01839794809914e-05	0.0892253629965949	promoter-TSS (ENSMUST00000121212)
RP24-251M20.1	9	16974187	16974295	109	-	1.06849944739839	0.91309079897791	1.01831842155976	6.72459658060226	5.57484106329836	8.70159316611895	-2.87320784463275	-2.90858424437584	5.020977042149e-05	0.0892253629965949	Intergenic between ENSMUST00000215220 and ENSMUST00000001825
Rybp	6	100287445	100287635	191	-	11.9577378759973	9.85449138218706	11.1762870492347	33.2913850588777	27.9024211302971	40.0206853567341	-1.14429701374564	-0.890268980257939	5.05013015569091e-05	0.0892253629965949	promoter-TSS (ENSMUST00000101118)
Olfm4	14	81014171	81014296	126	+	1.06859381064523	0.91318842922332	1.01833381343617	6.72266744027107	5.57333619430963	8.70002826812751	-2.87603976427476	-2.90896262023229	5.05036104422328e-05	0.0892253629965949	Intergenic between ENSMUST00000088735 and ENSMUST00000071370
Yipf5	18	40237777	40238064	288	-	10.6861944222225	9.07235046272127	10.2412103916248	2.58749842995611	2.13505042272451	3.2791172585096	2.09401943563437	-2.42979077851734	5.05396893782329e-05	0.0892253629965949	Intergenic between ENSMUST00000025364 and ENSMUST00000096572
Iqgap2	13	95771326	95771511	186	-	12.1231585703077	10.2517595284958	11.6295454035296	3.56459530244983	2.94915926715542	4.48791599763097	1.88235261120066	-2.2401711880909	5.06304547018066e-05	0.0892253629965949	intron (ENSMUST00000068603, intron 2 of 35)
Fstl5	3	76571133	76571560	428	+	21.1705691472672	17.7037905310168	20.1147698639591	10.4463309154	8.69196296024671	12.8515215616156	1.26828755176046	-1.38731983901115	5.06685434949637e-05	0.0892253629965949	intron (ENSMUST00000038364, intron 8 of 15)
Cox7c	13	86769934	86770055	122	-	1.06858409459035	0.913157437984779	1.01842408495185	6.72460323667754	5.57481491295642	8.70128944541471	-2.87196409211378	-2.90846545322971	5.06775186030671e-05	0.0892253629965949	Intergenic between ENSMUST00000132233 and ENSMUST00000118731
Pih1h3b	X	140205018	140205510	493	+	7.53590028425432	6.30355080968662	7.16159523345849	23.5281357736134	19.5739337334947	28.9581657811577	-1.37014674633707	-1.36542488214357	5.06984166418041e-05	0.0892253629965949	Intergenic between ENSMUST00000044806 and ENSMUST00000208130
C330007P06Rik	X	36847285	36847624	340	-	3.21095082789022	2.71065012166608	3.07886589628542	13.9358472006219	11.537084773136	17.4915310725017	-1.90660693631908	-2.0819479365451	5.07258745093685e-05	0.0892253629965949	intron (ENSMUST00000115249, intron 6 of 6)
Aga	8	52578307	52579164	858	+	31.7691384863109	25.8979688884814	29.2504343950852	20.1639820747097	17.000816375858	23.8997144530567	1.00959127525365	-0.750240772087766	5.09095717251991e-05	0.0892253629965949	Intergenic between ENSMUST00000209217 and ENSMUST00000033920
Emcn	3	137111005	137111209	205	+	13.5593106465188	11.4396380774004	12.9958586535421	4.54304380077558	3.76144935302707	5.69213795042761	1.72944729796598	-2.07460313060917	5.09621461574193e-05	0.0892253629965949	Intergenic between ENSMUST00000198822 and ENSMUST00000122064
Ube2dnl1	X	114735546	114735669	124	+	1.06852452206593	0.91314761461016	1.01818708559738	6.72210649924089	5.57297339491001	8.70031085801197	-2.87966539643406	-2.90930813465332	5.10037345983992e-05	0.0892253629965949	Intergenic between ENSMUST00000133447 and ENSMUST00000059509
Skint5	4	113920530	113920648	119	-	1.06859211807693	0.913170947130911	1.01840254595265	6.72411339153113	5.57444580301442	8.70102033558868	-2.87316886662038	-2.90860153276251	5.10350766878566e-05	0.0892253629965949	intron (ENSMUST00000170105, intron 7 of 57)
Cdh18	15	22314004	22314146	143	+	1.06859211807693	0.913170947130911	1.01840254595265	6.72411339153113	5.57444580301442	8.70102033558868	-2.87316886662038	-2.90860153276251	5.10350766878566e-05	0.0892253629965949	Intergenic between ENSMUST00000195204 and ENSMUST00000163361
Mettl14	3	123379588	123379785	198	-	1.77978028670248	1.51427710022206	1.70581569612785	10.0117909336397	8.26689675600039	12.7415302551515	-2.35842583584155	-2.49302386541736	5.11415933228672e-05	0.0892253629965949	intron (ENSMUST00000029759, intron 5 of 10)
Gpr89	3	96894274	96894465	192	-	2.85231690151303	2.41113017002184	2.73642382918685	12.9645810896887	10.7299330015558	16.3106758882979	-1.98022223741065	-2.17257139639671	5.11702948785719e-05	0.0892253629965949	intron (ENSMUST00000029738, intron 3 of 13)
Rgs21	1	144470775	144470882	108	-	1.06858746738306	0.913193716552066	1.01828079753713	6.72184057564016	5.57271019658125	8.69954513146555	-2.87799667703351	-2.9091907472604	5.13363663380095e-05	0.0893320174845911	Intergenic between ENSMUST00000185714 and ENSMUST00000184189
Lrrc30	17	67629210	67629547	338	-	6.81074976470255	5.70688475225798	6.48104377209274	21.8775375921359	18.1816865443512	26.9971592407057	-1.41989897871939	-1.46485271448834	5.16024821450371e-05	0.0893320174845911	Intergenic between ENSMUST00000157204 and ENSMUST00000097290
Gm22846	8	94703986	94704424	439	-	13.5302577660228	11.0248814656145	12.449389987908	38.4670834402318	32.4407032805447	45.5688915771017	-1.14061917228431	-0.712215401144036	5.1667427620167e-05	0.0893320174845911	Intergenic between ENSMUST00000157706 and ENSMUST00000034231
Gm38322	1	193732531	193732945	415	+	4.6449514144081	3.91366444475966	4.44185294200372	17.2309344428202	14.2728499538402	21.438704292372	-1.65507252657915	-1.79704470996784	5.16771889761321e-05	0.0893320174845911	Intergenic between ENSMUST00000194074 and ENSMUST00000027952
Usp49	17	47675502	47675815	314	+	17.8955111373745	15.0316909984672	17.0681323676197	7.82534312133295	6.49176316620854	9.6855601780905	1.41170897034648	-1.64703930817543	5.18445993079113e-05	0.0893320174845911	intron (ENSMUST00000024779, intron 4 of 6)
Csnka2ip	16	64506464	64508344	1881	-	31.7246141365056	25.9260673886095	29.3136008754337	18.8078048035317	15.8356426168417	22.362538474529	1.09996313622631	-0.787016210760191	5.18552185203762e-05	0.0893320174845911	intron (ENSMUST00000209382, intron 1 of 2)
Pold2	11	5878010	5878685	676	-	11.6169878635195	9.55944226109059	10.836716362435	34.3363326453874	28.8014455659333	41.1942513131019	-1.22516084529551	-0.869244329882697	5.18811895674321e-05	0.0893320174845911	promoter-TSS (ENSMUST00000102922)
Cog2	8	124520593	124520940	348	+	12.3467123840493	10.1464800783495	11.497521274012	35.237963833718	29.5789613086217	42.2006801204958	-1.17102611681415	-0.825239615133892	5.21174594186002e-05	0.0893320174845911	promoter-TSS (ENSMUST00000034460)
Tdrd3	14	87453510	87453630	121	+	1.06846951308351	0.913040442423987	1.01839859351213	6.7266759065917	5.57642707973846	8.70292488631782	-2.86877512846396	-2.90805501466186	5.22241943815611e-05	0.0893320174845911	intron (ENSMUST00000168275, intron 1 of 13)
Olfr771	10	129157352	129157688	337	-	5.72646706386027	4.81131474087199	5.46301130526647	19.5633801649559	16.225932451431	24.2228804076916	-1.52104042079767	-1.62080327894693	5.22487738071732e-05	0.0893320174845911	Intergenic between ENSMUST00000062314 and ENSMUST00000214271
Rpl30	15	34439549	34439660	112	-	1.42314845185817	1.21426317187192	1.3625221996749	8.35989681605105	6.91924377430086	10.7255014780392	-2.5675097857781	-2.68624441895433	5.2327869030188e-05	0.0893320174845911	TTS (ENSMUST00000079735)
Gm37556	4	99383925	99384345	421	-	6.80939726190673	5.7075742404759	6.48170926357261	21.8431568767437	18.1490323324551	26.9648075731107	-1.41963016333145	-1.46748521145373	5.24296407944222e-05	0.0893320174845911	promoter-TSS (ENSMUST00000193877)
Cklf	8	104262173	104262330	158	+	1.06852768585164	0.913093135033539	1.01844095567715	6.72599877750451	5.57588232113715	8.70221235291578	-2.86914343399894	-2.9081325234678	5.2464323958097e-05	0.0893320174845911	intron (ENSMUST00000034342, intron 3 of 3)
Trpm1	7	64253364	64253853	490	+	2.49537247696945	2.11102394975238	2.39353603617371	12.637274837099	10.4514459547391	15.9235505718653	-2.13685354545125	-2.22096079470196	5.25015584479506e-05	0.0893320174845911	intron (ENSMUST00000085222, intron 26 of 26)
n-R5-8s1	18	73526818	73527254	437	-	22.6492507229925	18.8948434445216	21.4754116601047	11.7739977993093	9.80829495551258	14.4232806624258	1.20861385339875	-1.27797195063086	5.25573227762268e-05	0.0893320174845911	Intergenic between ENSMUST00000073379 and ENSMUST00000083988
Gm37295	3	48473648	48473876	229	+	10.6857083609213	9.07346020231171	10.2405851122526	2.5861160226636	2.13396035480157	3.27831163186124	2.09187223842748	-2.43064589918898	5.25602305623464e-05	0.0893320174845911	Intergenic between ENSMUST00000192186 and ENSMUST00000194626
Wwp2	8	107544930	107545583	654	+	2.85317297926611	2.41053953100647	2.73683648625307	13.6063964052457	11.263262134318	17.1013867566878	-2.04356916627626	-2.12746201417211	5.26570593347104e-05	0.0893710677003605	intron (ENSMUST00000166615, intron 10 of 23)
Vmn2r95	17	18427549	18427718	170	+	1.42327943397306	1.21445088827134	1.36247078596752	8.35531181681291	6.91583416183612	10.7222578804847	-2.57353027258007	-2.68707530028934	5.27968349171754e-05	0.089419104636712	intron (ENSMUST00000166327, intron 1 of 5)
Pom121l12	11	14686804	14686999	196	+	1.06847579827493	0.913065589229365	1.01831781977581	6.72546756077982	5.57553532158114	8.70244599096158	-2.87243381817627	-2.90844655807833	5.29047098898802e-05	0.089419104636712	Intergenic between ENSMUST00000117584 and ENSMUST00000193500
Gm24213	6	19570694	19570908	215	-	1.42322478353401	1.21433388119881	1.36258228630592	8.35907778074851	6.91859420465712	10.7246446545292	-2.56780139833693	-2.68632124402439	5.29209430995694e-05	0.089419104636712	Intergenic between ENSMUST00000158255 and ENSMUST00000081542
Cntnap5b	1	100882312	100882505	194	+	1.77964910762304	1.51455669004927	1.70583056741222	10.0009148834082	8.25941010783946	12.7356451450363	-2.36504458787287	-2.49460126169985	5.29809325527983e-05	0.089419104636712	Intergenic between ENSMUST00000188735 and ENSMUST00000192862
Galnt13	2	54728215	54728327	113	+	1.06846950869711	0.913069607608246	1.01827061747483	6.72451169090064	5.57479511079883	8.70172420048751	-2.87410222682398	-2.90867162007089	5.30862983029702e-05	0.0894721499269965	intron (ENSMUST00000112636, intron 2 of 11)
Akap11	14	78536474	78537286	813	-	19.9592962179302	15.6427242704918	17.2639815068489	55.5282144411268	47.8519111103776	62.7903195627495	-1.00530740312507	-0.232211705009239	5.34089534118317e-05	0.0898907598588866	promoter-TSS (ENSMUST00000022593)
Srbd1	17	85981137	85981384	248	-	2.85230266831832	2.4114466622283	2.73632000520546	12.9583692118804	10.7234150476341	16.3073250434318	-1.98105501874682	-2.17359867431652	5.36543705905622e-05	0.0899430571114212	Intergenic between ENSMUST00000024947 and ENSMUST00000095187
Lingo2	4	36534172	36534498	327	-	2.85240653024379	2.4111066791784	2.73653706176341	12.966403878074	10.7318578846266	16.3116196787396	-1.97992136998784	-2.17223031293367	5.36676964143674e-05	0.0899430571114212	intron (ENSMUST00000108122, intron 2 of 7)
Vps53	11	76088660	76089220	561	-	8.98832824840731	7.49274542731667	8.51597929169547	26.5193515258935	22.0994100790444	32.4421235426398	-1.27151149448989	-1.19786461462049	5.3699804088188e-05	0.0899430571114212	intron (ENSMUST00000056601, intron 13 of 21)
Ppm1h	10	122660114	122660798	685	+	26.7647141011817	22.1411762162344	25.1374656881526	15.4456576367173	12.9192456976626	18.6656024863416	1.09838127642398	-1.01618561384888	5.37858664408276e-05	0.0899430571114212	Intergenic between ENSMUST00000020323 and ENSMUST00000161487
Neto1	18	85722577	85723371	795	+	25.5742385490593	21.2499111771058	24.145766198346	13.4281078506072	11.2069267748508	16.3359103877554	1.21547254096877	-1.11972031533616	5.38116534740811e-05	0.0899430571114212	Intergenic between ENSMUST00000025547 and ENSMUST00000058829
St6gal2	17	55438236	55439690	1455	+	30.9738297828408	25.3432212318936	28.6684820354023	18.7973321071381	15.8163285485743	22.3849763848106	1.06267790582283	-0.80578710211053	5.40249972281365e-05	0.0901750975802779	Intergenic between ENSMUST00000095712 and ENSMUST00000133899
Pom121l12	11	14011242	14011500	259	+	1.42313387691019	1.21421987323544	1.36258009715052	8.36149626639119	6.92041092659934	10.7264805856004	-2.56497846738981	-2.68591325483086	5.41496193907796e-05	0.0902586143466223	Intergenic between ENSMUST00000146067 and ENSMUST00000117584
Zc2hc1b	10	13157628	13158276	649	-	22.6465073083055	18.8905790740391	21.4705334694352	11.7820272683856	9.81544856534132	14.4303798313794	1.20802526109854	-1.27725409552414	5.43516649829819e-05	0.0904707761153591	intron (ENSMUST00000019954, intron 4 of 5)
Gria3	X	40978910	40979312	403	+	12.1222730875687	10.2519649092133	11.6284341971187	3.56391275068985	2.94833596154808	4.48789601787493	1.88148191100714	-2.24084266018498	5.46514595138292e-05	0.0907313171751265	Intergenic between ENSMUST00000179096 and ENSMUST00000115103
Opcml	9	28912551	28912694	144	+	1.42319971706526	1.214259372732	1.36268195993447	8.36199961937326	6.92074287881801	10.72654661802	-2.56347383498164	-2.68573451017559	5.47319598777613e-05	0.0907313171751265	intron (ENSMUST00000115243, intron 7 of 7)
Gm37343	2	10996578	10997141	564	-	7.17287379323623	6.00627846296663	6.8221121386338	22.5247814571225	18.7272196711374	27.7679267748835	-1.38416256770802	-1.42222127632541	5.4943592692414e-05	0.0907313171751265	Intergenic between ENSMUST00000041105 and ENSMUST00000192542
Myo18a	11	77776029	77776461	433	+	5.00495009648131	4.2128420501716	4.782048768041	17.9230837343813	14.85057402849	22.2507507031316	-1.59786869798988	-1.73979748130346	5.51936810119137e-05	0.0907313171751265	intron (ENSMUST00000108375, intron 1 of 41)
Taok1	11	77592845	77592962	118	-	1.42315510047909	1.21423769121897	1.36260109282651	8.36162341753535	6.92051469144769	10.7266336192223	-2.56495236105379	-2.68588532580013	5.53094182221253e-05	0.0907313171751265	intron (ENSMUST00000058496, intron 1 of 19)
Brk1	6	113609722	113610106	385	+	18.2596744139669	15.3301504931392	17.4077579101327	8.15294668380311	6.76624203915515	10.0841160801245	1.38577668872908	-1.61374927938039	5.5367945698638e-05	0.0907313171751265	intron (ENSMUST00000035725, intron 1 of 2)
Gm10654	8	70931706	70932094	389	+	7.17270940321486	6.00575164044273	6.82162003805632	22.5337916487993	18.7354407083263	27.7763106625512	-1.38438355535674	-1.42166042889413	5.5387919841387e-05	0.0907313171751265	promoter-TSS (ENSMUST00000098653)
Gm25842	9	102992882	102993227	346	+	7.17160439035862	6.00584507446358	6.8214479420511	22.5140974285734	18.7171571372077	27.7591588335471	-1.38436278868151	-1.42311254781862	5.55265275689877e-05	0.0907313171751265	promoter-TSS (ENSMUST00000122590)
Gm16838	6	65744862	65745280	419	-	12.4814577934924	10.5469587320453	11.97352051291	3.88951875035912	3.2196438386035	4.89005777596535	1.81027513170837	-2.19128392405484	5.55289763204575e-05	0.0907313171751265	Intergenic between ENSMUST00000054351 and ENSMUST00000144594
Pde4b	4	102280885	102281072	188	+	1.77982761588629	1.51443539034773	1.70590347834772	10.0084709681221	8.26460640471745	12.7397067065569	-2.3603467646145	-2.49346201544072	5.55609670377723e-05	0.0907313171751265	intron (ENSMUST00000106911, intron 3 of 16)
Xrcc6bp1	10	126913101	126913527	427	-	7.1720632412212	6.00563216770292	6.82136920062609	22.5264971199766	18.7285852771697	27.77026870203	-1.38446785629463	-1.42224830226997	5.56072178679228e-05	0.0907313171751265	Intergenic between ENSMUST00000168520 and ENSMUST00000105256
Nkx2-2os	2	147210377	147210778	402	+	6.8097142819017	5.70710928204238	6.48122834313498	21.8568533500876	18.1620492699367	26.9776746015342	-1.41978052823551	-1.46648863993242	5.57424320507417e-05	0.0907313171751265	intron (ENSMUST00000136998, intron 1 of 5)
Arhgap26	18	39362320	39362561	242	+	4.2858502032881	3.61339103093482	4.10103099654087	16.2608502032466	13.4674344439202	20.2714640921575	-1.69235468226045	-1.87075333908442	5.57874075211322e-05	0.0907313171751265	intron (ENSMUST00000097593, intron 21 of 22)
Grik1	16	87888446	87889062	617	-	24.483312104178	20.3627948133943	23.1403424317165	13.4298194498597	11.2033288296251	16.363767339817	1.14832410572924	-1.15433356989684	5.59940481575761e-05	0.0907313171751265	Intergenic between ENSMUST00000026703 and ENSMUST00000023652
Sez6l	5	112468314	112468595	282	-	5.00479723717851	4.21333235987515	4.78246423494231	17.9085336231717	14.8376426262469	22.2374313870688	-1.59768353954636	-1.74110519639309	5.59956117225192e-05	0.0907313171751265	intron (ENSMUST00000079491, intron 5 of 16)
Greb1l	18	10520083	10520443	361	+	3.56909210873015	3.01105286831239	3.42032356792646	14.6077569422143	12.0949596986964	18.2911171284278	-1.81434801983132	-2.01416733017293	5.60872656042699e-05	0.0907313171751265	intron (ENSMUST00000048977, intron 15 of 32)
Kctd15	7	34612096	34612554	459	-	15.3580376584614	12.944581803543	14.6911909982032	5.8559011261704	4.8502510141028	7.29336770162968	1.57651741050522	-1.88413915638837	5.61417488253241e-05	0.0907313171751265	Intergenic between ENSMUST00000205403 and ENSMUST00000108069
Gm23539	8	31547914	31548272	359	-	13.9193747291628	11.7424276201181	13.3363366706083	4.87302442100788	4.03496356745613	6.09566056112938	1.67672567010198	-2.0288597004919	5.62885001384637e-05	0.0907313171751265	Intergenic between ENSMUST00000157537 and ENSMUST00000122575
Rora	9	68392530	68393013	484	+	18.2632211412143	15.3341623719621	17.4122115632291	8.14745276631366	6.76130608763399	10.0782841686811	1.38656168875179	-1.61448639406433	5.63810829383789e-05	0.0907313171751265	Intergenic between ENSMUST00000213168 and ENSMUST00000034766
Ctdspl2	2	121989460	121989708	249	+	12.4827268779896	10.5472696054596	11.9743295045934	3.89016090722305	3.22020334813881	4.89025980477283	1.81083707565315	-2.19080611857615	5.64076038134909e-05	0.0907313171751265	intron (ENSMUST00000036647, intron 7 of 12)
Kcnv1	15	46317879	46318251	373	-	12.4797074724184	10.5455704529187	11.9718901007837	3.88986182832573	3.21992449834253	4.89056126482993	1.80986769116295	-2.19131416273308	5.6413041833753e-05	0.0907313171751265	Intergenic between ENSMUST00000022967 and ENSMUST00000160658
Shq1	6	100564657	100564778	122	-	2.13742856370912	1.81415670782183	2.04847356216077	10.9979000390999	9.07448021648026	13.9312873299824	-2.19270913687467	-2.37876374324533	5.64758110901627e-05	0.0907313171751265	Intergenic between ENSMUST00000205178 and ENSMUST00000113312
Gm37615	15	62895340	62895489	150	+	1.42318663652738	1.2142657635092	1.36262857310465	8.36131817138547	6.92026797080256	10.7262825580741	-2.56497432633555	-2.68591369458373	5.65325645554054e-05	0.0907313171751265	Intergenic between ENSMUST00000184054 and ENSMUST00000192766
Ahi1	10	21032783	21033050	268	+	17.5291274888735	14.7318191895575	16.7268582040828	7.49648738400601	6.2162042757784	9.28556804414588	1.43920587022224	-1.68149592180437	5.67505221396993e-05	0.0908392237517855	intron (ENSMUST00000105525, intron 18 of 23)
Asb9	X	164594648	164594774	127	+	1.4232753676797	1.21437337467905	1.36263925009413	8.35924894560733	6.91871726955484	10.7247368419726	-2.567444452956	-2.68626171279951	5.67620170115593e-05	0.0908392237517855	Intergenic between ENSMUST00000033756 and ENSMUST00000112248
Gm26028	18	59581272	59581619	348	-	12.479972804377	10.5457588805715	11.9721254441307	3.88996043967865	3.22000743962549	4.89065679619211	1.80989250597172	-2.1912789200328	5.68249967607465e-05	0.0908392237517855	Intergenic between ENSMUST00000080721 and ENSMUST00000158660
Ksr2	5	117650856	117651057	202	+	2.49489667062106	2.1124898574506	2.39254284557853	11.9833905475365	9.90253784308994	15.125114473831	-2.07129648657904	-2.27147882390994	5.70104386397617e-05	0.0908675532762901	intron (ENSMUST00000180430, intron 5 of 20)
Ighv3-4	12	114249223	114250334	1112	-	16.0761823094658	13.543479594603	15.3714597695964	5.85997559613138	4.85410550944541	7.28823076871694	1.64598410995097	-1.84463693156298	5.70486715099795e-05	0.0908675532762901	Intergenic between ENSMUST00000103477 and ENSMUST00000193408
Fto	8	91645663	91645944	282	+	4.28592854538046	3.61355578071339	4.10133735588443	16.2546370924354	13.4621550436428	20.266523857974	-1.6923274763486	-1.87138294338976	5.71255742481111e-05	0.0908675532762901	intron (ENSMUST00000069718, intron 8 of 8)
Col23a1	11	51487710	51487952	243	+	3.56912314105374	3.01108878657632	3.42039891935484	14.6054933559355	12.0930504230023	18.2894270354463	-1.81442464165655	-2.01444914017477	5.71430762824775e-05	0.0908675532762901	intron (ENSMUST00000102765, intron 2 of 28)
Flnb	14	7833607	7833783	177	+	2.49463322552845	2.11303498392081	2.39202359459673	11.9727149993909	9.89063587608885	15.1195325426786	-2.07461306048826	-2.27365264535421	5.7552983877259e-05	0.0911799738886574	intron (ENSMUST00000052678, intron 1 of 45)
Camk2d	3	126614899	126615085	187	+	2.13753829581061	1.81428674423609	2.04857486101612	10.996768132211	9.0735723538215	13.9303409683942	-2.19283013799867	-2.37885585624798	5.75655883619647e-05	0.0911799738886574	intron (ENSMUST00000106402, intron 2 of 19)
Dnah6	6	73201228	73201392	165	-	2.13730158042532	1.81427582439461	2.04832809099318	10.9939333363336	9.07136761222412	13.9292595291299	-2.1943869328548	-2.37939311156563	5.77286367404305e-05	0.0911994893040166	intron (ENSMUST00000064948, intron 4 of 76)
Grm4	17	27358683	27358990	308	-	5.7245718311426	4.81029541802808	5.46179743639046	19.5544322722145	16.2169160245244	24.2158898066883	-1.5216806609542	-1.62194680453225	5.7873639119608e-05	0.0912326850892079	Intergenic between ENSMUST00000055117 and ENSMUST00000118489
Wdr20	12	110737387	110738350	964	+	17.4796410138861	13.9294490742882	15.5391356301241	48.4595001793255	41.3806651894062	55.8850982603938	-1.04433058708265	-0.40693938253792	5.79058332003478e-05	0.0912326850892079	promoter-TSS (ENSMUST00000193053)
Abhd15	11	77531556	77531762	207	+	1.4230678331135	1.2141797276651	1.36247914064165	8.36141299805934	6.92042426244472	10.726937071027	-2.56651269247124	-2.68604763560947	5.79758230012799e-05	0.0912326850892079	intron (ENSMUST00000145676, intron 1 of 1)
Bbs7	3	36613160	36613603	444	-	8.63060137458992	7.19800017833401	8.18103767537208	26.4787451274533	22.0607708948746	32.4206945203565	-1.32974232645873	-1.21148134590514	5.8111117688921e-05	0.0912401679454266	promoter-TSS (ENSMUST00000108156)
Elfn1	5	139895205	139895343	139	+	2.13724043677225	1.81458695263655	2.04823146324533	10.9866696226567	9.06563052398952	13.9248490224621	-2.19685432200195	-2.38046486505152	5.81655793026927e-05	0.0912401679454266	Intergenic between ENSMUST00000082760 and ENSMUST00000050519
Gm38195	3	77909495	77909659	165	-	1.42317829070157	1.21424092700588	1.36266182877128	8.36229192950349	6.92098396949666	10.7269158503933	-2.56353088718428	-2.68571809014328	5.82951025875232e-05	0.0912401679454266	Intergenic between ENSMUST00000194247 and ENSMUST00000198459
Nuak1	10	84440561	84440871	311	-	11.9517046638947	9.85901483609509	11.184722250163	32.9002813856252	27.5602235159948	39.6018691335192	-1.13116506765773	-0.901642810337922	5.83058904713981e-05	0.0912401679454266	promoter-TSS (ENSMUST00000020220)
9130204L05Rik	3	91073852	91074622	771	-	20.4476233449352	17.1182825078626	19.4444831262032	9.46542767304225	7.87063970533286	11.6648585516269	1.35205544272399	-1.45793982505066	5.83688425462478e-05	0.0912401679454266	Intergenic between ENSMUST00000180151 and ENSMUST00000166173
Rasal2	1	157201233	157201403	171	-	1.42310622808406	1.21418294496742	1.36258467906619	8.36241439257317	6.92110309936327	10.7271946617624	-2.56394520620459	-2.68576122168066	5.84329623722078e-05	0.0912401679454266	intron (ENSMUST00000078308, intron 4 of 17)
Zfp568	7	30016888	30017077	190	+	2.49471750908475	2.11274405957668	2.39223014315495	11.9777259067114	9.89622842947412	15.1221364372972	-2.07306943474518	-2.27265391968253	5.9029741230469e-05	0.0918833971872923	intron (ENSMUST00000148442, intron 8 of 9)
Pcbp3	10	76753071	76753415	345	-	13.9239129482116	11.7460984332273	13.3399465378953	4.87427837128286	4.03605043167367	6.09564625245258	1.67812886584216	-2.02781058858381	5.91741262925602e-05	0.0918833971872923	Intergenic between ENSMUST00000001147 and ENSMUST00000001148
Cdkn1c	7	143460984	143461261	278	-	10.4559422954296	8.67885707220885	9.86036335092995	29.5404013327485	24.6662337221706	35.8748639236478	-1.19001810674973	-1.04736616122274	5.92245503816865e-05	0.0918833971872923	promoter-TSS (ENSMUST00000037287)
Gm37175	2	95521297	95521922	626	+	1.06786815497237	0.911847341888936	1.02029708664059	7.70312005774664	6.38082387047115	9.92273751543374	-2.93556989853979	-2.79278797667717	5.93707470105996e-05	0.0919922738226055	Intergenic between ENSMUST00000028617 and ENSMUST00000192023
Adcyap1	17	93552284	93552883	600	+	15.7212097753911	13.2477845322808	15.0355595346566	5.85540448689339	4.85006185501558	7.28801782416064	1.61243837244961	-1.86458507210159	5.97486105298232e-05	0.0922730870406599	Intergenic between ENSMUST00000064775 and ENSMUST00000171284
Gm38206	13	39243354	39243758	405	+	16.0822557065989	13.542334037506	15.3708534894743	6.51494039281767	5.3972460794552	8.09265269518907	1.50157449929749	-1.80644739650935	5.9931954712066e-05	0.0922730870406599	Intergenic between ENSMUST00000167513 and ENSMUST00000195312
Esrrb	12	86496588	86497152	565	+	25.2656912806906	20.9732836527223	23.8287374118749	14.1102856237544	11.781628407235	17.1383572134396	1.13168542526296	-1.10525115448865	5.9942885011973e-05	0.0922730870406599	intron (ENSMUST00000116402, intron 3 of 6)
Gm38206	13	39186461	39186694	234	+	11.0454893495683	9.36662966764415	10.5874397086597	2.9117605934059	2.40303687643034	3.68313023787504	1.99658264054825	-2.37412844392897	6.0002638999998e-05	0.0922730870406599	Intergenic between ENSMUST00000167513 and ENSMUST00000195312
Neil1	9	57148103	57148591	489	-	10.4572725390429	8.67507222278681	9.85508576030623	30.4757289592155	25.4543319843098	36.9787133816256	-1.2322833421133	-1.0175355670365	6.00094862187671e-05	0.0922730870406599	promoter-TSS (ENSMUST00000186410)
Gm42680	5	12854291	12854618	328	-	14.279779145482	12.0441828701329	13.6755556821445	5.20052682195907	4.30649870811629	6.49666829987763	1.62773952868509	-1.98568723702405	6.02188087339739e-05	0.0924774437822225	Intergenic between ENSMUST00000196982 and ENSMUST00000196238
Snx18	13	113618445	113618755	311	-	8.99360938424615	7.49386074236422	8.5171946645179	27.1590565275706	22.6369899128817	33.1982867792986	-1.30248518310417	-1.17465977971012	6.0479754983686e-05	0.0927604601012395	promoter-TSS (ENSMUST00000109241)
Dgki	6	37198202	37198551	350	-	16.0844739938519	13.5436447125079	15.372468139937	6.51524954367197	5.3975913910469	8.09255315370896	1.50196973187708	-1.80613218298662	6.07831934304683e-05	0.092990140539636	intron (ENSMUST00000101532, intron 1 of 33)
Mast2	4	116366139	116366488	350	-	14.2799735949935	12.0441840147913	13.6753599242046	5.20122214700378	4.30709566376832	6.49709165988965	1.62783952661581	-1.98541932617984	6.09555697521998e-05	0.0931361084479938	intron (ENSMUST00000003908, intron 4 of 28)
Vmn2r52	7	10224070	10224389	320	-	11.0432540636411	9.36492507814039	10.5852309642385	2.91225857004291	2.40340588572337	3.68386799333977	1.99579333200839	-2.37418197485406	6.11075774858993e-05	0.0931714059465088	Intergenic between ENSMUST00000164918 and ENSMUST00000060374
Syn3	10	86362156	86362427	272	-	5.00633224672794	4.21308241420493	4.78253197541019	17.9396360381147	14.8655967109068	22.2642156906348	-1.59739704324839	-1.73806880126877	6.11326577454277e-05	0.0931714059465088	intron (ENSMUST00000120638, intron 4 of 13)
Gm23465	3	100778539	100778846	308	-	3.56948184744836	3.01135249558509	3.4205604104689	14.612288420653	12.0988167803142	18.2933622233691	-1.81370114350676	-2.01338389232031	6.13014740065154e-05	0.0933111760134094	Intergenic between ENSMUST00000157134 and ENSMUST00000054791
Aff3	1	38496269	38496382	114	-	1.77997307352731	1.51478497363423	1.70612405199664	10.0006666258718	8.25902402112758	12.7343645024761	-2.3637669242829	-2.49443653776651	6.15161471301983e-05	0.0934218785530801	intron (ENSMUST00000095027, intron 4 of 21)
Plekha7	7	116272202	116272343	142	-	2.49489192790707	2.1127367695473	2.39245119480277	11.9797554441023	9.8985271101669	15.123105505915	-2.07231515366763	-2.27217815681569	6.16058016247574e-05	0.0934218785530801	intron (ENSMUST00000181998, intron 3 of 26)
Gm27998	5	112166018	112166540	523	-	24.1272745271621	20.082523421427	22.8239587307808	13.0859936146961	10.9124394226355	15.9657132152085	1.16071507594471	-1.17875565926163	6.17786925860054e-05	0.0934586093420083	Intergenic between ENSMUST00000180627 and ENSMUST00000184902
Usp24	4	106424996	106425212	217	+	2.13749528212234	1.81421370881444	2.04853746478833	10.9975837456604	9.07421950342968	13.9308916055724	-2.19262609104357	-2.37875264838275	6.17844844607715e-05	0.0934586093420083	intron (ENSMUST00000165709, intron 59 of 67)
Shisa2	14	59625080	59625325	246	+	4.28651935871406	3.61360111302949	4.10112261286356	16.2738867450985	13.4785868150437	20.2802019666415	-1.69188375735251	-1.86918518492294	6.19459276502824e-05	0.0935858348962176	promoter-TSS (ENSMUST00000053949)
Gm20388	8	123767346	123767508	163	+	12.4803030115159	10.5468646941258	11.9728856493738	3.8885749394827	3.21883022407633	4.88957196874892	1.80973505407719	-2.19185653681592	6.25496648645781e-05	0.0941453366226153	intron (ENSMUST00000127664, intron 1 of 15)
Wdr13	X	8113256	8113542	287	-	3.56926056192129	3.01115579576395	3.4203014495512	14.6153381448539	12.1013780068355	18.2960029621954	-1.81377001834054	-2.01308574479246	6.28460887900515e-05	0.0942097623308494	Intergenic between ENSMUST00000033505 and ENSMUST00000033506
Fam135b	15	71014372	71014922	551	-	18.6269687062826	15.6300427487553	17.7488890426727	8.47799898846347	7.03877321200287	10.4792715138747	1.36191287021644	-1.58152032945486	6.28699249397932e-05	0.0942097623308494	Intergenic between ENSMUST00000022954 and ENSMUST00000022953
Sfpq	4	127037154	127037556	403	+	5.36542797027298	4.51208927414255	5.12268026937245	18.5877076006501	15.4069915083137	23.0448464432881	-1.5459441914209	-1.68695507895877	6.29212496711788e-05	0.0942097623308494	Intergenic between ENSMUST00000030623 and ENSMUST00000106102
Ulbp1	10	7301512	7301954	443	-	1.06804698388453	0.9121827433526	1.01983013468353	7.3803400353817	6.11484539564871	9.51863993386257	-2.90844816944344	-2.82945463528592	6.29787032751439e-05	0.0942097623308494	Intergenic between ENSMUST00000150282 and ENSMUST00000177585
Pla1a	16	38392165	38392803	639	-	12.7069821671217	10.441744937088	11.831822519544	34.6406713331715	29.0788034430305	41.4810705657952	-1.10510560472883	-0.832654707227288	6.29817256129596e-05	0.0942097623308494	Intergenic between ENSMUST00000114739 and ENSMUST00000002926
Gm9726	12	93938122	93939266	1145	-	21.1680537424406	17.7059183989828	20.1162024700561	10.1192434260844	8.41872273588744	12.4541052333366	1.31198269106454	-1.40122987701573	6.31413406042378e-05	0.094227236910753	Intergenic between ENSMUST00000180321 and ENSMUST00000057324
Rpl38	11	114468415	114468705	291	+	7.1717049782204	6.00404539071645	6.81991828750005	22.5561778251084	18.7556783519339	27.7978430376665	-1.38515287268056	-1.42039007073552	6.34938204367202e-05	0.094227236910753	Intergenic between ENSMUST00000126577 and ENSMUST00000106602
Lin54	5	100500723	100500915	193	-	6.44866326402729	5.4098509231457	6.1433055751886	20.8796409667699	17.3379887126882	25.8012637793578	-1.4367478031787	-1.52553642812797	6.3688901353885e-05	0.094227236910753	Intergenic between ENSMUST00000152387 and ENSMUST00000045993
Hmga1	17	27554912	27556664	1753	+	6.09027673478677	5.10803751061929	5.80064774065511	21.5348245729253	17.8848953989627	26.603819817482	-1.56080167714209	-1.51068515295705	6.37831539110497e-05	0.094227236910753	promoter-TSS (ENSMUST00000117600)
Fmr1nb	X	68786515	68786906	392	+	16.4477117447278	13.8428066757142	15.7135522718453	6.83822415925432	5.66626179903587	8.48775516331303	1.46868673708778	-1.77025842576053	6.41727309157976e-05	0.094227236910753	intron (ENSMUST00000069731, intron 3 of 4)
Rnf165	18	77544972	77545326	355	-	16.4484874453899	13.8413566251649	15.712385549121	6.84360239954809	5.67106431077033	8.49255695920005	1.46859865376994	-1.76899336703038	6.42609049836452e-05	0.094227236910753	intron (ENSMUST00000026494, intron 1 of 7)
Dpm1	2	168227789	168228582	794	-	17.8898690301672	15.0301200174358	17.0660362757678	7.50051013055	6.22120477628213	9.28628307028861	1.46987417999039	-1.66360056644462	6.43105725182208e-05	0.094227236910753	intron (ENSMUST00000154111, intron 1 of 8)
Arrdc3	13	80305605	80306088	484	+	14.2818770862234	12.0455197139809	13.6765501215235	5.20172875638929	4.30755024029034	6.49698703528401	1.62834380271282	-1.98499488972267	6.45368262431985e-05	0.094227236910753	Intergenic between ENSMUST00000195732 and ENSMUST00000099356
Zfp385a	15	103336643	103336783	141	-	11.044503224959	9.36640607401844	10.586282227455	2.91151977163537	2.40270354233034	3.68317155577081	1.99576895516946	-2.3744807900115	6.46467446775368e-05	0.094227236910753	intron (ENSMUST00000168828, intron 1 of 7)
Rad54l2	9	106720796	106720905	110	-	1.06885259670829	0.913654948204164	1.0175048036444	6.39777005746723	5.30528182885132	8.29237317854197	-2.8540706526795	-2.94970127303737	6.47016470055176e-05	0.094227236910753	intron (ENSMUST00000046502, intron 3 of 21)
Ulk2	11	61796193	61796828	636	-	3.21194022435715	2.70989457650111	3.07876939580778	14.2823712500957	11.8249525322493	17.9030673790766	-1.93450254731832	-2.05692887428626	6.48537684860324e-05	0.094227236910753	intron (ENSMUST00000004920, intron 20 of 26)
Epb41l4a	18	33831357	33831550	194	-	3.21048772571177	2.71058327571206	3.07859575890029	13.6228599109152	11.2778095342374	17.1021916417577	-1.87544999797827	-2.10248790685535	6.48646927151179e-05	0.094227236910753	intron (ENSMUST00000025234, intron 14 of 23)
Ephb4	5	137352736	137352913	178	+	1.77930678321324	1.51506631114988	1.70579023110939	9.67383491660785	7.99224486515073	12.3348948803513	-2.33449861006795	-2.52448431002084	6.4879969439914e-05	0.094227236910753	intron (ENSMUST00000061244, intron 1 of 16)
Kalrn	16	34282765	34283270	506	-	19.7206551637203	16.5191331802794	18.7613334874294	9.46348360207073	7.86631573910157	11.6725674884516	1.29698024124269	-1.4881088406298	6.49334241380049e-05	0.094227236910753	intron (ENSMUST00000076810, intron 10 of 59)
Fam135b	15	70362116	70362277	162	-	1.06884161244074	0.913636439216854	1.01753429946777	6.39853241613685	5.30586578019384	8.29288500149347	-2.85244808165103	-2.9495046267359	6.51434457738298e-05	0.094227236910753	Intergenic between ENSMUST00000022954 and ENSMUST00000022953
Gm7361	5	26277390	26277517	128	+	8.89424257944386	7.58878605901719	8.5153177222911	1.28585935827395	1.06427001523169	1.64973047275225	2.56041055953157	-2.71687158997252	6.52284436423507e-05	0.094227236910753	Intergenic between ENSMUST00000074148 and ENSMUST00000071500
Gm25923	12	28120717	28121180	464	-	16.0851053518973	13.5426090002194	15.3716497695553	6.51890850639271	5.4008737076452	8.09573724869691	1.5019610338674	-1.80523925521807	6.5520135041867e-05	0.094227236910753	Intergenic between ENSMUST00000158312 and ENSMUST00000189735
Prdm16	4	154357560	154357707	148	-	1.77917136275622	1.51496004811755	1.70566365576273	9.67435441515381	7.99270748014958	12.3357354778792	-2.33487260922294	-2.52451103736561	6.55852434514197e-05	0.094227236910753	intron (ENSMUST00000030902, intron 4 of 16)
Dab2ip	2	35740585	35740798	214	+	3.21038783129593	2.71075946844432	3.0786397643302	13.6179276344094	11.273596043705	17.0988168745275	-1.87583892832433	-2.10321294014235	6.56174079393486e-05	0.094227236910753	Intergenic between ENSMUST00000156669 and ENSMUST00000112976
Lnx1	5	74695429	74695608	180	-	1.77913834149569	1.51505921036385	1.70567772166155	9.67061799323921	7.99009057091405	12.3334775608801	-2.33696948270305	-2.5250515447685	6.57455932059273e-05	0.094227236910753	intron (ENSMUST00000117388, intron 1 of 10)
Skor2	18	76657381	76657532	152	+	1.77924469864984	1.51492979301932	1.70570065919989	9.6765662717695	7.99419233163051	12.336729534673	-2.33322935684133	-2.52413775744674	6.59028456975783e-05	0.094227236910753	Intergenic between ENSMUST00000165084 and ENSMUST00000166956
Mprip	11	59694607	59694794	188	+	2.49478213916058	2.11228962664954	2.39246885856037	11.9855924531257	9.90477199071583	15.1268318364795	-2.07102952742299	-2.27113955300286	6.59200390836352e-05	0.094227236910753	intron (ENSMUST00000072031, intron 1 of 22)
Mtpn	6	35760972	35761233	262	-	12.8432347236774	10.8431571598342	12.3154746753034	4.21616193947939	3.49039839035087	5.29276874177439	1.74642440364502	-2.14313820635766	6.60222465434204e-05	0.094227236910753	Intergenic between ENSMUST00000201026 and ENSMUST00000202337
Papd5	8	88258113	88258244	132	+	1.77916017526897	1.51497366946291	1.70566124597975	9.67393064997385	7.99244288585027	12.3356510824077	-2.33529630526584	-2.52458660373332	6.60554142798655e-05	0.094227236910753	exon (ENSMUST00000119033, exon 13 of 13)
Cpa6	1	10605178	10605484	307	-	3.21069471566136	2.71097302484884	3.07890960451384	13.6177199538743	11.2734468948275	17.0980634066842	-1.87552751713159	-2.10309650001195	6.61498592152368e-05	0.094227236910753	intron (ENSMUST00000035577, intron 1 of 10)
Car10	11	92384820	92384930	111	+	1.06889352224331	0.913723914699332	1.01739490206217	6.39501646850343	5.30317804744015	8.29057816218043	-2.86013620641334	-2.95042711619093	6.61571740673727e-05	0.094227236910753	Intergenic between ENSMUST00000061019 and ENSMUST00000042943
Samt2	X	154615407	154615537	131	-	1.42340611477619	1.21496782113606	1.36162075176411	8.02847112684659	6.64732177380943	10.3168340609196	-2.55491624625559	-2.7219811531333	6.64142871478567e-05	0.094227236910753	Intergenic between ENSMUST00000101137 and ENSMUST00000096852
Ephb3	16	21316141	21316657	517	+	19.3564646765762	16.2240165269799	18.4245528647386	9.13188753691631	7.58762844058496	11.2727564544599	1.3174790823818	-1.51905241209153	6.64542250642665e-05	0.094227236910753	Intergenic between ENSMUST00000006112 and ENSMUST00000096192
Sqrdl	2	123074909	123075076	168	+	12.8453545538577	10.8441775593189	12.3170945786504	4.2165668053253	3.49076333208939	5.29263328498564	1.74716680180164	-2.14269273504382	6.65032721273284e-05	0.094227236910753	Intergenic between ENSMUST00000176343 and ENSMUST00000103241
Gm43337	X	42425414	42425577	164	+	1.42338869609416	1.21493129537452	1.36167465122512	8.0300165331573	6.64846878517381	10.3177439107015	-2.55233342818626	-2.72164995526157	6.65592985977003e-05	0.094227236910753	Intergenic between ENSMUST00000128799 and ENSMUST00000197237
F8	X	75279311	75279846	536	-	16.4532082444759	13.8455786482618	15.7171214237054	6.84100271452686	5.66886901167873	8.48955303271403	1.4694446453999	-1.76924039489462	6.66494600643231e-05	0.094227236910753	intron (ENSMUST00000033539, intron 14 of 25)
Prrg1	X	78592292	78592635	344	-	14.2753720027517	12.0413206961572	13.6733404394484	5.19778574822116	4.30411778829269	6.49558122638723	1.62662001967779	-1.9871495085988	6.67409109224518e-05	0.094227236910753	Intergenic between ENSMUST00000134602 and ENSMUST00000105110
Tcf4	18	69543598	69543711	114	+	1.06880532288542	0.913620628805512	1.01743312104039	6.39765797087741	5.3052210853336	8.29254595842104	-2.85531748986619	-2.94982033113636	6.68433308958395e-05	0.094227236910753	intron (ENSMUST00000203002, intron 6 of 6)
Cyp3a57	5	145359055	145359171	117	+	1.06886649875061	0.913678374605751	1.01746747195814	6.3967120739781	5.30446552983923	8.29160459597716	-2.85610332410976	-2.94995840433933	6.70885095873227e-05	0.094227236910753	intron (ENSMUST00000079268, intron 2 of 12)
Dkk1	19	30420791	30420928	138	-	1.4234304666223	1.21494596673647	1.36176340026384	8.03071129061844	6.64894174246811	10.3179353866737	-2.55049894768839	-2.72143917165208	6.71620826647911e-05	0.094227236910753	Intergenic between ENSMUST00000158391 and ENSMUST00000025803
Mageb16	X	79840648	79840766	119	-	1.06881336675793	0.913634182432907	1.01741152610541	6.39719126808232	5.30486938104328	8.29228974614235	-2.85652624248983	-2.94995642883444	6.72640458574601e-05	0.094227236910753	Intergenic between ENSMUST00000114016 and ENSMUST00000171953
St3gal1	15	67473290	67473443	154	-	1.42334818365014	1.21485684150529	1.36172861881355	8.03210125191191	6.6500004327019	10.3190896683123	-2.54910566441651	-2.72122662071641	6.74022786714999e-05	0.094227236910753	Intergenic between ENSMUST00000092640 and ENSMUST00000162054
Diaph3	14	85808218	85808688	471	-	14.6420065094413	12.3465926166467	14.0151663272964	5.52740309553658	4.5776000781151	6.89620896489657	1.58289699268644	-1.9440234756804	6.74132139738717e-05	0.094227236910753	Intergenic between ENSMUST00000071370 and ENSMUST00000022599
Bcr	10	75105246	75105630	385	+	6.80910416075125	5.70825007461667	6.48241735207518	21.5253355819622	17.8829284537215	26.5774849951425	-1.39954996208074	-1.48135559697283	6.75090025989386e-05	0.094227236910753	intron (ENSMUST00000164107, intron 1 of 22)
Gm37533	3	42854556	42854677	122	+	1.06884814102681	0.913662455741572	1.01745098914976	6.39696710865103	5.3046758196158	8.29192335241391	-2.85614067266603	-2.94994158496543	6.75676550787801e-05	0.094227236910753	Intergenic between ENSMUST00000193848 and ENSMUST00000192632
Fgf13	X	59061617	59061728	112	-	1.06880974313553	0.913613086926052	1.01748692097092	6.39846088837433	5.30582703490949	8.2929954276066	-2.85324660340429	-2.94958000032114	6.76077801613447e-05	0.094227236910753	TTS (ENSMUST00000119833)
Cyp19a1	9	54176154	54176262	109	-	1.77911105384537	1.51530397694583	1.70574782752779	9.66323008583241	7.98497543445305	12.3293298849103	-2.34142067170709	-2.52613246909647	6.76082591596959e-05	0.094227236910753	intron (ENSMUST00000034811, intron 4 of 8)
Fras1	5	96542588	96543032	445	+	19.3520335224061	16.2197374555776	18.4197298272556	9.13505281713289	7.59044459089624	11.2762042482167	1.31683625805538	-1.51872980657545	6.76881063934049e-05	0.094227236910753	intron (ENSMUST00000036019, intron 4 of 73)
Gm25164	10	78544917	78545101	185	+	1.06881961696836	0.913599377598693	1.0175933617093	6.40005711307054	5.30703351931733	8.29390724191113	-2.84919871952432	-2.94911125838132	6.77125384322725e-05	0.094227236910753	Intergenic between ENSMUST00000158908 and ENSMUST00000105384
Lsamp	16	39613248	39613633	386	+	14.6410726242791	12.346214455372	14.0152322123968	5.52567184822661	4.57611118582784	6.89520747170881	1.58258650191549	-1.94470260155487	6.77356147633963e-05	0.094227236910753	Intergenic between ENSMUST00000023478 and ENSMUST00000189229
Gpam	19	54594575	54594982	408	-	14.642958288068	12.3474045034449	14.0160992072413	5.52708530305625	4.57733563835342	6.8958388472142	1.58305844204862	-1.94405125420645	6.79160680548811e-05	0.094227236910753	Intergenic between ENSMUST00000036700 and ENSMUST00000061856
Gpc6	14	117590370	117590869	500	+	6.80853352284859	5.70771170439564	6.48180983398986	21.528259539281	17.8854899709651	26.5807683828493	-1.39981039368149	-1.4812174994158	6.81032887306564e-05	0.094227236910753	intron (ENSMUST00000078849, intron 3 of 8)
Grb14	2	64855649	64855758	110	-	1.06881780686092	0.913626664711147	1.01746531166011	6.39799404063511	5.30547525757335	8.29273947218949	-2.85445674362345	-2.94971611960068	6.83518246365073e-05	0.094227236910753	Intergenic between ENSMUST00000131615 and ENSMUST00000028252
Gm44424	6	5309829	5310037	209	+	1.42333977412713	1.21483182498344	1.36176205846326	8.03304112158543	6.65069159675488	10.3197008157104	-2.54765302179215	-2.72103092385498	6.84452739910838e-05	0.094227236910753	Intergenic between ENSMUST00000203438 and ENSMUST00000043294
Sqrdl	2	123115727	123115835	109	+	1.06890346478563	0.913710338825155	1.01750106034847	6.39661246421134	5.3043848594448	8.29149455044639	-2.85610342762083	-2.94995863408888	6.85271908586625e-05	0.094227236910753	Intergenic between ENSMUST00000176343 and ENSMUST00000103241
Gm13398	2	27038509	27038839	331	+	6.80847658651617	5.70774068596493	6.48183780076831	21.5263523763011	17.8837363032168	26.5788315449749	-1.39976678168584	-1.48138469736308	6.86127745453663e-05	0.094227236910753	promoter-TSS (ENSMUST00000149378)
Hira	16	18963499	18963608	110	+	1.42336562099646	1.21486273039977	1.36176621759667	8.03249528358862	6.65028281133177	10.3192952481556	-2.54833695782393	-2.72112300079231	6.8641062013001e-05	0.094227236910753	intron (ENSMUST00000004222, intron 24 of 24)
Tmem182	1	40956973	40957163	191	+	8.89417736879095	7.58887154433341	8.51492676379902	1.28569915725862	1.06415504655267	1.64964565464872	2.55851545144414	-2.71711150919271	6.86777401469341e-05	0.094227236910753	Intergenic between ENSMUST00000114765 and ENSMUST00000191992
Stim2	5	54223090	54223212	123	+	1.06879359847192	0.913585903310665	1.01753018478775	6.39939507999784	5.30653091333639	8.29350715285008	-2.85082373629628	-2.94930772485937	6.87128496409203e-05	0.094227236910753	Intergenic between ENSMUST00000201198 and ENSMUST00000197634
Slitrk2	X	66620815	66620939	125	+	1.06886544304841	0.913646222673341	1.01760336826257	6.39907112068982	5.30625650289144	8.29303026945662	-2.85043708069671	-2.94929310403177	6.89505345648185e-05	0.094227236910753	Intergenic between ENSMUST00000158773 and ENSMUST00000166241
Itpripl1	2	127157977	127158121	145	-	1.77925685363324	1.51518578704765	1.70580055634029	9.66925099577088	7.98905584674971	12.33223928802	-2.33719898964585	-2.5251598996797	6.89922187968916e-05	0.094227236910753	Intergenic between ENSMUST00000154021 and ENSMUST00000056146
Igf2bp3	6	49097522	49097930	409	-	18.9983934293347	15.9299053152286	18.0901622858421	8.81013596241663	7.31834152767294	10.8803789373782	1.33962566118929	-1.54869718369926	6.90085210207157e-05	0.094227236910753	intron (ENSMUST00000031838, intron 10 of 14)
Ndufa4	6	11611174	11611293	120	-	1.06878257912407	0.913567350161943	1.01755971333871	6.40015763543951	5.30711492511985	8.29401826335918	-2.84919827146418	-2.94911102788024	6.90541703975855e-05	0.094227236910753	Intergenic between ENSMUST00000184177 and ENSMUST00000204978
Arpp21	9	112603096	112603970	875	-	1.78005322062313	1.51388432689048	1.70585261161634	10.3347689387281	8.53111886192072	13.1394426712423	-2.39052245175415	-2.46442246320641	6.90951747840565e-05	0.094227236910753	Intergenic between ENSMUST00000178410 and ENSMUST00000157192
Galnt14	17	73663544	73663758	215	-	3.21092365919433	2.71088933150665	3.07898051543795	13.6223781859105	11.2774417386229	17.1009163910039	-1.87499696701131	-2.10235524611242	6.92114446473427e-05	0.094227236910753	intron (ENSMUST00000024858, intron 1 of 14)
Trp53inp1	4	11182044	11182533	490	+	5.72419750149099	4.81111207872101	5.4626132084893	19.2253037512176	15.9408676993046	23.8162385895334	-1.49908029061715	-1.63836136334421	6.93707112679893e-05	0.094227236910753	Intergenic between ENSMUST00000029865 and ENSMUST00000170901
Nmbr	10	15665577	15665696	120	+	1.06883791078854	0.913615238686961	1.01760979728287	6.39980260522169	5.30682366200299	8.29358912243209	-2.84916111026669	-2.94912808597016	6.93803549970942e-05	0.094227236910753	Intergenic between ENSMUST00000190751 and ENSMUST00000038107
Pecam1	11	106685836	106686242	407	-	16.8119251676726	14.1392363285385	16.0523438479096	7.17017653138269	5.94302730306211	8.89055634150009	1.43756859285819	-1.73322413525129	6.94428868735437e-05	0.094227236910753	intron (ENSMUST00000103069, intron 7 of 13)
Gm9931	1	147304555	147304768	214	-	1.42335311170152	1.21482556490021	1.36181585245482	8.03369514767015	6.65114704037965	10.3199511842759	-2.5461448139288	-2.72085167725693	6.94585384845421e-05	0.094227236910753	Intergenic between ENSMUST00000193584 and ENSMUST00000194803
Casp8	1	58857023	58857140	118	+	1.0688408487739	0.913620185757684	1.0176019223689	6.3995074185969	5.30659177103902	8.29333380517383	-2.84957384827926	-2.94918862612319	6.96381028899e-05	0.094227236910753	Intergenic between ENSMUST00000190213 and ENSMUST00000027186
Olfr1512	14	52378777	52378916	140	-	1.42341920350328	1.21495855588682	1.36170099687241	8.02971760112434	6.64822723422579	10.3174006148644	-2.55236036429187	-2.72167837725814	6.97245833937453e-05	0.094227236910753	promoter-TSS (ENSMUST00000214980)
Gm10944	10	10629780	10630397	618	+	22.646770318886	18.8987668273465	21.4799661796051	11.4428261896901	9.53104495838769	14.0256557641842	1.2474058018533	-1.29107287476134	6.97417292064352e-05	0.094227236910753	Intergenic between ENSMUST00000019974 and ENSMUST00000105564
Cyp2b23	7	26704741	26705825	1085	-	27.4881077071206	22.7196673225358	25.7892859847282	15.7638273603324	13.1912986607103	19.0259131765963	1.11082389654736	-0.985696014797234	7.00644187434925e-05	0.094227236910753	Intergenic between ENSMUST00000077356 and ENSMUST00000077855
Epha7	4	28678381	28678507	127	+	1.06877155078601	0.913548782459875	1.01758926540118	6.4009201835525	5.30769888193327	8.29452890467266	-2.84757140022807	-2.94891430564035	7.00655946653906e-05	0.094227236910753	Intergenic between ENSMUST00000153813 and ENSMUST00000029964
Amn1	6	149224128	149224246	119	-	1.06877155078601	0.913548782459875	1.01758926540118	6.4009201835525	5.30769888193327	8.29452890467266	-2.84757140022807	-2.94891430564035	7.00655946653906e-05	0.094227236910753	Intergenic between ENSMUST00000141346 and ENSMUST00000205001
Ttll13	7	80246174	80246566	393	+	12.7349800791692	10.4429045994324	11.8235019891479	35.6804992667637	29.9859122192913	42.6109604280657	-1.13809084745471	-0.803590135667693	7.01277706772695e-05	0.094227236910753	promoter-TSS (ENSMUST00000058266)
Gbe1	16	71267804	71267922	119	+	1.0688258648525	0.913640233153373	1.01744371740508	6.39752735813466	5.30512358806119	8.29248345492673	-2.85566602214368	-2.94985222658217	7.01565526477061e-05	0.094227236910753	Intergenic between ENSMUST00000170464 and ENSMUST00000023600
Cdh6	15	13044503	13044759	257	-	11.4040248909242	9.65960366694071	10.9349438158412	3.23677668626517	2.67388858834902	4.08752226467873	1.90989866035	-2.31971478950908	7.02457984723107e-05	0.094227236910753	intron (ENSMUST00000036439, intron 8 of 11)
Stk32a	18	43269870	43270009	140	+	1.06890054254543	0.913705410811312	1.01750892361836	6.39690802941643	5.30461711003482	8.29175078498763	-2.85569193832768	-2.94989812389939	7.02955161230709e-05	0.094227236910753	intron (ENSMUST00000045477, intron 5 of 12)
Pja1	X	99489020	99489341	322	-	16.4445788762567	13.8411078265551	15.7114100638024	6.83712467411303	5.6651965650222	8.48722558230905	1.46820770021263	-1.77079457681701	7.03594360628317e-05	0.094227236910753	Intergenic between ENSMUST00000113797 and ENSMUST00000096363
Fcgr4	1	171014452	171014826	375	+	7.89851952343729	6.60285386399097	7.50253261417481	23.868809119038	19.8636658222324	29.3468398054553	-1.32038036055195	-1.33771135750478	7.03965973402013e-05	0.094227236910753	Intergenic between ENSMUST00000194835 and ENSMUST00000078825
Mycn	12	12982873	12983338	466	-	16.4428718739574	13.8372121472699	15.7075483969139	6.8442454640004	5.67150154706799	8.4938728921593	1.4677002505459	-1.7692846998928	7.04006574427203e-05	0.094227236910753	Intergenic between ENSMUST00000130990 and ENSMUST00000071103
Faxc	4	22008873	22009608	736	+	27.5171569575058	22.7166243072396	25.7773759549024	16.4373790983289	13.7636369002502	19.8062279549576	1.05657270122543	-0.964023189768374	7.07255992547377e-05	0.094227236910753	Intergenic between ENSMUST00000029908 and ENSMUST00000039234
Abcc10	17	46332240	46332398	159	-	1.77912097062095	1.51486825613411	1.7055977845469	9.67589845378852	7.99380250286809	12.3367412170278	-2.33413455888667	-2.524315761725	7.08538459135298e-05	0.094227236910753	Intergenic between ENSMUST00000168490 and ENSMUST00000113481
Zbtb40	4	136975366	136975724	359	-	6.80779807021502	5.70817005347072	6.48226104572643	21.5086937662151	17.8668659429469	26.5624624502066	-1.39966476389601	-1.48274167860758	7.0883042461671e-05	0.094227236910753	Intergenic between ENSMUST00000030420 and ENSMUST00000049583
Tenm1	X	42648069	42648249	181	-	1.42350048118248	1.21507248585163	1.36162791026314	8.02613348680864	6.64553984862825	10.3151069689519	-2.557807413915	-2.72238914987494	7.09159449308714e-05	0.094227236910753	intron (ENSMUST00000115059, intron 21 of 31)
Il1rapl1	X	87729562	87729703	142	-	1.06884345658475	0.913609150048019	1.01766252562612	6.40059606172832	5.30742432489858	8.29405169939941	-2.8471840664677	-2.94889968075706	7.10252952505126e-05	0.094227236910753	intron (ENSMUST00000113966, intron 2 of 10)
Kctd8	5	69220367	69220576	210	-	1.42335252135674	1.2148697457296	1.36171136996069	8.03142081698731	6.64948193968263	10.3185230472653	-2.54981984159462	-2.72134670417683	7.1049505245006e-05	0.094227236910753	intron (ENSMUST00000054095, intron 1 of 1)
Gm44682	7	54139335	54139520	186	+	1.42335746356091	1.21492034665282	1.36159470985389	8.02930522211553	6.6479744880165	10.3175908756068	-2.55427513419463	-2.72187266255166	7.10717571263973e-05	0.094227236910753	Intergenic between ENSMUST00000208501 and ENSMUST00000082373
Gm22262	4	77938977	77939356	380	+	5.36665047147141	4.51360317518014	5.12428827725035	18.5717420962984	15.3930924943808	23.0286521319254	-1.54506712554141	-1.687985987486	7.11210413616737e-05	0.094227236910753	Intergenic between ENSMUST00000209960 and ENSMUST00000158713
A1bg	15	61267740	61267857	118	-	1.42340866599746	1.21492714834776	1.36174303434105	8.03099761601369	6.6491777749055	10.3182962145091	-2.55055320425834	-2.72142270216098	7.11738017099552e-05	0.094227236910753	Intergenic between ENSMUST00000096418 and ENSMUST00000192740
Nfib	4	82506185	82506620	436	-	11.9722763114602	9.85405030060789	11.171469341942	33.987232546781	28.5050948112344	40.787945375731	-1.16817996773069	-0.869965877791211	7.12603638738617e-05	0.094227236910753	intron (ENSMUST00000155821, intron 1 of 1)
Cdh11	8	101529706	101529889	184	-	1.0688353836439	0.913595538376981	1.01768424636839	6.4010635883638	5.30777649712557	8.29430694810842	-2.84596887310253	-2.94876348788678	7.13095960694489e-05	0.094227236910753	Intergenic between ENSMUST00000161597 and ENSMUST00000075190
Gm12709	4	102983870	102984598	729	-	27.5219663293984	22.7193823769463	25.7800837445987	16.4381796192367	13.7647054205057	19.8057697153859	1.05692793369962	-0.963855789112671	7.13464105635497e-05	0.094227236910753	intron (ENSMUST00000149348, intron 1 of 3)
Agtr2	X	21462823	21462983	161	+	1.06885879712479	0.913620048041383	1.01768683517594	6.40063673614541	5.30744633777552	8.29398873023825	-2.84673318870712	-2.94885595971196	7.13502340536596e-05	0.094227236910753	Intergenic between ENSMUST00000096511 and ENSMUST00000089188
Gm45240	7	135716489	135716848	360	+	13.0928337897976	10.7388281441804	12.1596684941757	35.3270942122837	29.68516308411	42.2014342337366	-1.08485345058639	-0.804177023338635	7.16055949074405e-05	0.094227236910753	Intergenic between ENSMUST00000211437 and ENSMUST00000209826
Abcc4	14	118380389	118380506	118	-	1.77909803104576	1.51483715193523	1.70557163577677	9.67666114101195	7.99438983954719	12.3374856470782	-2.3340279513867	-2.52424007488643	7.16073473720374e-05	0.094227236910753	Intergenic between ENSMUST00000171107 and ENSMUST00000166646
4930595M18Rik	X	81800730	81800898	169	-	1.06876051345972	0.913530200209147	1.01761884096855	6.40168272388681	5.30828278340366	8.29503907627008	-2.84594312290743	-2.94871755813365	7.17580104933586e-05	0.094227236910753	Intergenic between ENSMUST00000080083 and ENSMUST00000158415
Mageb5	X	91868551	91868678	128	-	1.06876051345972	0.913530200209147	1.01761884096855	6.40168272388681	5.30828278340366	8.29503907627008	-2.84594312290743	-2.94871755813365	7.17580104933586e-05	0.094227236910753	Intergenic between ENSMUST00000082048 and ENSMUST00000072269
Gm5169	X	25411226	25411333	108	-	1.06886687702972	0.913633662856875	1.01766513408276	6.40016933877584	5.30709425280533	8.29373346057501	-2.84794780327136	-2.94899214423872	7.18258222215031e-05	0.094227236910753	Intergenic between ENSMUST00000096469 and ENSMUST00000120268
Prelid2	18	41856669	41856803	135	-	1.42339583367283	1.21490656081987	1.36175316266618	8.03126931769707	6.64935576185782	10.3183232874613	-2.54973473679041	-2.7213351563951	7.19533523939157e-05	0.094227236910753	Intergenic between ENSMUST00000157986 and ENSMUST00000070949
Armc1	3	18934514	18934793	280	-	12.8439438305962	10.8443626182135	12.3164802359287	4.21509016952444	3.48948764079269	5.29193090684638	1.74636373832591	-2.1435795933923	7.19626911516714e-05	0.094227236910753	Intergenic between ENSMUST00000198383 and ENSMUST00000029125
Klhl2	8	64796492	64796896	405	-	1.06826516017176	0.912655970185623	1.01898668646842	7.04980222172465	5.84290902848933	9.10887512425282	-2.89640344729661	-2.869110497433	7.19993421775503e-05	0.094227236910753	intron (ENSMUST00000034017, intron 4 of 14)
Ubxn7	16	32374944	32375050	107	+	1.06885364933484	0.913611374041399	1.01770066111472	6.4008093377652	5.30756685120385	8.29398914193664	-2.84593115335008	-2.94878031895252	7.19996200405633e-05	0.094227236910753	intron (ENSMUST00000115151, intron 6 of 10)
Cnksr2	X	158488379	158488547	169	-	1.06883133360436	0.913634115263203	1.01749620299598	6.3983203587966	5.30572410861889	8.29294766274715	-2.85369622779805	-2.94962393038314	7.20783480651747e-05	0.094227236910753	Intergenic between ENSMUST00000112513 and ENSMUST00000112493
Dpyd	3	118687715	118687926	212	+	1.42349556890883	1.21502829321817	1.36176106159483	8.02892642794162	6.64759757869204	10.3165780199775	-2.55266370520272	-2.72175527848382	7.21229241374579e-05	0.094227236910753	intron (ENSMUST00000039177, intron 3 of 22)
Gm23385	X	50143790	50143953	164	+	1.42339365753573	1.21490010270162	1.36176177957586	8.0316094933539	6.64961497684452	10.3186065646267	-2.5493776837454	-2.72127511539443	7.2125971427282e-05	0.094227236910753	Intergenic between ENSMUST00000158592 and ENSMUST00000215270
Col5a2	1	45468841	45468948	108	-	1.06876135353873	0.913546547503894	1.01755115798522	6.40070728344157	5.30755663194263	8.29459161326334	-2.84882310897865	-2.94903365644744	7.21729456360964e-05	0.094227236910753	intron (ENSMUST00000086430, intron 1 of 53)
Ptpn13	5	103512878	103513244	367	+	14.6418353422778	12.3464058836123	14.0149030695937	5.52784703591624	4.5779734470817	6.89664280880812	1.58283373218078	-1.94389263004845	7.23034544935296e-05	0.094227236910753	intron (ENSMUST00000048957, intron 7 of 47)
Pih1d3	1	31367315	31367442	128	+	1.42338306512829	1.2149716642253	1.36151765690958	8.02673307938906	6.64603249833009	10.3158459159919	-2.55794975348039	-2.72238382201033	7.23463847898577e-05	0.094227236910753	Intergenic between ENSMUST00000027230 and ENSMUST00000027226
Dip2c	13	9263932	9264054	123	+	1.77932261913427	1.51492912959967	1.70575128530329	9.67833359995016	7.99540475606911	12.3376625094352	-2.33204637978834	-2.52385188049521	7.23577743243532e-05	0.094227236910753	Intergenic between ENSMUST00000157817 and ENSMUST00000174552
Gm27239	18	81521020	81521317	298	+	5.72398626300994	4.81140040397297	5.46289466346993	19.2137450557227	15.9300102110656	23.8051864811178	-1.49893463936997	-1.63933497352675	7.23912112683022e-05	0.094227236910753	Intergenic between ENSMUST00000184638 and ENSMUST00000065224
Zfhx3	8	108896612	108896800	189	+	4.28532525951733	3.61257460470406	4.09995936138407	16.2789259084264	13.4827759481483	20.2861507392931	-1.6926739083753	-1.86903763261953	7.2415048843724e-05	0.094227236910753	intron (ENSMUST00000043896, intron 4 of 9)
Skint5	4	113648923	113650088	1166	-	28.2537264860643	23.3131905768544	26.4503187724135	16.4095809193644	13.7440363826565	19.7596037439291	1.0985734619378	-0.945208986314494	7.24713707691946e-05	0.094227236910753	intron (ENSMUST00000170105, intron 34 of 57)
Hccs	X	169481319	169481453	135	-	1.42340677352389	1.21492150811004	1.36175058347369	8.03091664406175	6.64909111598384	10.3180576650202	-2.55017285194884	-2.72140715191283	7.24863690404654e-05	0.094227236910753	Intergenic between ENSMUST00000033717 and ENSMUST00000112104
Agmo	12	37326143	37326252	110	+	1.06876284377631	0.913564033235387	1.01748154688967	6.3993137864236	5.30648687320739	8.29363259612159	-2.85172358154197	-2.94939513947225	7.24909530726661e-05	0.094227236910753	intron (ENSMUST00000049874, intron 3 of 12)
Tfdp2	9	96261353	96261462	110	+	1.42332233878411	1.21482594052445	1.36172445478988	8.03264709223533	6.65040923873896	10.3194953603136	-2.5484219909923	-2.72113454994922	7.25755114537027e-05	0.094227236910753	intron (ENSMUST00000165120, intron 3 of 9)
Hipk2	6	38785667	38786480	814	-	1.78017798710488	1.51385374544734	1.70592303007327	10.3385528719871	8.53370286926359	13.1413828152323	-2.38812458822092	-2.46382807127053	7.25860246761063e-05	0.094227236910753	intron (ENSMUST00000161779, intron 2 of 14)
Eda2r	X	97651168	97651315	148	-	1.06876639706192	0.913540105687566	1.01760307527728	6.40109270640967	5.30781933993645	8.29452930800408	-2.84676974365399	-2.94883866793334	7.26247104236012e-05	0.094227236910753	Intergenic between ENSMUST00000113832 and ENSMUST00000052837
Zmat4	8	23931512	23932055	544	+	20.4478389776022	17.1094046617955	19.4368723657781	10.1258365379453	8.42245918651962	12.4687324984527	1.25930118864602	-1.42856393280614	7.27791777033777e-05	0.094227236910753	intron (ENSMUST00000042352, intron 5 of 6)
Slc9a7	X	20309049	20309163	115	-	1.06875535429315	0.913521514547187	1.01763266515675	6.40185547130061	5.30840340070177	8.29503951571134	-2.84514066305589	-2.94864191041747	7.28062076768363e-05	0.094227236910753	Intergenic between ENSMUST00000115393 and ENSMUST00000115391
Gm9925	18	74111359	74111596	238	+	1.42327921666084	1.21476142964724	1.36174763178195	8.03414564987971	6.65151481455752	10.3204942471522	-2.54620317561144	-2.72083479226284	7.310936545431e-05	0.094227236910753	Intergenic between ENSMUST00000066583 and ENSMUST00000177604
Npvf	6	50625431	50625566	136	-	1.42347011731092	1.21495420417635	1.3618608784402	8.03174656357923	6.64967406636138	10.3184097279832	-2.54830533064176	-2.72116831346487	7.31364171210335e-05	0.094227236910753	Intergenic between ENSMUST00000031852 and ENSMUST00000031853
Ccser1	6	62364387	62365259	873	+	16.4411582585622	13.8405951274264	15.710288681755	6.51504091056707	5.39794935456389	8.08941718084914	1.5350065043849	-1.78803541396433	7.33053838931287e-05	0.094227236910753	intron (ENSMUST00000126214, intron 10 of 10)
Gria1	11	57053382	57053583	202	+	11.4040972087579	9.6577816018295	10.9356667226441	3.23848872122872	2.67574963383405	4.08853935611581	1.9115474017325	-2.31855277233605	7.33155229857588e-05	0.094227236910753	intron (ENSMUST00000036315, intron 2 of 15)
Gm42955	5	126966581	126966791	211	+	1.77913830727124	1.51490617007967	1.70562272215836	9.67556191259697	7.99361001130256	12.3367682310799	-2.33454824732921	-2.52436391594417	7.33955290239172e-05	0.094227236910753	Intergenic between ENSMUST00000192617 and ENSMUST00000197355
Ggnbp2	11	84870096	84870216	121	-	10.8321891937335	8.97535279121703	10.1935407090934	30.2629813260515	25.2921264208548	36.6570189716048	-1.16750081483289	-1.01279979137867	7.35881225790289e-05	0.094227236910753	promoter-TSS (ENSMUST00000168434)
Htr1b	9	81378710	81378911	202	-	1.42326371686333	1.21476124080482	1.36170247489824	8.0338314903774	6.65131831233181	10.3205266465481	-2.54735403981869	-2.72095398765392	7.36215873119908e-05	0.094227236910753	Intergenic between ENSMUST00000185068 and ENSMUST00000183482
Hnf4a	2	163563435	163563939	505	+	16.8106205224182	14.1376572714201	16.0506609732379	7.17199368230526	5.94461482404077	8.89236938675002	1.43731063557687	-1.73288081206889	7.38312344760349e-05	0.094227236910753	intron (ENSMUST00000109411, intron 6 of 9)
Atp8b5	4	43296707	43297712	1006	+	19.3561177158227	16.2305162635917	18.4314963397138	8.48095010233428	7.04469290358146	10.4743407632596	1.42023516431503	-1.54898555738864	7.39004047622603e-05	0.094227236910753	intron (ENSMUST00000107942, intron 3 of 28)
Gm43509	5	44896908	44897038	131	-	1.06878478673973	0.913571067021251	1.01755379777238	6.40028070919069	5.30722665963503	8.2942733443063	-2.84958606602774	-2.94912611154901	7.40969513228084e-05	0.094227236910753	Intergenic between ENSMUST00000196551 and ENSMUST00000199282
5730522E02Rik	11	25734426	25734657	232	-	11.4060372144741	9.65857123295121	10.9378232147147	3.23883687402529	2.67623974038315	4.0884602095994	1.91272616673181	-2.31807011049626	7.41404885348995e-05	0.094227236910753	intron (ENSMUST00000109511, intron 4 of 6)
Gm1818	12	47962285	47962465	181	-	1.42330288080004	1.21478587427552	1.36176039466041	8.03393940810486	6.65136477864147	10.3203713103394	-2.5465302595068	-2.7208668245724	7.42806679901462e-05	0.094227236910753	Intergenic between ENSMUST00000195244 and ENSMUST00000169406
Atp1b1	1	164493874	164494580	707	-	28.243939453858	23.2833950612364	26.4089604653786	17.0831538544877	14.315430706549	20.5448800005752	1.04354667184861	-0.925010806460362	7.44449657581813e-05	0.094227236910753	Intergenic between ENSMUST00000193367 and ENSMUST00000191913
Peli1	11	21093468	21093701	234	+	2.85203270257293	2.41185857347303	2.73588536033212	12.6379491573558	10.4556427804477	15.9125821456718	-1.9484031541998	-2.19669136762387	7.44653197345195e-05	0.094227236910753	intron (ENSMUST00000093290, intron 1 of 6)
Gm23591	16	68034430	68034670	241	+	1.77945285622648	1.51488895204789	1.70582186373374	9.68149027751902	7.99745411478359	12.3387098597	-2.32929290621192	-2.52328372509886	7.45110516599779e-05	0.094227236910753	Intergenic between ENSMUST00000050665 and ENSMUST00000157663
Inhba	13	16147464	16148672	1209	+	27.4808993117882	22.7143515421625	25.7834116761299	15.7654636233509	13.1924768593163	19.0286671990081	1.11019046752818	-0.98578692675069	7.4621935188896e-05	0.094227236910753	Intergenic between ENSMUST00000164993 and ENSMUST00000068545
St6gal1	16	23270632	23271080	449	+	13.8613230898623	11.326016948545	12.805090677029	37.0077087682174	31.1621104638435	43.9934480643581	-1.0585611958426	-0.741250346377685	7.4639049198001e-05	0.094227236910753	intron (ENSMUST00000023601, intron 2 of 7)
Gm21830	2	67431852	67432123	272	+	2.85201285700632	2.41218667802801	2.73577171026305	12.6316484430979	10.4490221069064	15.9092196632036	-1.94928564292462	-2.19777804514828	7.46991706087857e-05	0.094227236910753	intron (ENSMUST00000178898, intron 2 of 3)
Dmd	X	83133931	83134064	134	+	1.06879152785609	0.913537143021948	1.01773411626148	6.40273083072224	5.30904832783155	8.2953747898859	-2.84225533548631	-2.94832596067059	7.47988320023594e-05	0.094227236910753	intron (ENSMUST00000114000, intron 1 of 78)
Agbl4	4	111030446	111030611	166	+	9.60568395846012	8.18244514841092	9.20977413979476	1.9340857236642	1.59834674089285	2.46853638874008	2.25370216995792	-2.58214549552126	7.48436432638717e-05	0.094227236910753	intron (ENSMUST00000106592, intron 4 of 12)
Qrich1	9	108522864	108523139	276	+	1.77927264697867	1.51504884736746	1.70576167357143	9.67332116702272	7.99186327758622	12.3344683263137	-2.33468920107718	-2.52457128432596	7.48447341460983e-05	0.094227236910753	intron (ENSMUST00000195563, intron 1 of 2)
Gm37930	1	69731172	69731698	527	+	1.42300169673903	1.21382749270124	1.36310473911112	8.68277177378129	7.18484129537749	11.1285353938036	-2.59316097776072	-2.65314859749019	7.49068706249478e-05	0.094227236910753	Intergenic between ENSMUST00000190898 and ENSMUST00000194308
n-R5s86	9	74074586	74074959	374	+	15.002847231185	12.6470024078374	14.3533015625243	5.85616038945029	4.85032162940234	7.29676133633062	1.54144675340146	-1.90318295056555	7.50236701290178e-05	0.0942761617769549	Intergenic between ENSMUST00000083215 and ENSMUST00000215440
Gm45259	8	51204450	51204574	125	+	1.06891304540508	0.913711463552711	1.01754112880505	6.39724405269311	5.30487125319326	8.29194432762304	-2.85483137741728	-2.9497939175874	7.52296264770724e-05	0.0942796111481104	Intergenic between ENSMUST00000209217 and ENSMUST00000033920
Grm8	6	26856285	26856393	109	-	1.06895879394597	0.913758226595663	1.01755113639212	6.39625786012924	5.30409393243756	8.29106579789888	-2.85606618550028	-2.94997568303481	7.52862552082677e-05	0.0942796111481104	Intergenic between ENSMUST00000115327 and ENSMUST00000115323
Plvap	8	71510711	71510840	130	-	1.77922172372519	1.51505180915276	1.70572949512981	9.67238392164511	7.99126003730942	12.3341855205139	-2.33554689284289	-2.52474982446576	7.56105193427306e-05	0.0942796111481104	promoter-TSS (ENSMUST00000048452)
1700112E06Rik	14	23035384	23035531	148	+	9.60583902912823	8.18253562413174	9.20994219962081	1.93409988497247	1.59835068916814	2.46851825571816	2.25405601444417	-2.58210187225836	7.57030628796421e-05	0.0942796111481104	intron (ENSMUST00000075639, intron 6 of 6)
Gm28269	X	21813648	21814128	481	-	16.8191462073746	14.1442074187781	16.058238756214	7.17012116643853	5.94316737673304	8.88948190182251	1.43870092891897	-1.73265992560702	7.57107449551252e-05	0.0942796111481104	Intergenic between ENSMUST00000189511 and ENSMUST00000115313
Gm12695	4	96901300	96901507	208	-	9.60525627928058	8.18232125376233	9.20925213570634	1.93382242684442	1.59817394276524	2.46840948253569	2.25186371643648	-2.58241641320462	7.57835177827565e-05	0.0942796111481104	Intergenic between ENSMUST00000107071 and ENSMUST00000086672
Ndufab1	7	122101807	122102028	222	-	10.8413739264061	8.97333093766859	10.1888496037232	31.2423654268339	26.1249938283924	37.7845712891729	-1.2080216077428	-0.982018641163726	7.58261948192041e-05	0.0942796111481104	promoter-TSS (ENSMUST00000033157)
Nrxn3	12	89239492	89239622	131	+	1.42329032783184	1.21474864871143	1.36181004437278	8.03513985536704	6.65222933218558	10.3210269619922	-2.54433597937984	-2.72059545567962	7.58292577402643e-05	0.0942796111481104	intron (ENSMUST00000163134, intron 5 of 19)
Gm36982	1	122250475	122250644	170	+	1.42326450353949	1.21471774604599	1.36180594785447	8.03568631453384	6.65263851370411	10.3214325543101	-2.54365043835339	-2.72050334695196	7.58468109178515e-05	0.0942796111481104	Intergenic between ENSMUST00000192952 and ENSMUST00000193796
Gm27601	4	47570745	47571090	346	+	14.9994820271631	12.6454347159214	14.3514108035486	5.85327964717524	4.84783377748761	7.29534383768818	1.54076381463988	-1.90433379679776	7.59287456116392e-05	0.0942796111481104	Intergenic between ENSMUST00000125622 and ENSMUST00000184794
Zfp606	7	12502809	12503118	310	+	17.1759800383123	14.4382658434726	16.39323153975	7.49463601215759	6.21351824704644	9.28622691298218	1.40884663784986	-1.69859188597379	7.595079689998e-05	0.0942796111481104	Intergenic between ENSMUST00000209403 and ENSMUST00000032541
Anks1b	10	90277985	90278864	880	+	5.72545032999003	4.81008420246053	5.46165117317832	19.878762213098	16.488576161359	24.6106497039093	-1.54366340136322	-1.60594763947356	7.59626889289766e-05	0.0942796111481104	intron (ENSMUST00000183156, intron 10 of 25)
Sesn3	9	14123712	14124117	406	+	17.1755248057558	14.4377286006088	16.3926367862173	7.49523513236017	6.21406987648245	9.28682833686595	1.40876723319942	-1.69849048150086	7.60392327402446e-05	0.0942796111481104	Intergenic between ENSMUST00000213416 and ENSMUST00000209187
n-R5s86	9	73973207	73973360	154	+	1.4232873856494	1.21478568580405	1.36171525090955	8.03362554646539	6.65116850219112	10.3204039542193	-2.54768082318658	-2.72098601727107	7.62101249526541e-05	0.0943947812161777	Intergenic between ENSMUST00000192828 and ENSMUST00000083215
Tenm2	11	37108892	37109063	172	-	1.42336479157468	1.21479640278999	1.36191803876649	8.03561681284262	6.65254714266289	10.3211113718704	-2.54290251292309	-2.72042853255592	7.65128059339713e-05	0.094672784016402	intron (ENSMUST00000102801, intron 2 of 30)
Gm15262	X	161530586	161532064	1479	+	27.8585558049112	23.0137083923695	26.1197957607009	15.7704970179209	13.2004879530069	19.0196279952679	1.13136623493166	-0.974788193658161	7.66498493186164e-05	0.0947454772797153	Intergenic between ENSMUST00000207320 and ENSMUST00000112338
Vmn1r67	7	10442210	10442672	463	+	16.4590524160332	13.8495572549041	15.721851934376	6.84093179603148	5.66896466521756	8.48862892436938	1.47040847046265	-1.76874989181906	7.68555922558255e-05	0.0948526650628731	Intergenic between ENSMUST00000060374 and ENSMUST00000055964
Gm27580	4	89537261	89537696	436	+	2.13771744707925	1.81349199623922	2.04884578971264	11.3219433859662	9.34118937672553	14.3293885947951	-2.22544614044456	-2.35212788218619	7.68933302923325e-05	0.0948526650628731	Intergenic between ENSMUST00000183666 and ENSMUST00000052478
Eci2	13	35092953	35093894	942	-	15.3615111357294	12.9499293774886	14.6970473845617	5.52801262168662	4.57849250743459	6.88880976584956	1.65605335740045	-1.90376966625358	7.70680397938407e-05	0.0949517906535265	Intergenic between ENSMUST00000169759 and ENSMUST00000075220
Ccdc186	19	56814936	56815337	402	-	17.1750072043621	14.4367131914335	16.3915410769942	7.49772647527432	6.21634165235411	9.28938595304849	1.4085227611545	-1.69806123493422	7.71306165421201e-05	0.0949517906535265	intron (ENSMUST00000118592, intron 1 of 15)
Tmeff2	1	50794813	50794931	119	+	1.06889658989412	0.913653324977867	1.01771855468836	6.40011844799308	5.30702171713829	8.29336795266744	-2.84675842829641	-2.94890165488789	7.74216416453663e-05	0.0951572769101719	Intergenic between ENSMUST00000122582 and ENSMUST00000114565
Klf7	1	64285892	64286247	356	-	17.1739512138404	14.435972313887	16.3906854171283	7.49725157729285	6.21589575001304	9.28893140647608	1.40845501375612	-1.69818355865144	7.74936869671274e-05	0.0951572769101719	Intergenic between ENSMUST00000135075 and ENSMUST00000185594
Vis1	2	46765137	46765530	394	+	1.06825062308864	0.912607095920338	1.01910638918389	7.05286516000476	5.84520292859249	9.11072870219106	-2.89027104650399	-2.86835358038196	7.75878942918129e-05	0.0951572769101719	Intergenic between ENSMUST00000183957 and ENSMUST00000063886
Tmem169	1	72303980	72304212	233	+	13.2026299064132	11.1389457226814	12.6550767214186	4.54452187914841	3.76260350223061	5.69626409332535	1.688855390587	-2.09612509470211	7.76120730688258e-05	0.0951572769101719	Intergenic between ENSMUST00000141783 and ENSMUST00000027379
Pipox	11	77903695	77904059	365	-	6.08644266132891	5.11132425846002	5.80389758678158	19.89335915113	16.5061149818916	24.6148099232253	-1.45546060567063	-1.5882131197508	7.77265633177414e-05	0.0952011940367596	Intergenic between ENSMUST00000017597 and ENSMUST00000093995
Ddx10	9	53100721	53100940	220	-	9.60490863796423	8.18199265835317	9.20893393917193	1.93401495909858	1.59832701024981	2.4686270008994	2.25193392377506	-2.58236359294371	7.78558286837723e-05	0.0952631009404664	intron (ENSMUST00000065630, intron 17 of 17)
A230077H06Rik	7	40824474	40824765	292	-	5.00489894083965	4.21395161132809	4.78304550269134	17.5929040426558	14.5753946791064	21.8495249975841	-1.57301539792403	-1.7576040010967	7.82336735371444e-05	0.0955322360801849	intron (ENSMUST00000189574, intron 3 of 3)
Nebl	2	17333917	17334671	755	-	25.9963306100567	21.5424018836316	24.4668412853825	15.0967823398101	12.6163598057393	18.2893210672267	1.08281456180189	-1.05044901291626	7.8363446346021e-05	0.0955394584496322	Intergenic between ENSMUST00000114702 and ENSMUST00000028080
Sh3pxd2a	19	47337778	47338180	403	-	9.71456123489448	8.08820255401849	9.1925960976656	27.4961320106898	22.9261310608564	33.562245249747	-1.20600615898008	-1.13940649083118	7.84031949090765e-05	0.0955394584496322	intron (ENSMUST00000111800, intron 6 of 13)
Gm37171	1	97475664	97476393	730	-	26.7524069389118	22.1254170601402	25.1181868337979	15.7764467122963	13.1976322656773	19.0583913583099	1.06836147781849	-1.00599756739537	7.84764385293857e-05	0.0955394584496322	Intergenic between ENSMUST00000189547 and ENSMUST00000192636
Zfp3	11	70771815	70772058	244	+	2.85200974978848	2.41182187363319	2.73586808575175	12.6382909553802	10.4559961869961	15.912783264667	-1.94837396881303	-2.19662101509046	7.85949910471791e-05	0.095587623061283	exon (ENSMUST00000060444, exon 2 of 2)
Cdh22	2	165132210	165132378	169	-	3.21100231480822	2.71103041491398	3.07909601004306	13.6207527234889	11.2760587413303	17.0996833455854	-1.87503779576959	-2.10254835597849	7.86855783581779e-05	0.095601713679831	intron (ENSMUST00000065438, intron 8 of 11)
Gm22563	4	51558321	51558507	187	+	1.06875959239176	0.913513758720773	1.01768656203474	6.40265898184851	5.30900945514488	8.29548611013953	-2.84305844804441	-2.94840139341384	7.89019166414271e-05	0.0956785315901457	Intergenic between ENSMUST00000157333 and ENSMUST00000158329
Fgfr1op	17	8178523	8178637	115	+	1.42327557560859	1.21470490538484	1.36186838840925	8.03668071423556	6.65335302370763	10.321964422274	-2.54178083116153	-2.72026395876318	7.89906701201915e-05	0.0956785315901457	intron (ENSMUST00000097419, intron 7 of 12)
Plxna1	6	89360746	89361138	393	-	9.71795706131246	8.09009235420428	9.19462922877681	27.5034913137917	22.9335163684486	33.5647197843715	-1.20534829770521	-1.13887795583218	7.89909703929992e-05	0.0956785315901457	promoter-TSS (ENSMUST00000163139)
Ppfibp1	6	146984190	146984455	266	+	11.0408155957768	9.36272383559044	10.5829398390516	2.91304778908051	2.40408653090666	3.68479094614664	1.99525903465238	-2.37405620140983	7.92598659850995e-05	0.0957450149873764	intron (ENSMUST00000016631, intron 4 of 26)
Gm37455	14	71540391	71540568	178	-	2.85184688703903	2.41242028824053	2.73550992875012	12.6255623713157	10.4424619905499	15.9065095172767	-1.9504003536444	-2.19896099574781	7.93121187562687e-05	0.0957450149873764	Intergenic between ENSMUST00000191993 and ENSMUST00000208955
Cul5	9	53622826	53623611	786	-	21.9037346291145	18.2918074020928	20.7881494581482	11.4374338992751	9.52320448672519	14.0368945495797	1.19606764173288	-1.31869425821697	7.93573634043607e-05	0.0957450149873764	intron (ENSMUST00000120122, intron 16 of 19)
Cbarp	10	80133355	80133756	402	-	8.62179833233018	7.19739186738598	8.18020617503012	25.1871818487134	20.9756499025509	30.8914432437213	-1.26461554032289	-1.26000383732562	7.96034783268129e-05	0.09594629442904	intron (ENSMUST00000169546, intron 8 of 9)
Gm362	X	43753192	43753303	112	+	1.06870267487077	0.913462602176418	1.01764334976048	6.40329948594266	5.30952728577758	8.29618497128044	-2.84278218796385	-2.9483357955164	7.97672490342891e-05	0.0960325026885183	Intergenic between ENSMUST00000105113 and ENSMUST00000115057
Slc35f4	14	49474530	49475054	525	-	20.8056938484077	17.4023332191525	19.7714247436056	10.450569813198	8.69451779969534	12.8613310897842	1.24150946149176	-1.40095454809626	7.99438806425933e-05	0.0960325026885183	intron (ENSMUST00000074368, intron 1 of 7)
Cntln	4	84800726	84801186	461	+	20.8149121708047	17.4105628188685	19.7806328583992	10.4441299589275	8.68900426328164	12.8539857011498	1.2428579984658	-1.40135345230502	8.00458521178278e-05	0.0960325026885183	Intergenic between ENSMUST00000176370 and ENSMUST00000047023
Igkv8-22	6	70290248	70290367	120	-	1.42327339210712	1.21469843131868	1.36187702342996	8.03702013015539	6.65361152419912	10.3222461755418	-2.54142264700193	-2.72020387703766	8.00515344465419e-05	0.0960325026885183	Intergenic between ENSMUST00000103386 and ENSMUST00000199501
Gm43093	5	46521783	46522115	333	+	13.2077240965689	11.1431995656925	12.6597531297626	4.54351001485408	3.76177907971978	5.69455995768301	1.69011711075711	-2.09592182144989	8.03420888317003e-05	0.0960325026885183	Intergenic between ENSMUST00000202439 and ENSMUST00000202986
Gm24213	6	19964591	19964980	390	-	13.2044301945756	11.140392691224	12.6564654256593	4.54519699014011	3.7631842382677	5.69639882006901	1.6894644711875	-2.09560612680217	8.04008375834269e-05	0.0960325026885183	Intergenic between ENSMUST00000158255 and ENSMUST00000081542
Abcg1	17	31052830	31053155	326	+	9.96705269914695	8.47970882830216	9.5526653304337	2.25961415493238	1.86572520537369	2.87530662643352	2.13506024720447	-2.51944613455698	8.04132165402743e-05	0.0960325026885183	Intergenic between ENSMUST00000114555 and ENSMUST00000024829
Chd1l	3	97602207	97602743	537	-	2.13781721503227	1.81317819800743	2.04905980413775	11.3289862941865	9.34834150806737	14.3335966168175	-2.2233878976787	-2.35087378459387	8.04710214171562e-05	0.0960325026885183	intron (ENSMUST00000029730, intron 4 of 22)
Gpr173	X	152446235	152446637	403	-	15.0014614773399	12.6456172523804	14.3517486000503	5.85733096037679	4.85130858079487	7.29784832547953	1.54120798309238	-1.90297410623543	8.07111657619947e-05	0.0960325026885183	Intergenic between ENSMUST00000070316 and ENSMUST00000164764
Nrp1	8	128206191	128206838	648	+	16.4389226475763	13.8393092685833	15.7086932443378	6.51426882345992	5.397216272556	8.08896451507677	1.53470412367851	-1.78836289784911	8.08227153944069e-05	0.0960325026885183	Intergenic between ENSMUST00000157955 and ENSMUST00000026917
Gpatch2	1	187226619	187226885	267	+	3.56885835206402	3.01097065554519	3.42063822293916	14.2761307030869	11.819974360232	17.8890840475298	-1.78530632909586	-2.03626812263086	8.08671618431032e-05	0.0960325026885183	intron (ENSMUST00000065573, intron 2 of 9)
Gm37815	15	19993462	19994038	577	-	1.42296045467194	1.21370510318719	1.36326843896732	8.68738597079074	7.18819944448323	11.1313015271708	-2.58598973419258	-2.65221606832853	8.08705249940532e-05	0.0960325026885183	Intergenic between ENSMUST00000040562 and ENSMUST00000195665
Actbl2	13	111210395	111211229	835	+	31.341926951719	25.606998731134	28.9499846966618	19.4685169892228	16.3941598667116	23.1407705877979	1.0338218735725	-0.778693349562714	8.08976484043311e-05	0.0960325026885183	Intergenic between ENSMUST00000022212 and ENSMUST00000054716
Npr3	15	11668670	11668844	175	-	2.136858436629	1.81506817815467	2.04778101547882	10.6665334926757	8.8020230516119	13.5294274523817	-2.16246218025328	-2.40718755814813	8.1021470665368e-05	0.0960325026885183	Intergenic between ENSMUST00000022849 and ENSMUST00000066529
Gm26315	2	7752428	7752695	268	-	2.13683037411898	1.81524159268851	2.04773347317501	10.6623170065594	8.79867875552794	13.5266079880197	-2.1637459724513	-2.40778526047923	8.12583613425042e-05	0.0960325026885183	Intergenic between ENSMUST00000083890 and ENSMUST00000157949
Prkch	12	73606624	73607088	465	+	25.6085191253657	21.2426879587086	24.1318312358849	14.762141267096	12.3302577387188	17.9103503361147	1.08945850105563	-1.07309004475506	8.13011450856976e-05	0.0960325026885183	intron (ENSMUST00000021527, intron 1 of 13)
Fat1	8	44998672	44999384	713	+	13.1198936107372	10.7430179827001	12.1562784784892	36.3192729269514	30.5468590853886	43.2933212935193	-1.11663383196036	-0.776895513086436	8.13716908510437e-05	0.0960325026885183	intron (ENSMUST00000191428, intron 3 of 26)
Gm44	X	90720925	90721094	170	+	9.96743625592401	8.47990285253221	9.55298538662172	2.25965572511857	1.86573914738014	2.87525100753063	2.13558164379182	-2.51935897604377	8.13798312372536e-05	0.0960325026885183	Intergenic between ENSMUST00000088146 and ENSMUST00000172155
Erbb2	11	98433780	98434006	227	+	5.00332439511441	4.21287026429228	4.7817624240305	17.5934200120863	14.5754825710623	21.8520064809169	-1.57388353658054	-1.75796807927738	8.14006650856447e-05	0.0960325026885183	exon (ENSMUST00000058295, exon 20 of 27)
Gm21833	16	82599595	82599750	156	+	1.42325796776235	1.21469834293539	1.36183185040612	8.03670492678262	6.65341436503526	10.3222785915033	-2.54257655829594	-2.72032312242139	8.14208690666575e-05	0.0960325026885183	Intergenic between ENSMUST00000122722 and ENSMUST00000177665
Cdh4	2	179797901	179798089	189	+	11.7639781529911	9.95309499522754	11.2835987692768	3.56357908621807	2.94690308531438	4.49123361326989	1.83410164550838	-2.26619362514739	8.20188451247453e-05	0.0964959780115242	intron (ENSMUST00000000314, intron 4 of 15)
Sec61g	11	16600787	16601179	393	-	14.9961339926343	12.6426420399786	14.348238742773	5.85446700192175	4.84881477206076	7.29687493680545	1.54012400413613	-1.904302265087	8.20798381113483e-05	0.0964959780115242	Intergenic between ENSMUST00000109641 and ENSMUST00000102884
Slitrk5	14	112329127	112329361	235	+	2.13683784892575	1.81540013849415	2.04772470506353	10.6593364826952	8.7963234296529	13.524777494538	-2.16475347276909	-2.40821702038201	8.21309074228723e-05	0.0964959780115242	Intergenic between ENSMUST00000042767 and ENSMUST00000072359
Vis1	2	45362613	45363051	439	+	17.5411029439483	14.7379154171071	16.7341710307923	7.82117948099528	6.48688557024269	9.68405408821395	1.3819684972396	-1.66424320900121	8.22120997176097e-05	0.0964959780115242	Intergenic between ENSMUST00000183957 and ENSMUST00000063886
Lix1	17	17452596	17452898	303	+	2.49443745008877	2.11370164574395	2.39154708524735	11.6511519398036	9.62174697298963	14.7217776619256	-2.04070846263819	-2.29868809587577	8.22548451951389e-05	0.0964959780115242	intron (ENSMUST00000115576, intron 4 of 5)
Gm9847	12	14378274	14378441	168	+	1.42331330868576	1.21470732959966	1.36197376375077	8.03763958366422	6.65400155795231	10.3222001037855	-2.53919350078833	-2.71997732493201	8.2493669700331e-05	0.0964959780115242	Intergenic between ENSMUST00000020926 and ENSMUST00000052528
4933439N06Rik	6	75854780	75854975	196	-	2.13709955974127	1.8149111805163	2.04804997024078	10.6723957089523	8.80661241953142	13.5322214596865	-2.15972572072686	-2.40620132941797	8.27143096188351e-05	0.0964959780115242	Intergenic between ENSMUST00000203062 and ENSMUST00000097218
Vti1a	19	55526384	55526620	237	+	11.764939265328	9.95339857586353	11.2846603627623	3.56385095365943	2.94727008343575	4.49111416985062	1.83468225640517	-2.26585354665623	8.2736043683856e-05	0.0964959780115242	intron (ENSMUST00000095950, intron 7 of 7)
Il23r	6	67485631	67486384	754	-	14.9986858103915	12.6457067399274	14.3527097471126	5.52974833822042	4.57975931574405	6.89457761924819	1.61936896189414	-1.92337825851	8.27501018959954e-05	0.0964959780115242	intron (ENSMUST00000118364, intron 3 of 10)
Pank1	19	34846284	34846921	638	-	8.99259729994475	7.49395321683382	8.51731464689717	26.8501678665769	22.3782670407486	32.8281455202948	-1.28691435888301	-1.18566640844068	8.27673046703626e-05	0.0964959780115242	intron (ENSMUST00000036584, intron 1 of 6)
Slco4c1	1	96809992	96810695	704	-	3.56911798748027	3.01101821879627	3.42008381479445	14.9281194681186	12.3604219944624	18.6854772006623	-1.84353372831724	-1.99398435859214	8.27707120724506e-05	0.0964959780115242	Intergenic between ENSMUST00000192033 and ENSMUST00000071985
Tgm5	2	121078321	121078976	656	-	26.0067103710587	21.5416770617319	24.463698335765	15.1192404493207	12.6379296354111	18.3050489681721	1.08286024891574	-1.04873954263916	8.30604795258881e-05	0.0966158864720348	intron (ENSMUST00000028721, intron 1 of 12)
Nol11	11	107194623	107194752	130	-	1.42330768917058	1.21475445500951	1.36184761477288	8.0355335413915	6.65251130903932	10.3212313496279	-2.54356563946563	-2.72049179364485	8.31362156623237e-05	0.0966158864720348	Intergenic between ENSMUST00000106757 and ENSMUST00000103064
Gm31258	16	77335329	77335742	414	-	22.2724446757306	18.5904313110327	21.1294843983889	11.7650868783647	9.79848885610893	14.4263228621164	1.18270077724193	-1.29232150853097	8.31797400285578e-05	0.0966158864720348	Intergenic between ENSMUST00000194532 and ENSMUST00000195692
Rapgefl1	11	98853672	98854028	357	+	24.1281657542197	20.0760755113466	22.8156703232233	13.4186434006686	11.1917277149369	16.36184768201	1.12656833871549	-1.16673144993007	8.31929237862073e-05	0.0966158864720348	TTS (ENSMUST00000107479)
Nedd9	13	41332667	41332808	142	-	2.4945879606959	2.11355205261539	2.39178750634976	11.6548242761546	9.62586034549528	14.7236455016032	-2.03947170708831	-2.29789895065577	8.34608680387512e-05	0.0968341318068319	intron (ENSMUST00000021794, intron 3 of 7)
Col24a1	3	145507665	145508169	505	+	7.53108124823416	6.3048446260246	7.16161011261364	22.8243070976056	18.9787485383824	28.1278403142217	-1.33257061185458	-1.39630017296865	8.36385187550762e-05	0.0968569962980803	intron (ENSMUST00000029848, intron 48 of 59)
Gm28989	13	106604885	106605788	904	+	2.13776561906116	1.81300216175155	2.04905617135752	11.3317836196578	9.35123397742318	14.3356339021543	-2.22288989008997	-2.35042634822348	8.36406526368322e-05	0.0968569962980803	Intergenic between ENSMUST00000022235 and ENSMUST00000187867
Gm20388	8	122699252	122699752	501	+	14.6338798212114	11.911907567663	13.4443897799999	38.668680730197	32.6294398609526	45.7497464401075	-1.03297713263681	-0.68135013447706	8.3824735904473e-05	0.0969773658811324	intron (ENSMUST00000127664, intron 1 of 15)
Gm28529	18	6527685	6527995	311	+	3.5689807882496	3.01108239638242	3.42079513063642	14.2739664187549	11.8181527168647	17.8873424402864	-1.78530927133769	-2.03651874486065	8.40042235590635e-05	0.09709219391613	Intergenic between ENSMUST00000189675 and ENSMUST00000044829
Snurf	7	60390459	60390656	198	-	9.96688558768502	8.48010771457746	9.55269964639288	2.25901014175776	1.86530981864605	2.87498176237755	2.13340776560393	-2.51984863508207	8.41397664774049e-05	0.0971560598938007	Intergenic between ENSMUST00000194059 and ENSMUST00000208329
Vsnl1	12	11350214	11351363	1150	-	5.00647365144504	4.2120490730215	4.78162159764231	18.5724469986565	15.3916635337058	23.0404193856878	-1.64523080829527	-1.70542735014951	8.42564806541652e-05	0.0971980833128132	intron (ENSMUST00000072299, intron 2 of 3)
F2r	13	95593760	95594260	501	-	8.6217645181098	7.19893449928317	8.18162829873195	25.1510490043105	20.9432520564845	30.8589847145435	-1.26383194087415	-1.26186449863448	8.44079437055243e-05	0.0972800747320989	Intergenic between ENSMUST00000022185 and ENSMUST00000059193
Nphp4	4	152788096	152788254	159	+	2.49468661776809	2.11371789517861	2.39185356720405	11.652662673107	9.62375433886761	14.7217373793547	-2.03962328555792	-2.29821001262252	8.49121549013815e-05	0.0973932826801462	Intergenic between ENSMUST00000056567 and ENSMUST00000105646
Aff3	1	38641847	38642095	249	-	11.7654345247896	9.95344411122026	11.2852378142293	3.56417978710194	2.94764623903063	4.49118990693521	1.83502969202796	-2.2655845604257	8.49144876439856e-05	0.0973932826801462	intron (ENSMUST00000039827, intron 1 of 22)
Cntn6	6	105079148	105079685	538	+	17.9011244357471	15.0320018774537	17.0689193618089	8.15388532949935	6.76595189863221	10.0880131879227	1.35585709681901	-1.6298396339883	8.49197521054633e-05	0.0973932826801462	Intergenic between ENSMUST00000162872 and ENSMUST00000113264
Gm9869	9	60950037	60950290	254	-	2.49461710813147	2.11372469914306	2.39176413586607	11.6522603598623	9.62316593327727	14.7218861783901	-2.03999398894198	-2.29833360934689	8.49676017659857e-05	0.0973932826801462	Intergenic between ENSMUST00000063858 and ENSMUST00000178113
Fars2	13	36204070	36204344	275	+	13.2006695208729	11.1373756977458	12.6535908614534	4.54368621090153	3.7618861960197	5.69604706117499	1.68817489215423	-2.09670794112489	8.52598793236724e-05	0.0975189283617011	intron (ENSMUST00000099582, intron 1 of 5)
Ccdc3	2	5259594	5260090	497	+	15.3657860961742	12.9475726270213	14.6948965023988	6.18311161338537	5.1215619484659	7.69465652049605	1.50344646604292	-1.8639403761829	8.54644914759135e-05	0.0976606537136906	Intergenic between ENSMUST00000027988 and ENSMUST00000044009
CH25-588N10.2	18	90566559	90566788	230	+	9.96685295215914	8.47981749747277	9.55257403270615	2.25938770347185	1.8655811484066	2.87524699574819	2.13413885628784	-2.51963719334529	8.61609865001311e-05	0.0983636581391364	Intergenic between ENSMUST00000025515 and ENSMUST00000211710
Gm27465	3	72533709	72533922	214	+	2.137218710065	1.81503333956105	2.04816195969096	10.6716802085827	8.80603638733124	13.5315832242417	-2.1597436957578	-2.40623425257504	8.62537552242128e-05	0.0983767571036242	Intergenic between ENSMUST00000184290 and ENSMUST00000167334
Prr5l	2	101719588	101719906	319	-	5.3632743054965	4.51221273484266	5.12237933285748	18.2476287761989	15.1225018320228	22.6373135586243	-1.52282555430912	-1.70537636051631	8.64261136154299e-05	0.0984286575231283	intron (ENSMUST00000163762, intron 9 of 9)
Il1rap	16	26832179	26832650	472	+	5.36436910042228	4.51318932053733	5.12347532293568	18.2428543642919	15.1184704016852	22.6317948864633	-1.52223263459729	-1.70552287955371	8.64619352620768e-05	0.0984286575231283	Intergenic between ENSMUST00000023156 and ENSMUST00000089832
Mrgprx1	7	48043746	48045030	1285	-	3.92713128668789	3.31164744070636	3.75940261578357	16.2433981612834	13.4519594736343	20.2711521697759	-1.81759708319875	-1.89229798976606	8.67844474795767e-05	0.098702953685879	Intergenic between ENSMUST00000094390 and ENSMUST00000094389
Hs3st4	7	124386699	124386949	251	+	15.3616246940235	12.9438431423995	14.6906833110562	6.1855292228219	5.12358297506821	7.69727173790769	1.50267545792812	-1.86365891516745	8.69655312035473e-05	0.0988160342555507	intron (ENSMUST00000106437, intron 1 of 1)
Cntn5	9	10564008	10564220	213	-	1.77893277154808	1.51569486674319	1.70545361012573	9.33987358663173	7.72021189509581	11.9284988264923	-2.31333318469923	-2.55635532532308	8.71123183439586e-05	0.09888996915916	intron (ENSMUST00000162484, intron 2 of 20)
Olfr970	9	39825901	39826657	757	+	21.5361454988174	17.9971904164326	20.4507198817216	11.0982008805788	9.23754476478921	13.6370465470626	1.21066408102653	-1.34691219553678	8.73582068239058e-05	0.0989269337442052	Intergenic between ENSMUST00000071132 and ENSMUST00000214242
Gm10113	13	46069977	46070463	487	-	1.42300532041381	1.21332898038107	1.36381225475263	9.01250744087453	7.45485007680347	11.5348690300274	-2.60952553010647	-2.61945113356796	8.73661997306912e-05	0.0989269337442052	Intergenic between ENSMUST00000180110 and ENSMUST00000072437
4930452B06Rik	14	8444489	8444616	128	-	1.77884353133045	1.51570704889154	1.70532699082658	9.33709221332363	7.71834135669629	11.926948290122	-2.31685888329737	-2.55689520632649	8.73901287575119e-05	0.0989269337442052	intron (ENSMUST00000102996, intron 14 of 15)
Caln1	5	130533381	130533901	521	+	22.6403616178434	18.883560267648	21.4625259916321	12.103958821403	10.0841028531088	14.8219811268742	1.16974642721431	-1.26554575523223	8.75835775014925e-05	0.0990231516101762	intron (ENSMUST00000086029, intron 3 of 6)
Arid1b	17	5036192	5036985	794	+	5.00512807757546	4.21209667769969	4.78140670600362	18.2464852719068	15.119826074514	22.6452506141516	-1.62205865877031	-1.72281116572849	8.79953382521597e-05	0.0992612127615288	intron (ENSMUST00000092723, intron 1 of 18)
Rarb	14	17076957	17077086	130	-	1.42360410323792	1.21538943367908	1.3609399132326	7.70365389445907	6.37992715840763	9.91227640302012	-2.53168502126931	-2.7572633759558	8.80135269551884e-05	0.0992612127615288	Intergenic between ENSMUST00000063750 and ENSMUST00000091471
Gm16568	9	15363196	15363379	184	+	1.77884635799544	1.51569456981663	1.70533663063645	9.33745094617518	7.71856557897064	11.9270686857154	-2.31625674389764	-2.55681970242314	8.81365861702418e-05	0.0993074471160873	Intergenic between ENSMUST00000066038 and ENSMUST00000215907
n-R5-8s1	18	73509745	73509937	193	-	1.77895425731954	1.51560045963449	1.70552668166131	9.34408880343113	7.72314826146755	11.9313233247711	-2.30900538579454	-2.55563581752374	8.82926373540297e-05	0.0993907344050305	Intergenic between ENSMUST00000073379 and ENSMUST00000083988
Bag5	12	111712008	111712186	179	-	2.49478177208388	2.11325391209543	2.39213372626807	11.6608272367118	9.6326225890055	14.7266022384023	-2.03742563785715	-2.29663016074735	8.85361821428469e-05	0.0994339549749436	promoter-TSS (ENSMUST00000054636)
Gm43842	5	68855677	68856152	476	-	17.8931869337231	15.026959612077	17.063033868101	8.15186000668884	6.76366816809931	10.0870515571548	1.35482706733044	-1.63081319919965	8.86214406517685e-05	0.0994339549749436	Intergenic between ENSMUST00000201764 and ENSMUST00000202890
Gm38212	1	109062201	109062488	288	+	2.1373672632227	1.81497975267347	2.04832314573992	10.6744328154155	8.80818448412594	13.5327676388892	-2.15834309055892	-2.40575478528186	8.8737717666407e-05	0.0994339549749436	Intergenic between ENSMUST00000194081 and ENSMUST00000122792
Sil1	18	35467614	35467895	282	-	13.5601956428794	11.439909246416	12.994479655951	4.87066822627614	4.03285889696909	6.09772505030705	1.63589866879231	-2.05157722649313	8.87418738682475e-05	0.0994339549749436	intron (ENSMUST00000025215, intron 1 of 9)
Gm38137	1	60881376	60881606	231	+	11.7650376254225	9.95396011845146	11.2846235495734	3.5633318483562	2.94670735180595	4.49089367340722	1.83436677852907	-2.26620603132756	8.91030801428946e-05	0.0995470717213203	promoter-TSS (ENSMUST00000193735)
E130308A19Rik	4	59621061	59621867	807	+	9.71713309241945	8.09147374634859	9.19633191736837	27.4652891862365	22.8989667883484	33.533089100108	-1.20476527608504	-1.14048357833379	8.91664912966215e-05	0.0995470717213203	Intergenic between ENSMUST00000128792 and ENSMUST00000070150
Gm10184	17	89899009	89899215	207	-	2.13722655566367	1.81519149309213	2.04815361580308	10.6683258891308	8.80337232860475	13.5292725188585	-2.16069439325873	-2.40670936259035	8.91971850462663e-05	0.0995470717213203	Intergenic between ENSMUST00000035701 and ENSMUST00000086423
P4ha2	11	54143025	54143333	309	+	13.5615687459698	11.441094744567	12.9959223836129	4.8696848982626	4.03203615059306	6.09677331575151	1.63610589875884	-2.05180217531135	8.92148424153562e-05	0.0995470717213203	Intergenic between ENSMUST00000138477 and ENSMUST00000019060
Gm9726	12	94243520	94243719	200	-	2.13676793889357	1.81505696144462	2.04768741696946	10.6655542265436	8.80125996022375	13.5290272691027	-2.16300170288872	-2.40739265334815	8.93444592258136e-05	0.0995470717213203	Intergenic between ENSMUST00000180321 and ENSMUST00000057324
Khdrbs2	1	32240164	32240437	274	+	1.42361326794259	1.21538251671524	1.36099943602277	7.70461702220514	6.38063468897804	9.91276576804859	-2.52977473917971	-2.75702398103304	8.94718083857896e-05	0.0995470717213203	intron (ENSMUST00000027226, intron 1 of 8)
Dync2h1	9	6813674	6813794	121	-	1.42366259498285	1.21542255779169	1.36105372502093	7.70437856095906	6.38042454835102	9.91235362544713	-2.52938772679938	-2.75700888852085	8.9574248798189e-05	0.0995470717213203	Intergenic between ENSMUST00000051706 and ENSMUST00000140466
BC052040	2	115731071	115731404	334	+	18.2654034119137	15.3302455771177	17.4082188592742	8.48043234883614	7.03963100186264	10.4851560387445	1.33213571446787	-1.59722686370685	8.96908325175585e-05	0.0995470717213203	intron (ENSMUST00000166472, intron 10 of 10)
Prdx6b	2	80131624	80132427	804	+	11.5618876353646	9.56797765061996	10.8636194162609	31.4591053384731	26.3086513034128	38.036807008629	-1.12537473160472	-0.955180030919817	8.97468620700522e-05	0.0995470717213203	Intergenic between ENSMUST00000134739 and ENSMUST00000057072
Plekhb2	1	35405548	35406788	1241	+	1.42303875964823	1.21277762134365	1.36411405527692	9.34387100144942	7.72541971521757	11.9424983707204	-2.62927385048298	-2.58654165347502	8.98672183602147e-05	0.0995470717213203	Intergenic between ENSMUST00000152654 and ENSMUST00000195698
Klhl14	18	21555941	21556105	165	-	1.42370103495975	1.21549962087851	1.36093812073437	7.70107073494516	6.37795545323011	9.91034755547559	-2.53497597944557	-2.75773190681488	8.98998204696692e-05	0.0995470717213203	intron (ENSMUST00000049105, intron 6 of 7)
Npy5r	8	66623685	66623842	158	-	1.42357856690718	1.21533825560475	1.361016661971	7.70571940041258	6.38145815949818	9.91343948743067	-2.52794978472714	-2.75679613939712	8.99218998062052e-05	0.0995470717213203	Intergenic between ENSMUST00000183187 and ENSMUST00000070810
Ssbp3	4	106911315	106911566	252	+	14.2207584541876	11.6128905763879	13.1263489245645	37.5865216463459	31.6596630575843	44.6477909897669	-1.0424515034469	-0.717809993392583	8.99360330107913e-05	0.0995470717213203	promoter-TSS (ENSMUST00000030367)
Ptger4	15	5286466	5287462	997	-	29.4599061855281	24.1963814253643	27.4127920477844	17.7908184025165	14.9383097684971	21.2902956790628	1.05795594013685	-0.871935344991925	9.014131216878e-05	0.0996184157506235	Intergenic between ENSMUST00000120563 and ENSMUST00000078019
Pcsk5	19	17603990	17604244	255	-	13.5626642442611	11.4419953086172	12.9968614477181	4.8697614639189	4.03210701652337	6.09662545271194	1.63640050521238	-2.05165284495598	9.02350458704844e-05	0.0996310170154873	intron (ENSMUST00000025618, intron 10 of 37)
Exoc6b	6	84878651	84878766	116	-	1.42371888438521	1.2155354078876	1.36088443735589	7.69958381490719	6.37684950263427	9.90947878508408	-2.53758023214041	-2.75806325000602	9.03456737027178e-05	0.0996331113419874	intron (ENSMUST00000160197, intron 8 of 21)
Ppp1r3f	X	7485385	7485740	356	-	2.49476169596579	2.11373212007659	2.39194268096548	11.6530466477459	9.62426401947688	14.7217285413348	-2.03934150280691	-2.29806459710868	9.04571016778734e-05	0.0996331113419874	Intergenic between ENSMUST00000115744 and ENSMUST00000150787
Gemin8	X	165884908	165885079	172	+	1.42365768773242	1.21549683706447	1.36077885344796	7.6991938918233	6.37661010393768	9.90967239154952	-2.53950016718456	-2.75825749202862	9.05008525051043e-05	0.0996331113419874	Intergenic between ENSMUST00000058787 and ENSMUST00000056410
Azin2	4	128942763	128942885	123	-	2.13708011578782	1.81484663039219	2.04803636685534	10.6739840459985	8.80789012527471	13.5336190988368	-2.15950648729428	-2.40600764851451	9.05662745935013e-05	0.0996331113419874	intron (ENSMUST00000119354, intron 7 of 8)
Gm22563	4	51521253	51521391	139	+	1.42356777151925	1.21537537377968	1.36084678904106	7.70264998977779	6.37919938391657	9.91184720225769	-2.53392821205406	-2.7575343437683	9.07991591315409e-05	0.0997985846002696	Intergenic between ENSMUST00000166749 and ENSMUST00000157333
Slc30a4	2	122702450	122703245	796	-	13.4871098825931	11.0334773655123	12.4803272629281	36.9259053764991	31.0728273297476	43.9639963465002	-1.09814950671353	-0.752021032658582	9.08952075191694e-05	0.0998134955571028	promoter-TSS (ENSMUST00000099457)
Gm37831	3	10681684	10681837	154	+	1.42355747739201	1.21535476329501	1.36087765446487	7.7035600085085	6.37988079449276	9.91241685584513	-2.5324398707619	-2.75733857198668	9.12502588187061e-05	0.0999018436086904	Intergenic between ENSMUST00000191685 and ENSMUST00000191748
Nav1	1	135525312	135525537	226	-	3.56851574401512	3.01066902733167	3.42025092674639	14.2796061386847	11.8228961445695	17.89199298461	-1.78539205926723	-2.03591419128546	9.13857842031043e-05	0.0999018436086904	intron (ENSMUST00000067414, intron 3 of 29)
Coro1c	5	113849761	113850040	280	-	6.80910484116365	5.70899463809113	6.48321492996432	21.2094829905885	17.6189062039488	26.1914927682506	-1.37906413636526	-1.49518436160463	9.15025145329613e-05	0.0999018436086904	intron (ENSMUST00000004646, intron 5 of 10)
Cdkal1	13	29367337	29367467	131	-	1.77899522178363	1.51556760699287	1.70559749992798	9.34646188749978	7.72478027367609	11.9328150651043	-2.30635611236125	-2.55520265252198	9.17162841210935e-05	0.0999018436086904	intron (ENSMUST00000006353, intron 13 of 15)
n-R5s68	11	27349066	27349330	265	+	10.3296532427923	8.77611510212747	9.89883948009888	2.58559273032682	2.13370003764926	3.28085629735991	2.03417330728879	-2.45912384130775	9.19051607864399e-05	0.0999018436086904	Intergenic between ENSMUST00000122639 and ENSMUST00000042595
Setd2	9	110592972	110593608	637	+	2.13773784864519	1.81318519425728	2.04895799317966	11.3285286055247	9.3476357666731	14.3338610954087	-2.22388253360399	-2.3510524437291	9.19873106202845e-05	0.0999018436086904	intron (ENSMUST00000153838, intron 14 of 20)
Caln1	5	130668289	130668436	148	+	1.77877314993377	1.51548790325462	1.70533361704752	9.34338984021734	7.72277344379543	11.9313784640761	-2.31088183096556	-2.55588889854843	9.21293652607396e-05	0.0999018436086904	intron (ENSMUST00000086029, intron 4 of 6)
Rsbn1	3	103937966	103938321	356	+	13.5616207162281	11.4410654893945	12.9956298005159	4.87081731697155	4.03299688282304	6.09743736126321	1.63639677650005	-2.05127485824912	9.21553387498993e-05	0.0999018436086904	intron (ENSMUST00000051139, intron 2 of 7)
Kcnip4	5	49170626	49171059	434	-	18.2672481285998	15.3313089613276	17.4094576390654	8.48075616746825	7.04005655353846	10.4851684311208	1.332396275688	-1.59698799472898	9.22090234142071e-05	0.0999018436086904	intron (ENSMUST00000087395, intron 1 of 8)
Chl1	6	103099894	103100175	282	+	13.5616820970221	11.4412282727369	12.996208529668	4.86892557232579	4.03139546429631	6.09621332395374	1.63602105252571	-2.05208549381686	9.22483399460876e-05	0.0999018436086904	Intergenic between ENSMUST00000204857 and ENSMUST00000203912
Nr6a1	2	38857640	38857921	282	-	10.3294582134985	8.77603256790047	9.898643880375	2.58557453433432	2.1336878797782	3.2808866980066	2.0339951717136	-2.45916738098784	9.26341689041334e-05	0.0999018436086904	intron (ENSMUST00000112877, intron 4 of 11)
Ctnnd2	15	29873356	29873492	137	+	1.42358002142407	1.21531594239897	1.36109917325588	7.70726116019119	6.38259093568876	9.91422445879391	-2.52491101882338	-2.75642091680976	9.26364308393775e-05	0.0999018436086904	Intergenic between ENSMUST00000067048 and ENSMUST00000081728
Zc3h3	15	75823277	75823867	591	-	3.21132129136077	2.71028801981551	3.07885895878432	13.9483826993587	11.5478081558027	17.4997942952411	-1.90549303474789	-2.0800884819897	9.28943765948855e-05	0.0999018436086904	intron (ENSMUST00000100538, intron 3 of 11)
2610105M22Rik	9	35378949	35379226	278	-	3.20981293082912	2.7112501683107	3.07861216300626	13.2926122482929	11.0038074824528	16.7006539735905	-1.84480449953188	-2.12584426954034	9.2923308607104e-05	0.0999018436086904	Intergenic between ENSMUST00000193707 and ENSMUST00000151682
Tle4	19	14364060	14364178	119	-	1.42357734275534	1.21531057881414	1.36110720877051	7.70759318701912	6.38284708235952	9.91449501139454	-2.52454143270444	-2.75636077517601	9.3069269335297e-05	0.0999018436086904	Intergenic between ENSMUST00000081520 and ENSMUST00000052011
BC030500	8	58932129	58932265	137	+	1.42365542889769	1.2154923090962	1.36078564341709	7.69910361636274	6.37651945968025	9.90942402512505	-2.53911856582411	-2.75824203531946	9.30843221977846e-05	0.0999018436086904	Intergenic between ENSMUST00000160055 and ENSMUST00000093494
Psat1	19	15417206	15417460	255	-	9.96817217182192	8.47934015495421	9.55326336936463	2.26088047903559	1.86656715796426	2.87583396669257	2.13933137866415	-2.51851778085912	9.31127050920612e-05	0.0999018436086904	Intergenic between ENSMUST00000193515 and ENSMUST00000025542
Ube2cbp	9	86227158	86227346	189	-	1.4235732221628	1.21532754461546	1.36103272477747	7.70638392372062	6.38197089360804	9.91398159936287	-2.52721149702014	-2.75667588261652	9.31157234833248e-05	0.0999018436086904	Intergenic between ENSMUST00000098500 and ENSMUST00000034986
Gm42653	5	70152241	70152708	468	+	18.262773601844	15.3307767063696	17.4086454486728	8.47358829714002	7.03306522019964	10.4788838210422	1.33213264361693	-1.59859881439017	9.31830128842761e-05	0.0999018436086904	Intergenic between ENSMUST00000120789 and ENSMUST00000200644
Esp36	17	38440439	38440583	145	-	1.42355252418212	1.21534484628952	1.36089250612856	7.70380473451659	6.38004870433788	9.9124423977088	-2.53168756703254	-2.75726299652309	9.33834593301838e-05	0.0999018436086904	Intergenic between ENSMUST00000172814 and ENSMUST00000178654
Galk2	2	125863956	125864346	391	+	4.64382823130545	3.91370352071447	4.4418106587496	16.5935099016851	13.7441290683145	20.6610514250074	-1.60415847834091	-1.83241294472439	9.3445981541201e-05	0.0999018436086904	intron (ENSMUST00000028636, intron 1 of 9)
Rbms1	2	61210298	61210415	118	-	1.42371026037679	1.21549277665792	1.3609976248951	7.70203393159722	6.37866322451054	9.91083845185666	-2.53306880948205	-2.75749258437694	9.34843248326122e-05	0.0999018436086904	Intergenic between ENSMUST00000112509 and ENSMUST00000112502
Gm23777	10	124150522	124150978	457	+	4.64357487786548	3.91353062924706	4.44161086631393	16.5928610381609	13.7435617440478	20.6608798424127	-1.60429104815337	-1.83254425577287	9.35275622746109e-05	0.0999018436086904	Intergenic between ENSMUST00000050756 and ENSMUST00000158994
Arhgap31	16	38596799	38596914	116	-	1.7789019823386	1.5154489228603	1.70552638304334	9.34815732033779	7.72599065530652	11.9340882584295	-2.30496545601839	-2.55497507578026	9.35280293671307e-05	0.0999018436086904	Intergenic between ENSMUST00000165631 and ENSMUST00000023487
Gm25659	19	51265622	51265767	146	+	1.42356348298979	1.2153920984913	1.36077249819194	7.70144315957703	6.3783244662813	9.9113310460722	-2.53658489583092	-2.75784920859116	9.35307466841312e-05	0.0999018436086904	Intergenic between ENSMUST00000158469 and ENSMUST00000039652
Runx1t1	4	13998267	13998547	281	+	13.5637546459856	11.4427299728785	12.9970387389014	4.87267187197581	4.03457536343793	6.09835889369202	1.63722745158615	-2.05034488012567	9.37328952121181e-05	0.0999018436086904	Intergenic between ENSMUST00000098256 and ENSMUST00000042221
Pgm2l1	7	100247038	100247298	261	+	10.3266469842485	8.77504374151471	9.8958034195149	2.58485766154823	2.13314439152477	3.28087731458552	2.03129154659355	-2.45991706040038	9.38572147541896e-05	0.0999018436086904	intron (ENSMUST00000084935, intron 1 of 13)
Fam168a	7	100718030	100718195	166	+	10.3302201625454	8.77619984036621	9.89942430095205	2.58584136250989	2.13389157454088	3.2809164914333	2.03488239355414	-2.45891322180908	9.38621989879847e-05	0.0999018436086904	intron (ENSMUST00000107042, intron 1 of 8)
Cacna2d1	5	15931305	15931425	121	+	1.42362405060527	1.21534529468562	1.36116963401766	7.70768734916646	6.38289351702852	9.91435366606004	-2.52378334991447	-2.7562855304813	9.39155494265324e-05	0.0999018436086904	Intergenic between ENSMUST00000196805 and ENSMUST00000167946
Mat2b	11	39389851	39390565	715	-	15.3598565825228	12.9451813258037	14.691953472769	5.85798650640063	4.85205154509731	7.2944042252728	1.57694287948384	-1.88332059397926	9.40236052969913e-05	0.0999018436086904	Intergenic between ENSMUST00000123278 and ENSMUST00000101347
Gm10053	19	24875377	24875597	221	+	1.77907474566572	1.51559940973293	1.70569047929591	9.3473388031042	7.72533026532705	11.9331184641655	-2.30484472800739	-2.5549923731957	9.40464999410765e-05	0.0999018436086904	promoter-TSS (ENSMUST00000073080)
Pak3	X	143537528	143537657	130	+	1.42369934041433	1.21552161709517	1.36085578766861	7.69953077098409	6.37682325577462	9.90955773399113	-2.53799885715597	-2.75810680891186	9.4074581758143e-05	0.0999018436086904	intron (ENSMUST00000033640, intron 1 of 15)
Sall1	8	89277228	89277349	122	-	1.4235529805597	1.21528698136958	1.36109355697926	7.70778634124519	6.38298991992142	9.91460103166811	-2.52420699986793	-2.75632875991486	9.43495528318033e-05	0.0999018436086904	Intergenic between ENSMUST00000034090 and ENSMUST00000109621
Gm3839	14	11411249	11411375	127	-	1.42353533270503	1.21533569113044	1.36085705728837	7.70383966278782	6.38011138049435	9.91276823853139	-2.53249119590662	-2.75732204677821	9.44403342657878e-05	0.0999018436086904	Intergenic between ENSMUST00000181173 and ENSMUST00000022264
Gm15524	12	56688664	56688946	283	-	11.765733037137	9.95519010502134	11.2851146430122	3.56227269203748	2.94565257216294	4.49014036120084	1.8341597418977	-2.26667902394125	9.45882583429633e-05	0.0999018436086904	Intergenic between ENSMUST00000072631 and ENSMUST00000159874
Anxa6	11	54970201	54970509	309	-	15.7243225774699	13.2435648105093	15.0313717228643	6.51480636561746	5.39683164962973	8.0963353544743	1.46756946208513	-1.82491741704335	9.4668482272097e-05	0.0999018436086904	Intergenic between ENSMUST00000155316 and ENSMUST00000102727
Rgs7	1	175325334	175325581	248	-	15.722134133089	13.2432835678659	15.0309152020397	6.50973750490874	5.39249942519764	8.09286737556301	1.46723362341165	-1.82633098694254	9.46754855707873e-05	0.0999018436086904	intron (ENSMUST00000194555, intron 2 of 17)
Slc9a4	1	40627202	40627320	119	+	1.7788182592514	1.51543610044848	1.705418874889	9.34652119016552	7.72492289809287	11.9333279519131	-2.30735630742309	-2.55532058703208	9.47821805560779e-05	0.0999018436086904	intron (ENSMUST00000027233, intron 11 of 11)
Khdrbs3	15	68939481	68939785	305	+	4.6448580008568	3.9141993045106	4.44240604778645	16.6018449773811	13.7513066200247	20.6656010936227	-1.60355342386527	-1.83135149018025	9.47991848906243e-05	0.0999018436086904	intron (ENSMUST00000022954, intron 1 of 8)
Fbrsl1	5	110438867	110439116	250	-	15.3627847981943	12.9453837578797	14.6923823412686	6.18315359099973	5.12156853976697	7.69530852323468	1.50287486453815	-1.86422849023943	9.49446802102261e-05	0.0999018436086904	intron (ENSMUST00000069483, intron 1 of 18)
Gm9195	14	71938729	71939363	635	-	21.5516893796289	18.0082787124394	20.4637205179179	11.0972701141163	9.23726220570043	13.6333678393416	1.21244661593549	-1.3463126767586	9.50023280226098e-05	0.0999018436086904	Intergenic between ENSMUST00000191993 and ENSMUST00000208955
4933411O13Rik	16	67816722	67816900	179	+	1.77887967413365	1.51539970992885	1.70551906078371	9.34963983401371	7.72706898051029	11.9352947455754	-2.30388239125978	-2.55476396873665	9.50380339858885e-05	0.0999018436086904	Intergenic between ENSMUST00000050665 and ENSMUST00000157663
Lif	11	4266505	4267110	606	+	9.35212256551471	7.79311350741862	8.85732061635158	26.528050715604	22.1103751941502	32.4309231734433	-1.21342930101805	-1.18523413583797	9.50532539873569e-05	0.0999018436086904	intron (ENSMUST00000066283, intron 2 of 3)
Gm10020	15	52493460	52493632	173	-	1.4235736079907	1.21532831774149	1.36103156549841	7.70596517275635	6.38162682162531	9.91346546643833	-2.52719539245084	-2.75672053628643	9.50555542130495e-05	0.0999018436086904	Intergenic between ENSMUST00000081993 and ENSMUST00000037115
Gm37091	1	39093554	39093714	161	-	1.77900605631511	1.51566723252198	1.70556580123493	9.34267327344537	7.72208832517637	11.9300297925685	-2.30974148180148	-2.55580336051506	9.51034140610478e-05	0.0999018436086904	Intergenic between ENSMUST00000195455 and ENSMUST00000173050
Gm22484	18	56055296	56055640	345	-	15.7225666817595	13.243690597942	15.0313734228774	6.50935573031444	5.39217953365722	8.09247012553975	1.4673235266714	-1.82641460745974	9.58366392846518e-05	0.100549226186958	Intergenic between ENSMUST00000157992 and ENSMUST00000070166
Capn13	17	73294633	73294750	118	-	1.4236078099541	1.2154222103179	1.3608414952216	7.70144770864173	6.37828098636134	9.91094360808998	-2.53544902215421	-2.75775857522857	9.58858819589972e-05	0.100549226186958	Intergenic between ENSMUST00000067545 and ENSMUST00000095208
Trmt10c	16	56036016	56036223	208	-	10.3271477907368	8.77474694900633	9.89635892738315	2.58551329579588	2.13366062504542	3.28124474995095	2.03239469719148	-2.45949554403653	9.60944285566861e-05	0.100620171064697	promoter-TSS (ENSMUST00000059052)
Csmd3	15	47989019	47989290	272	-	3.5691526179739	3.01116758034445	3.42067976413084	14.2851346489077	11.8276100266232	17.8944631672095	-1.78444842526791	-2.0348909905146	9.61198337945444e-05	0.100620171064697	intron (ENSMUST00000160658, intron 15 of 68)
Gm25491	1	14011694	14011857	164	+	1.42351514249874	1.21529523689662	1.36091770344586	7.70523967762902	6.3811289061852	9.91338845038854	-2.52949554756755	-2.75697507214947	9.63588927733083e-05	0.100717801557347	Intergenic between ENSMUST00000158733 and ENSMUST00000193148
Gm13691	2	84067938	84068781	844	+	29.4263545959722	24.1693262465318	27.3823675527955	17.806560761313	14.9513582094933	21.3097037617725	1.05497407324784	-0.871877773425842	9.63795563127484e-05	0.100717801557347	Intergenic between ENSMUST00000099947 and ENSMUST00000074262
Klf4	4	55569612	55569745	134	-	1.77888111224532	1.51539335898206	1.70552396723176	9.35003475078072	7.72735851137342	11.935626799195	-2.30360861700667	-2.55470430479922	9.66594537844923e-05	0.100923144824422	Intergenic between ENSMUST00000132746 and ENSMUST00000095080
Dab1	4	103965103	103965261	159	+	1.4236279144224	1.21537831000127	1.3610709852198	7.70548120316254	6.38124821584401	9.91302751069209	-2.52756228101044	-2.75678104425276	9.689696590135e-05	0.100948532934879	intron (ENSMUST00000106827, intron 2 of 9)
Gm24841	8	87627497	87627698	202	+	12.1216562184863	10.2472751033035	11.6289861999096	3.88912771953256	3.21861132867328	4.89342574924295	1.76433627430791	-2.21584817445234	9.70503592133228e-05	0.100948532934879	Intergenic between ENSMUST00000093342 and ENSMUST00000158676
Tpte	8	22323087	22324267	1181	+	20.8071566941082	17.4130245675561	19.7809846659589	9.78802317517619	8.14063912118027	12.055864301042	1.33156656290494	-1.43005726838816	9.73698417653051e-05	0.100948532934879	intron (ENSMUST00000077194, intron 12 of 27)
Iigp1	18	60394067	60394703	637	+	18.9974355874028	15.9270855740374	18.0870901521525	9.13168677219945	7.58612121013108	11.2758188135384	1.28931358312516	-1.53429996457796	9.73836638040955e-05	0.100948532934879	Intergenic between ENSMUST00000066912 and ENSMUST00000042710
Klhl7	5	24101057	24101228	172	+	3.9264034348158	3.31225873610602	3.7616235146449	14.9446243350403	12.3746792658224	18.68685986241	-1.7065610812099	-1.97108473003073	9.74930685181854e-05	0.100948532934879	promoter-TSS (ENSMUST00000030841)
Kcnh5	12	74770972	74771504	533	-	1.06851550533294	0.913117813950271	1.01827541250775	6.72361694166639	5.57410281015471	8.70105429983405	-2.87561503557767	-2.908856369815	9.75216214458503e-05	0.100948532934879	Intergenic between ENSMUST00000110441 and ENSMUST00000042299
Acap2	16	31115745	31116074	330	-	13.9194197342882	11.7422014681548	13.3351429075139	5.19723238341386	4.30350116198504	6.49838354542323	1.58843328994929	-2.00802832098126	9.75504124933027e-05	0.100948532934879	intron (ENSMUST00000058033, intron 13 of 22)
Nectin3	16	46844107	46844435	329	-	3.92634492405922	3.31214243290254	3.76136603240328	14.9508358378096	12.3799513939707	18.6911815365487	-1.70633541026037	-1.97030107353782	9.75765979057003e-05	0.100948532934879	Intergenic between ENSMUST00000149901 and ENSMUST00000122554
Speer2	16	69442942	69443171	230	-	1.7790718761468	1.51561197034204	1.70568074156554	9.34697537180397	7.72510285354464	11.9329951850324	-2.30545145743276	-2.55506796937091	9.76261280398244e-05	0.100948532934879	Intergenic between ENSMUST00000157663 and ENSMUST00000076500
Tox3	8	90325018	90325134	117	-	1.42355213115683	1.21534405966288	1.36089368367963	7.70422529097195	6.38039423884603	9.91296057811662	-2.53170300193486	-2.75721835681342	9.76686431956534e-05	0.100948532934879	intron (ENSMUST00000109621, intron 1 of 6)
Sema6d	2	124206781	124206895	115	+	1.77908771624641	1.51554265410403	1.70573448700599	9.34961647306262	7.72688294175169	11.9344863642993	-2.30220095167388	-2.55458656163188	9.77938147217697e-05	0.100974950722156	intron (ENSMUST00000103241, intron 2 of 20)
Ocrl	X	47992645	47992852	208	+	3.92614946591608	3.31204543097583	3.76138460353447	14.9450325858084	12.3750141645806	18.6874728896877	-1.70672127469792	-1.97111485412422	9.79418150486167e-05	0.101041552424461	Intergenic between ENSMUST00000115013 and ENSMUST00000039026
Zfp395	14	65358290	65358763	474	+	16.2867497292596	13.0856947896156	14.6697050781344	43.8991643828598	37.314956564108	51.1236023869506	-1.025781426704	-0.525856952412934	9.80621675055411e-05	0.101079542070252	promoter-TSS (ENSMUST00000066994)
Htr2c	X	147165128	147165472	345	+	13.9193798539554	11.7421874928033	13.3351968002798	5.19688824187638	4.30320973751401	6.49816380252373	1.5883618191287	-2.00816225748105	9.84976397005537e-05	0.10129338204319	intron (ENSMUST00000036303, intron 4 of 5)
Pmp22	11	63281856	63282261	406	+	15.720442768425	13.2414728012194	15.0288939483647	6.511690817687	5.39415043640655	8.0945955252023	1.46695657405446	-1.8259780933553	9.85789139472623e-05	0.10129338204319	Intergenic between ENSMUST00000108700 and ENSMUST00000094103
Cbln2	18	86620143	86620494	352	+	12.1213567485271	10.2480763716844	11.6284095080571	3.88792313953795	3.21730246767018	4.89292176109378	1.76359456592774	-2.21661854970473	9.85992426974846e-05	0.10129338204319	Intergenic between ENSMUST00000058829 and ENSMUST00000068423
Kcnh1	1	192220448	192220725	278	+	3.92649660918252	3.31227256627288	3.76151644963858	14.9503749584084	12.3795668093309	18.6906676007331	-1.70624842742552	-1.97030227759689	9.86044438808567e-05	0.10129338204319	intron (ENSMUST00000110844, intron 1 of 10)
Sptlc3	2	139129002	139129121	120	+	1.42352964657399	1.21524022441124	1.36116367920399	7.70993912948593	6.38460853801532	9.91600435387872	-2.5208440159263	-2.75587672407849	9.87492525369675e-05	0.101356098793083	Intergenic between ENSMUST00000075410 and ENSMUST00000110083
Gm37419	16	24008974	24009199	226	+	13.919968085052	11.742399938806	13.3349505141411	5.19892977642201	4.30495006487772	6.49943295570687	1.58874905141402	-2.00733289406738	9.88484672773573e-05	0.101371951369106	Intergenic between ENSMUST00000210705 and ENSMUST00000038053
Gm7257	9	36452620	36452900	281	+	10.325551408683	8.77458972663968	9.89470364305735	2.58466594815842	2.13300256900624	3.28094079539488	2.03032167333852	-2.46018229525915	9.90536483451415e-05	0.101492318486812	Intergenic between ENSMUST00000041537 and ENSMUST00000165591
Slc7a11	3	50133447	50133670	224	-	1.77909061849437	1.51552996402537	1.70574432992591	9.3504058161408	7.72746153963821	11.9351495889744	-2.30165291201568	-2.55446721791392	9.91554287012721e-05	0.101492318486812	intron (ENSMUST00000194462, intron 11 of 11)
Smr3a	5	88025700	88025857	158	+	1.42362175606142	1.21534069563314	1.36117653336095	7.70760200158008	6.38280669536656	9.91410955702909	-2.52339693287975	-2.75627004895567	9.92174461211398e-05	0.101492318486812	Intergenic between ENSMUST00000031211 and ENSMUST00000196070
Parm1	5	91647610	91647811	202	+	1.77894863571952	1.51539057350567	1.7056167880552	9.35168780784674	7.72843130278113	11.9363670629417	-2.30115393098982	-2.55434675023924	9.93894947279292e-05	0.10155179686391	Intergenic between ENSMUST00000040576 and ENSMUST00000201126
Ndnf	6	65660717	65661371	655	+	18.6220839142872	15.6235728070265	17.741694854436	8.80225773605763	7.30876653934269	10.8781416547895	1.30905716920677	-1.56661137666967	9.94820412050479e-05	0.10155179686391	Intergenic between ENSMUST00000114236 and ENSMUST00000054351
S1pr3	13	51305660	51306151	492	+	6.80531289858745	5.70764900155734	6.48156858029949	21.1839790283666	17.5937395885987	26.1698338324149	-1.37985540977567	-1.49764176061189	9.95683220585643e-05	0.10155179686391	Intergenic between ENSMUST00000091708 and ENSMUST00000087978
Sqrdl	2	123184116	123184262	147	+	1.42350751312309	1.21527995095112	1.36094061932329	7.70581769548441	6.38155396229022	9.91368578187524	-2.52837278651349	-2.75683935471408	9.97288188864511e-05	0.10155179686391	Intergenic between ENSMUST00000176343 and ENSMUST00000103241
4930533K18Rik	10	70856242	70856374	133	+	1.42362752875787	1.21537753620956	1.36107214740925	7.70590011431793	6.38159241705036	9.91354382075077	-2.52757830928924	-2.75673639212703	9.98399451009997e-05	0.10155179686391	Intergenic between ENSMUST00000162793 and ENSMUST00000058942
Gpbp1	13	111454644	111455476	833	-	1.42298167121732	1.2132586297815	1.36381292831939	9.0145739204578	7.45626519818562	11.5361377076823	-2.60714377505498	-2.61907651145909	9.98622510319066e-05	0.10155179686391	intron (ENSMUST00000047627, intron 3 of 12)
Gm43395	5	59299118	59299320	203	+	1.77909556937224	1.51565492419729	1.70569285591644	9.34546147928737	7.72396233358641	11.9315793395049	-2.30620085425838	-2.55526309541233	9.98630208706318e-05	0.10155179686391	Intergenic between ENSMUST00000198717 and ENSMUST00000200022
Szt2	4	118405598	118405706	109	-	10.326533602269	8.77562238466954	9.89562413494373	2.58421198278324	2.13263473406517	3.28049187592947	2.03032880942681	-2.46031873923294	0.000100090857370721	0.101698025763969	intron (ENSMUST00000075406, intron 1 of 71)
Naip5	13	100223329	100223819	491	-	18.2773488097892	15.3379077513277	17.4170719747735	8.48194135695807	7.04164748147352	10.4851313565379	1.33365020628662	-1.59617571958011	0.000100208391192585	0.101700591378535	intron (ENSMUST00000049789, intron 8 of 13)
Smc2os	4	52313267	52313617	351	-	4.64478670571768	3.9144248260848	4.44263689667555	16.5930226361964	13.7437890587006	20.6590907331463	-1.60358379926381	-1.83223139863627	0.000100261465366022	0.101700591378535	Intergenic between ENSMUST00000158329 and ENSMUST00000141473
Myo1d	11	80708125	80708663	539	-	7.17141680890761	6.00748364930032	6.82281859428219	21.8760779227184	18.1834691589819	26.9847055586228	-1.34498368473253	-1.45018321407518	0.000100482184935117	0.101794867883783	intron (ENSMUST00000041065, intron 1 of 21)
Gm38372	1	7520446	7521061	616	+	18.9918191643948	15.9212057441274	18.0804884046025	9.13811903446122	7.59185790823576	11.2827904093155	1.28826695097982	-1.53360325678652	0.000100522646539628	0.101794867883783	Intergenic between ENSMUST00000194854 and ENSMUST00000140295
Stac	9	111614839	111615186	348	-	16.0860221724801	13.5424898420243	15.371717599798	6.838436811001	5.66575057139883	8.49174337113051	1.43484608410842	-1.78858112774536	0.000100813417196938	0.101918743251485	intron (ENSMUST00000035083, intron 2 of 10)
Abca16	7	120430478	120430655	178	+	1.7788101595241	1.51532370445245	1.70546022955406	9.35067540949879	7.72784317573584	11.9362353802051	-2.30335945410572	-2.55464408143886	0.000100930807734518	0.101952247728653	intron (ENSMUST00000056042, intron 3 of 30)
Ankmy1	1	92887446	92887688	243	-	3.92569718876374	3.31169937871968	3.76111747162524	14.9399161741115	12.3706587509112	18.68494788637	-1.70743115774661	-1.97200960576564	0.000101140766020996	0.102079122886065	intron (ENSMUST00000112998, intron 5 of 17)
Kansl1	11	104378768	104379192	425	-	1.06846263228336	0.913043426582482	1.01835314423415	6.72614314960864	5.57603471661839	8.70272172712366	-2.87043005776759	-2.90823483078451	0.000101956930550026	0.102804565048201	intron (ENSMUST00000106977, intron 2 of 13)
Map2k3os	11	60917645	60917949	305	-	13.9187523479206	11.7417012273931	13.3347974165036	5.19621327408885	4.3026366822019	6.49778112791885	1.58812730605975	-2.00848710419431	0.000102029447083844	0.102804565048201	Intergenic between ENSMUST00000019075 and ENSMUST00000123544
Tmem17	11	22671509	22672031	523	+	18.6346555518821	15.6323252231426	17.7517495564158	8.80212548592872	7.30924751301688	10.876517114156	1.31066955196345	-1.56586310919249	0.000102125783775982	0.102816024930221	Intergenic between ENSMUST00000059319 and ENSMUST00000160826
Fmr1	X	68715534	68715678	145	+	1.42357906980442	1.2152803279052	1.36121812972193	7.70970177858646	6.38439921545996	9.91559282681833	-2.52045467863742	-2.75586161837359	0.000102436792002731	0.103021306465443	exon (ENSMUST00000088546, exon 17 of 17)
Sdk1	5	141983565	141983814	250	+	3.92667746529441	3.31251448902452	3.7620011744103	14.9383720903039	12.3694198707623	18.681724187708	-1.70657555786246	-1.97177939233934	0.000102499952884493	0.103021306465443	intron (ENSMUST00000085774, intron 14 of 44)
Pla2g4a	1	149930647	149931603	957	-	31.7540936999987	25.9086988169739	29.2750432361426	20.1106628940412	16.9474499737519	23.8626233017183	1.01020383183832	-0.752539372523512	0.000102799779468725	0.103236913136773	intron (ENSMUST00000070200, intron 2 of 17)
Vmn1r26	6	58039073	58039516	444	-	19.0040209462599	15.9312801525142	18.091939100137	9.13260067900981	7.58732514069253	11.2758489238281	1.29011688437697	-1.53374476234213	0.000102963832418583	0.103315924329773	Intergenic between ENSMUST00000049694 and ENSMUST00000095862
Gm22515	18	40774769	40775512	744	-	17.8969672219975	15.0317548318152	17.0683190953058	7.82839788240459	6.49471080089904	9.68828215105244	1.41179764816982	-1.64629856021997	0.000103201367718493	0.103468477140823	Intergenic between ENSMUST00000091927 and ENSMUST00000158273
Lama2	10	27054156	27054399	244	-	3.21042937198366	2.71143713493394	3.07902436991333	13.2960100900105	11.0067831081441	16.7013987557215	-1.84378689300288	-2.12505749108241	0.000103336059946357	0.103517753482223	intron (ENSMUST00000092639, intron 43 of 64)
Gm38110	1	44894892	44895438	547	+	1.06865206529649	0.913302420808488	1.01810771688237	6.71750143882982	5.56940993679859	8.69686022372037	-2.88759828903467	-2.91032377036273	0.00010357944684676	0.103589463955194	Intergenic between ENSMUST00000194594 and ENSMUST00000087883
Bsn	9	108113250	108113653	404	-	18.9883123570775	15.9192971398333	18.0782544689555	9.13655091786578	7.59020897354496	11.2817092469583	1.28789977320183	-1.53404615084043	0.000103682337029553	0.103589463955194	exon (ENSMUST00000035208, exon 5 of 12)
Frg1	8	42134037	42134526	490	-	1.06852478333077	0.913088252029522	1.01844873122984	6.72630301404094	5.57612117341374	8.70247421740597	-2.86873558195922	-2.90807204821678	0.000103861938550263	0.103589463955194	Intergenic between ENSMUST00000033999 and ENSMUST00000059692
AW209491	13	14829887	14830063	177	+	1.42348007153129	1.2152502129711	1.36093611567748	7.70676156952546	6.38229704387898	9.91457899125148	-2.52768618359292	-2.75670257008395	0.000103926862368697	0.103589463955194	Intergenic between ENSMUST00000038690 and ENSMUST00000181118
C1qtnf3	15	10969643	10969824	182	+	1.42345857848641	1.21518191629754	1.36108759120948	7.71003869351434	6.38470543186566	9.91625258697317	-2.52126812295706	-2.75591996475587	0.000104078797279496	0.103589463955194	intron (ENSMUST00000022853, intron 3 of 5)
Zfp330	8	82656292	82656862	571	-	19.3559030919109	16.2179723961412	18.4180999347831	9.46408209179117	7.86553684940431	11.6780736117563	1.26848888974309	-1.50321165765417	0.000104097861901754	0.103589463955194	Intergenic between ENSMUST00000210094 and ENSMUST00000034147
St3gal2	8	110938795	110939343	549	+	11.5672712665757	9.56730304413098	10.8615779729267	31.2360925811337	26.1293231609065	37.7378546642528	-1.11251019964646	-0.961605567832239	0.000104153626923547	0.103589463955194	intron (ENSMUST00000034197, intron 1 of 6)
Acsm3	7	119781143	119782035	893	+	22.2725003927567	18.5954451015591	21.1341357535394	11.4333045737669	9.52088197453413	14.0260897078917	1.22191846509721	-1.30567824526215	0.000104359332641139	0.103684509895752	intron (ENSMUST00000106527, intron 13 of 14)
Lrrc72	12	36229952	36230323	372	-	13.9178461073898	11.7409483668121	13.3339836769644	5.19630003720658	4.30270470222344	6.49801418475179	1.5879129512185	-2.00853496648634	0.00010483836283577	0.104074995068313	intron (ENSMUST00000122115, intron 3 of 7)
Arid5b	10	68252744	68253095	352	-	5.00275738362036	4.21350535010687	4.78230393961289	17.2601225774742	14.2981876745208	21.4503443428364	-1.54888874362196	-1.77635616121632	0.000104988868312181	0.104138974817548	intron (ENSMUST00000020106, intron 2 of 9)
Grm8	6	27707952	27708319	368	-	3.92647256154663	3.31222497591564	3.76142936169019	14.952124169395	12.3810523228473	18.6920734840521	-1.70626016154767	-1.97009612372214	0.00010525442243544	0.104316873624296	intron (ENSMUST00000115323, intron 6 of 10)
RP23-418A13.5	9	19859946	19860159	214	+	10.3265815222066	8.77381499491883	9.89586346190048	2.58601034901339	2.13405531323577	3.28158545956848	2.03291150850527	-2.45925572491143	0.000105485660431077	0.104460498644432	intron (ENSMUST00000212838, intron 3 of 3)
Kif26b	1	178795165	178795371	207	+	3.21013986952401	2.71179495377701	3.07906984335248	13.2859104079375	10.9981286304232	16.6950689733132	-1.84482300716283	-2.12664454373108	0.000105660824972561	0.104535598255736	intron (ENSMUST00000161017, intron 4 of 14)
n-R5s185	4	53916302	53917070	769	+	28.2543644386352	23.2838212945406	26.4066031929639	17.4048091265271	14.5877469226117	20.9218338239796	1.01853288097231	-0.91546526898018	0.000105841715043544	0.104535598255736	Intergenic between ENSMUST00000083953 and ENSMUST00000175442
Jdp2	12	85609425	85609570	146	+	2.85175856008455	2.41282497237876	2.73529374432678	12.3074112930169	10.1774169543598	15.5118750175535	-1.91623381659928	-2.22191066780085	0.000105888855430558	0.104535598255736	intron (ENSMUST00000177587, intron 2 of 3)
Robo1	16	72358653	72359000	348	+	5.0028623502593	4.21385961960194	4.78268266171045	17.2506613973841	14.2901612582711	21.4425996356286	-1.54873842551916	-1.77713686954194	0.000106027076241239	0.104535598255736	Intergenic between ENSMUST00000170464 and ENSMUST00000023600
Hnrnpl	7	28811292	28811445	154	+	8.25675724491121	6.89902655549585	7.83975593951452	24.205292597066	20.148550221175	29.7354948673	-1.27457255255083	-1.31128037983994	0.000106061687944499	0.104535598255736	intron (ENSMUST00000174548, intron 2 of 13)
Psme4	11	30743120	30743799	680	+	21.1700571549942	17.7017897111948	20.1128279534226	10.4514415649622	8.69660522509603	12.8557974382373	1.26806937879582	-1.38665941358506	0.00010617861932377	0.104535598255736	Intergenic between ENSMUST00000074613 and ENSMUST00000041231
Gm9726	12	93059675	93059865	191	-	1.42364785699746	1.21533403789933	1.36130116803686	7.70951792602829	6.38421631298436	9.9151013330267	-2.51964288761505	-2.75580288863023	0.000106347133207664	0.104535598255736	Intergenic between ENSMUST00000167466 and ENSMUST00000180321
Gcnt1	19	17291324	17291479	156	-	10.6885174353908	9.06866193008374	10.2440298418827	2.91170031346183	2.40235070910833	3.68601647284877	1.94243283290622	-2.40159773365405	0.000106506568008955	0.104535598255736	Intergenic between ENSMUST00000183863 and ENSMUST00000174236
Gm44178	6	89028094	89028433	340	+	18.9910995002676	15.9202856664418	18.0794639638247	9.13913830093552	7.59281105978274	11.2837862252809	1.28815840619732	-1.53342339503378	0.000106701043051639	0.104535598255736	Intergenic between ENSMUST00000205229 and ENSMUST00000157174
0610040J01Rik	5	63840429	63841082	654	+	23.0110829415568	19.1872431993812	21.8075957037263	12.1012885409355	10.0831918486066	14.8109787927179	1.19494931595763	-1.25289237660542	0.000106839738150327	0.104535598255736	intron (ENSMUST00000081747, intron 1 of 3)
Gm6377	X	109813221	109814008	788	+	23.3719669232162	19.4829844468349	22.1436433289314	12.101304970345	10.0844174690754	14.8038698020785	1.21873253385442	-1.24042103955991	0.000106900521370784	0.104535598255736	Intergenic between ENSMUST00000060013 and ENSMUST00000078229
Robo2	16	73967075	73968193	1119	-	22.2726512804787	18.5921680065957	21.1311285367827	11.4457535442228	9.53212904895118	14.0368367891699	1.22143512135872	-1.30425478671527	0.000106949457002172	0.104535598255736	intron (ENSMUST00000117785, intron 13 of 27)
Qk	17	10297310	10297567	258	-	10.6903249004922	9.0688165417339	10.2459066977942	2.9127569886341	2.40317089213469	3.68638974297009	1.94474398741471	-2.40084763919689	0.000106996912364698	0.104535598255736	intron (ENSMUST00000097414, intron 1 of 7)
Gm35911	5	99835363	99836288	926	+	30.6404742803026	25.0595109203421	28.3425980034941	19.1464612393961	16.1139430307893	22.787925093886	1.02208764793698	-0.804693842286419	0.000107014276768391	0.104535598255736	Intergenic between ENSMUST00000161148 and ENSMUST00000198837
Itpr1	6	108295551	108295747	197	+	10.6882622354847	9.06905498246096	10.2437213594983	2.91119412856372	2.40195589296017	3.68580189543761	1.94150387271899	-2.40192355396521	0.000107024285337118	0.104535598255736	intron (ENSMUST00000032192, intron 4 of 61)
Sox12	2	152398052	152398297	246	-	7.53273278167526	6.30637734680623	7.16331012083304	22.51769506347	18.7235281572719	27.7509823161275	-1.31301134864692	-1.40851369918263	0.000107048101363053	0.104535598255736	promoter-TSS (ENSMUST00000182625)
H2afy	13	56135367	56135632	266	-	8.26220712849577	6.90273423920029	7.84414748916834	24.208370978976	20.152359097475	29.7328585857906	-1.27308489923121	-1.31043697067875	0.000107175261726124	0.104535598255736	promoter-TSS (ENSMUST00000045788)
Rgs17	10	5996179	5996446	268	-	10.6865425075341	9.06763184517041	10.2420693777593	2.9116401383099	2.40232523526942	3.68639180248598	1.9409830105776	-2.40190594651232	0.00010722808674774	0.104535598255736	Intergenic between ENSMUST00000019909 and ENSMUST00000105596
Zfp521	18	14066422	14066831	410	-	5.72257262622014	4.81057377246224	5.46192046099775	18.9083251726194	15.6758153722123	23.4292776723307	-1.47686911020708	-1.65426482795524	0.000107289181136499	0.104535598255736	Intergenic between ENSMUST00000025288 and ENSMUST00000069552
Cnp	11	100578020	100578536	517	+	9.34757122277429	7.79358443121391	8.85792365758274	26.4532584290541	22.0425769639952	32.3715959476635	-1.21303492362879	-1.18888656028071	0.000107533473648084	0.104636800052066	intron (ENSMUST00000103120, intron 2 of 3)
Cacul1	19	60546038	60546338	301	-	10.6873138286353	9.0672940490482	10.2429126286525	2.91251149177574	2.40300699996263	3.68680084630679	1.94252004574133	-2.40136569311494	0.000107565984365875	0.104636800052066	intron (ENSMUST00000111460, intron 3 of 6)
Amot	X	145482759	145482896	138	-	1.42363753282067	1.21531332435101	1.36133228635619	7.7104286523454	6.38489769267776	9.91566704012209	-2.51814350749145	-2.75560689590608	0.000107838364127888	0.10473266941272	intron (ENSMUST00000112835, intron 2 of 11)
Setmar	6	107842392	107842647	256	+	10.6899631910445	9.06910237025043	10.2454978915576	2.91225483824537	2.40277878831712	3.68616866021113	1.94383032985948	-2.40116173987148	0.000108041327323653	0.10473266941272	Intergenic between ENSMUST00000049285 and ENSMUST00000049246
Map2k4	11	65744844	65745026	183	-	1.77913021245508	1.51550328385894	1.7058104216272	9.35238710986568	7.7288050753778	11.9363064670939	-2.29926722875127	-2.55409341562008	0.000108097272755922	0.10473266941272	intron (ENSMUST00000046963, intron 2 of 10)
Adra2a	19	54480727	54481235	509	+	19.729470860468	16.5216550747018	18.7655254220287	9.79026363141302	8.13938457943095	12.0702525371822	1.25111378730233	-1.47295798049723	0.000108623836435727	0.105138536617524	Intergenic between ENSMUST00000036700 and ENSMUST00000061856
Nab1	1	52465881	52466134	254	-	13.9164090726103	11.7397630820185	13.3327332864599	5.19648685630998	4.30285052702241	6.49853675456527	1.58748865157175	-2.00870296650708	0.0001086899435996	0.105138536617524	intron (ENSMUST00000069792, intron 5 of 7)
Gm37114	1	81909780	81910035	256	+	11.7638137269366	9.95388868989367	11.2831853036674	3.56262966140822	2.94585779864788	4.4908827488651	1.83341729510637	-2.26685908307061	0.000109199836634073	0.105350354771729	Intergenic between ENSMUST00000192484 and ENSMUST00000195065
Zfp36l2	17	84148886	84149131	246	-	7.53037266369156	6.30474640112923	7.16136334707355	22.517151744253	18.7224604784618	27.7526102741938	-1.31375711162432	-1.40890222045795	0.000109212269393934	0.105350354771729	Intergenic between ENSMUST00000194096 and ENSMUST00000060366
Mcph1	8	17998864	17999202	339	+	1.4233312584825	1.21460481824725	1.36226507837047	8.349547566434	6.91161901888683	10.7186700723066	-2.58251139711115	-2.68826313734108	0.000109257146572186	0.105350354771729	Intergenic between ENSMUST00000210736 and ENSMUST00000039412
Ppara	15	85710171	85710460	290	+	8.62230637680128	7.19838655309523	8.1812164089489	24.8762958519893	20.7159181962012	30.5144088034719	-1.24718256426278	-1.27157700855786	0.000109885167879027	0.105533520689016	Intergenic between ENSMUST00000194753 and ENSMUST00000109423
Snx29	16	11709584	11709899	316	+	13.9210047667637	11.7428125402232	13.3348601121935	5.20097161166866	4.30670235789442	6.50068951197561	1.58908472894685	-2.00652649133949	0.000109921086111972	0.105533520689016	intron (ENSMUST00000180792, intron 18 of 20)
Gal3st4	5	138267673	138267993	321	-	19.3587814813612	16.2238531690185	18.4245030589029	9.45182370516356	7.85417882347125	11.6659270385375	1.26941284394555	-1.50500450948523	0.000109975358130131	0.105533520689016	intron (ENSMUST00000161647, intron 3 of 3)
Tenm1	X	43049562	43049720	159	-	1.0690986907732	0.914054476871589	1.01691079093181	6.07783598870428	5.04092993011976	7.88708263091996	-2.81849511520554	-2.99024210720167	0.000109994019667917	0.105533520689016	intron (ENSMUST00000115059, intron 3 of 31)
Pars2	4	106650826	106651504	679	+	16.2524010192791	13.0714543544723	14.6619297964987	43.5395537402153	36.9879847079073	50.7669672782586	-1.01979500055667	-0.534336515175729	0.000110164058585572	0.105533520689016	promoter-TSS (ENSMUST00000106782)
Gm37630	1	149160697	149161218	522	-	18.6171163510728	15.6175082297542	17.7349303612744	8.81059306070122	7.31631312750729	10.8868957231714	1.30795995291296	-1.5655829070494	0.000110183522548434	0.105533520689016	Intergenic between ENSMUST00000194803 and ENSMUST00000194210
Lancl3	X	9205886	9206370	485	+	20.0940675692655	16.8168416534177	19.1035683850861	10.1243485691889	8.42018285210863	12.4707709514475	1.23324539319478	-1.4427368138738	0.000110192551246822	0.105533520689016	intron (ENSMUST00000069763, intron 1 of 4)
Birc2	9	7816451	7816867	417	-	19.3628249149497	16.2208688477832	18.4221820228297	9.4704856541025	7.87170579066665	11.682810964624	1.26910551574187	-1.50184972770433	0.000110196733727195	0.105533520689016	Intergenic between ENSMUST00000052865 and ENSMUST00000190341
Gm2174	X	56416376	56417574	1199	+	31.0097784572241	25.3333657546995	28.6396080763349	19.4919685317467	16.4147094974629	23.1659861311551	1.01704512014893	-0.786035823475094	0.000110231984615557	0.105533520689016	Intergenic between ENSMUST00000068106 and ENSMUST00000079663
Nipa1	7	56001261	56002102	842	-	12.4816593221778	10.546486191038	11.9733690502009	3.89031458663445	3.2203262070742	4.89054728833467	1.81055492115192	-2.19086457646014	0.000110322360702002	0.105536550531344	intron (ENSMUST00000052204, intron 1 of 4)
Ppp3r2	4	50016365	50017281	917	-	1.06827183182006	0.9127051640665	1.01883371910313	7.04648012018767	5.84044730989206	9.10709116254639	-2.90380186537437	-2.8699982557572	0.000110556177127268	0.105676685063158	Intergenic between ENSMUST00000029991 and ENSMUST00000041392
Brinp1	4	68410462	68410985	524	-	1.42311697581323	1.21423514835881	1.36249478226967	8.36020237929179	6.91949075490751	10.7258529259353	-2.56748766326779	-2.68621605577239	0.000110874721054068	0.105897522447382	Intergenic between ENSMUST00000107365 and ENSMUST00000030036
Ung	5	114137494	114137882	389	+	7.53162912144472	6.30565963920592	7.16243855164218	22.5162287225336	18.7219406468675	27.7505488315242	-1.31332520680718	-1.40872413903881	0.000111079450074183	0.106009391515435	intron (ENSMUST00000031587, intron 6 of 6)
Gm38048	3	64918108	64918979	872	+	24.1216812113929	20.0731709409503	22.8127021757605	13.1042213062944	10.9288460684235	15.9817500601755	1.15944529653543	-1.17750539905302	0.000111197577737336	0.106038500836734	Intergenic between ENSMUST00000168072 and ENSMUST00000193778
Esm1	13	113252615	113253274	660	+	15.7227825388488	13.2453116578605	15.0330867763656	6.1858888374885	5.1241114302535	7.69281377890776	1.53815770283524	-1.84428565006455	0.000111329907340646	0.106052774226504	Intergenic between ENSMUST00000038144 and ENSMUST00000136755
March1	8	65792490	65792691	202	+	2.85158557531838	2.41272287664401	2.73511568789402	12.3075622089526	10.1773658088682	15.5126371437946	-1.91654322193149	-2.22201295045055	0.000111601914261916	0.106089673915386	intron (ENSMUST00000110258, intron 1 of 7)
Lmf1	17	25627602	25627760	159	+	2.8517257399971	2.41242996837031	2.73536296441813	12.3137847667816	10.1841480204286	15.5151612667665	-1.91530293090945	-2.22077869370212	0.000112231861518683	0.106604763884171	intron (ENSMUST00000063344, intron 4 of 10)
Maoa	X	16578683	16579401	719	+	20.0894073136591	16.8154624554948	19.1013130267638	10.1180665493874	8.41419968372623	12.4658609097639	1.23290371665737	-1.44394866615058	0.000112525474656379	0.106701387546096	Intergenic between ENSMUST00000024026 and ENSMUST00000026013
RP24-134C11.1	9	11941803	11942360	558	-	12.480460074007	10.5468842812675	11.9729756441465	3.88878522080282	3.21900843906126	4.88974645304071	1.80977229129187	-2.19178884026169	0.000112731175792361	0.106701387546096	Intergenic between ENSMUST00000210677 and ENSMUST00000217391
Fign	2	64377796	64377910	115	-	1.0690118497361	0.913984087564591	1.01681130634372	6.07809592716533	5.04116489734931	7.88761150330633	-2.81943888867738	-2.99031252296426	0.000112871947162872	0.106701387546096	Intergenic between ENSMUST00000131615 and ENSMUST00000028252
Gapvd1	2	34754162	34754618	457	-	10.0846366866465	8.38651125072587	9.53033807138129	27.8831435487631	23.2616446315196	33.9686541086513	-1.16738986307071	-1.11387231891915	0.000112905338602815	0.106701387546096	promoter-TSS (ENSMUST00000102800)
Zfp503	14	21987737	21988531	795	-	9.72419622741179	8.08628888634773	9.18910519902099	28.2259234055121	23.5482638045999	34.3828926163953	-1.23656843315828	-1.113459066743	0.000113197246667944	0.106701387546096	promoter-TSS (ENSMUST00000043409)
E330011O21Rik	16	78162044	78162584	541	-	14.2796923108428	12.0431988132017	13.6733363511852	5.52459228631928	4.57497946410954	6.89885679213867	1.54421115795263	-1.965730422825	0.000113303934256135	0.106701387546096	Intergenic between ENSMUST00000169531 and ENSMUST00000209468
Rnf217	10	31620887	31621319	433	-	6.44615768897178	5.41111939194723	6.14452868727834	20.2170244700245	16.7804046477889	25.000676621608	-1.39442749713257	-1.55696492248767	0.000113790982533644	0.106701387546096	Intergenic between ENSMUST00000081989 and ENSMUST00000191234
Fhl5	4	25232164	25233023	860	-	18.6274572564091	15.6300379832756	17.7489103642179	8.47886056905404	7.03962002181677	10.4800111573906	1.36194668619267	-1.58138035511751	0.000113821766997648	0.106701387546096	intron (ENSMUST00000108204, intron 2 of 6)
Abhd15	11	77535119	77535551	433	+	14.2846796249791	12.0469375634395	13.6770156347806	5.5250117444806	4.57539133734165	6.89802397472435	1.54538984339106	-1.96501281387587	0.000113894613011014	0.106701387546096	intron (ENSMUST00000145676, intron 1 of 1)
Unc5b	10	60831419	60831762	344	-	13.0915071412222	10.7410864890496	12.1637396082483	35.5680790397909	29.8825663009986	42.5063479196375	-1.09569276679542	-0.797547300399533	0.00011406339057713	0.106701387546096	promoter-TSS (ENSMUST00000077925)
Pmepa1os	2	173381843	173382008	166	+	12.4851672929371	10.5452268473618	11.9744686142026	4.21500214257005	3.48926416364681	5.29507858009954	1.70264787468221	-2.16690069046241	0.000114340824129615	0.106701387546096	Intergenic between ENSMUST00000150185 and ENSMUST00000029023
Gm25722	5	133074316	133074623	308	+	6.08498158220777	5.11256165404282	5.80505970594972	19.5343260705682	16.2017643777628	24.1870870824456	-1.43302908740404	-1.60687553259958	0.000114450123840873	0.106701387546096	Intergenic between ENSMUST00000157498 and ENSMUST00000198611
Tle3	9	61111775	61111945	171	+	3.56852499811708	3.01078479056761	3.42076554149661	13.9495127932992	11.5492218117835	17.4905230379614	-1.7554277761586	-2.05806652648797	0.000114641209031009	0.106701387546096	Intergenic between ENSMUST00000063858 and ENSMUST00000178113
Phf3	1	30826208	30826572	365	-	14.2798692827359	12.0433055929875	13.6734061952285	5.52449867617996	4.57490780790735	6.89861658809712	1.5443247745504	-1.96567892823623	0.000114715428479952	0.106701387546096	intron (ENSMUST00000186733, intron 4 of 15)
Spock3	8	63166992	63167820	829	+	26.3762462405216	21.8299583652313	24.7866551522233	15.7592746787957	13.17842758701	19.0574229612079	1.04691384868978	-1.01797877820635	0.000114733574399066	0.106701387546096	intron (ENSMUST00000117377, intron 4 of 10)
Dhx35	2	159227462	159227592	131	+	1.7792606050612	1.51569324723383	1.70589870377819	9.34879669424736	7.72622156480722	11.9335152133766	-2.30208020031662	-2.55460386358018	0.000114745543952076	0.106701387546096	Intergenic between ENSMUST00000156893 and ENSMUST00000109475
Nfix	8	84707711	84708021	311	-	9.72094526298345	8.09029772620094	9.19455778762672	27.243868608623	22.7200564558173	33.2323327101554	-1.19001856276887	-1.14727735476452	0.000114759116281045	0.106701387546096	exon (ENSMUST00000109764, exon 11 of 11)
Olfr830	9	18883380	18883802	423	+	14.27975733124	12.0434244681541	13.6737992231456	5.52344980211387	4.57400978344306	6.8979259391502	1.54422929748082	-1.96607414396414	0.000114989906559102	0.106701387546096	Intergenic between ENSMUST00000212723 and ENSMUST00000060601
Ndufb3	1	58598945	58599408	464	+	20.8164299343109	17.4045142092323	19.7753961100317	10.782695555999	8.97265217064347	13.26113275511	1.19999616864307	-1.38603170085154	0.000115448534792418	0.106701387546096	Intergenic between ENSMUST00000027193 and ENSMUST00000188772
Lmf2	15	89355331	89355985	655	-	10.0935487786794	8.38459486176208	9.52691508825643	28.8932248275729	24.1169604073899	35.1343412600993	-1.21211669030164	-1.07945235019118	0.000115659323925447	0.106701387546096	promoter-TSS (ENSMUST00000023283)
Gm38282	15	6956195	6956685	491	+	21.548049898646	17.9986774132144	20.4541924746728	11.436375429793	9.52128117931366	14.0409561942071	1.17143277190015	-1.33181748545536	0.000115784306474822	0.106701387546096	Intergenic between ENSMUST00000176826 and ENSMUST00000192751
Ppargc1a	5	51448769	51449246	478	-	21.1894857900671	17.7069712140034	20.1210461405952	11.1087917951079	9.24649837538059	13.6493478248998	1.18618198866479	-1.35843353381036	0.000115784682481357	0.106701387546096	Intergenic between ENSMUST00000198568 and ENSMUST00000132734
Gm27315	1	73531661	73532384	724	+	16.0861474354024	13.5460711858927	15.3749903854291	6.51207037990426	5.39479485231162	8.08948662635146	1.50234059809725	-1.80680509224687	0.000115874437785285	0.106701387546096	Intergenic between ENSMUST00000183977 and ENSMUST00000158041
Llgl1	11	60699396	60699920	525	+	14.2480238799072	11.6176385789226	13.1230251156088	37.4554700902544	31.5755691069011	44.4077319053881	-1.0302871696257	-0.721053982832512	0.000115910060260629	0.106701387546096	promoter-TSS (ENSMUST00000052346)
Gm22959	12	71604515	71604771	257	+	14.2816049626587	12.0445923285632	13.6746528332707	5.524789362542	4.575172974966	6.89846550530105	1.54472147101831	-1.96538560683498	0.000116095047104208	0.106701387546096	Intergenic between ENSMUST00000150639 and ENSMUST00000122514
Zfp12	5	143247303	143247461	159	+	3.56851478301132	3.01078120363251	3.42077932253386	13.9486035662193	11.5484517303671	17.4899484694307	-1.75549944175876	-2.05820008508211	0.000116111779695466	0.106701387546096	exon (ENSMUST00000077485, exon 4 of 4)
Gm6760	X	63601249	63601585	337	-	4.28513404154962	3.61349868561924	4.10201381846005	15.6092536281724	12.9268491869934	19.4785848120402	-1.63806131530392	-1.90930979676302	0.00011633044449775	0.106701387546096	Intergenic between ENSMUST00000033537 and ENSMUST00000114682
Fgf12	16	28097971	28098158	188	-	2.1366804122293	1.81615405663215	2.04748094517142	10.336864193243	8.53080154583695	13.1266545266689	-2.12934163715305	-2.43570411325356	0.0001163563654351	0.106701387546096	Intergenic between ENSMUST00000143823 and ENSMUST00000100024
Ehd3	17	73841680	73842071	392	+	4.28473727578954	3.6133403159064	4.10204720974925	15.601052361329	12.9198283147743	19.4731628642818	-1.63841937311812	-1.91035520835131	0.000116505023009286	0.106701387546096	Intergenic between ENSMUST00000024860 and ENSMUST00000024866
Sdk1	5	141480161	141480274	114	+	1.77872604711788	1.51623043065788	1.70492422413052	9.00969287012627	7.45062501102162	11.5223955634392	-2.2935799317112	-2.58855104660978	0.000116575074369977	0.106701387546096	intron (ENSMUST00000085774, intron 1 of 44)
Dlg3	X	100803809	100804106	298	+	12.4824073561697	10.5444169692465	11.9726376456922	4.2136963693136	3.48812271866508	5.29474767002629	1.7014686840362	-2.16787790565939	0.000116872753120216	0.106701387546096	intron (ENSMUST00000000901, intron 10 of 18)
Pax8	2	24424298	24424507	210	-	3.56825440731662	3.01068085810714	3.42061220759526	13.946336085599	11.5465061717908	17.4887485736554	-1.75585752565761	-2.05862526704021	0.000116966000338155	0.106701387546096	intron (ENSMUST00000028355, intron 10 of 11)
Gm23149	2	78292278	78292465	188	-	1.77882064827645	1.51618425667087	1.70507389919207	9.01382077172813	7.45344394665026	11.5248946706779	-2.28858556921236	-2.58775618456412	0.000117001309251477	0.106701387546096	Intergenic between ENSMUST00000128963 and ENSMUST00000158837
Igf1r	7	67951712	67951909	198	+	12.3241805676919	10.1510292154761	11.5107043741277	33.0148483084352	27.6787040053551	39.6595748431562	-1.08743613686529	-0.888457831095234	0.000117017646298518	0.106701387546096	promoter-TSS (ENSMUST00000005671)
Hdac9	12	34335858	34336366	509	-	19.7174795510863	16.514809543559	18.7568772555903	9.78564527196844	8.13459828716919	12.0680925891441	1.2497528472813	-1.47436734446704	0.000117094989894369	0.106701387546096	intron (ENSMUST00000209902, intron 11 of 24)
Ptgs2	1	150157735	150158092	358	+	4.28538192675841	3.61369480375186	4.10222082744094	15.6093627865873	12.9269563752462	19.4783682332009	-1.6379159513104	-1.90924718415547	0.000117136321449479	0.106701387546096	Intergenic between ENSMUST00000190784 and ENSMUST00000191228
Gm42984	5	44226355	44227439	1085	+	14.2595007162573	11.6179688196048	13.1184999522341	38.3570545720059	32.3496590007847	45.4331358275607	-1.06109435985278	-0.697826606906532	0.000117402307092823	0.106701387546096	promoter-TSS (ENSMUST00000195990)
Birc3	9	7881449	7881708	260	-	12.4825957087212	10.5436661838339	11.972330191104	4.21504171274816	3.48927259853153	5.29565468106028	1.70181181619091	-2.16725044527593	0.000117404093082578	0.106701387546096	Intergenic between ENSMUST00000115673 and ENSMUST00000065353
Cux1	5	136288178	136288997	820	-	2.13752992982458	1.81402947456595	2.04859305759501	11.0018173319233	9.07756157492598	13.9334310478524	-2.19116878245656	-2.37813869193477	0.000117482280679079	0.106701387546096	intron (ENSMUST00000176745, intron 14 of 22)
Gm22217	16	66130692	66131337	646	+	20.4562072591425	17.1121178010014	19.441125989753	10.4517309038856	8.69484132546761	12.8651521159341	1.21631020213251	-1.41420251422469	0.00011758162260263	0.106701387546096	Intergenic between ENSMUST00000157556 and ENSMUST00000114292
Lrrc8e	8	4226073	4226257	185	+	2.13674975900203	1.81599587267069	2.04757011331114	10.3406815101446	8.5338076846092	13.1288013087985	-2.1278087792909	-2.43510533529181	0.000117858490753418	0.106701387546096	promoter-TSS (ENSMUST00000053035)
Gm11077	6	140825990	140827069	1080	+	3.56914427164496	3.01097710273208	3.41981257827572	14.9418368866773	12.3720131342012	18.6950434163533	-1.84281539160295	-1.99218103223982	0.000117878369191565	0.106701387546096	Intergenic between ENSMUST00000111844 and ENSMUST00000190040
Sgf29	7	126654093	126654322	230	+	1.77872867636805	1.51607382800628	1.70500064582181	9.01545948466366	7.45464872354508	11.5262875086343	-2.28751300744831	-2.58754447729324	0.000117883249504612	0.106701387546096	intron (ENSMUST00000032956, intron 1 of 9)
Pabpc4l	3	46644311	46644742	432	-	10.689571000172	9.07053035481633	10.2449374468928	2.91037861970846	2.40129669016936	3.68502442798657	1.94139919341431	-2.40216738441805	0.000117941671070809	0.106701387546096	Intergenic between ENSMUST00000195537 and ENSMUST00000194097
Xrra1	7	99894964	99895119	156	+	2.13656486164118	1.81584835665416	2.04739192570985	10.3412803643425	8.53430829295668	13.1296813748952	-2.12810665287879	-2.43512023556866	0.000118190656617947	0.106701387546096	intron (ENSMUST00000036155, intron 8 of 18)
Malrd1	2	15422331	15422447	117	+	1.4238844511323	1.21592579896067	1.36018566400961	7.37623551481608	6.11050720223457	9.50546027677216	-2.5116001448565	-2.79402326360267	0.000118273646293719	0.106701387546096	Intergenic between ENSMUST00000193883 and ENSMUST00000146205
Klra2	6	131213300	131213973	674	-	26.3569027962687	21.8221648740749	24.7798500903924	15.7441523687689	13.1632426477111	19.0495226733667	1.04583607640193	-1.01928566264466	0.000118453001797282	0.106701387546096	Intergenic between ENSMUST00000032288 and ENSMUST00000032306
Pot1a	6	25786589	25787245	657	-	21.5421450467761	17.9946881902707	20.4494602534018	11.4356943595109	9.52046236020459	14.0414158258176	1.17081510363258	-1.33217760193502	0.000118526110864282	0.106701387546096	intron (ENSMUST00000115330, intron 5 of 17)
Gm45426	7	136321590	136321717	128	+	1.4238664107681	1.21588964273505	1.36023981521901	7.37766328959411	6.11156854357283	9.50628829798229	-2.50896975073394	-2.79369155469151	0.000118586814559184	0.106701387546096	Intergenic between ENSMUST00000209393 and ENSMUST00000157244
Grik1	16	87969980	87970195	216	-	3.2108837951867	2.71141985888764	3.07924501254134	13.3018675900464	11.0118278935541	16.704520254833	-1.8428849370658	-2.12400506972545	0.000118671664523082	0.106701387546096	intron (ENSMUST00000023652, intron 7 of 15)
Epha5	5	85137783	85137939	157	-	1.77881632940507	1.51620321767796	1.70505922481339	9.01310301611504	7.45295660743337	11.5244732537279	-2.28947023656688	-2.5878914194634	0.000118678976140314	0.106701387546096	Intergenic between ENSMUST00000113398 and ENSMUST00000031170
Gpc5	14	115542808	115543028	221	+	1.7788466913407	1.51621424146241	1.70509523958794	9.01312245408935	7.45290302544537	11.5241724910146	-2.28879524797473	-2.58783210873208	0.000118699195546426	0.106701387546096	intron (ENSMUST00000176912, intron 5 of 7)
Pigu	2	155326622	155327035	414	-	5.36299363162833	4.51351587494395	5.1235077658093	17.9112647441408	14.8417107855012	22.231042366734	-1.49844459421589	-1.72328478221467	0.000118807168934911	0.106701387546096	intron (ENSMUST00000077626, intron 6 of 11)
Zpld1	16	55031584	55031704	121	-	1.77886258615386	1.51614444619466	1.70514925351675	9.01604115428417	7.45492558007001	11.5260771034865	-2.28558309112218	-2.58730693339498	0.00011892105139659	0.106701387546096	Intergenic between ENSMUST00000168071 and ENSMUST00000143914
Clca3a1	3	144755717	144756343	627	-	14.2792649243481	12.044058166774	13.6757879973903	5.19905522928654	4.30523995675599	6.4956745308073	1.62757740853984	-1.98625170541373	0.000118922897216457	0.106701387546096	intron (ENSMUST00000059091, intron 4 of 13)
Fam204a	19	60285610	60286037	428	-	14.2798465942614	12.0428525457138	13.6723668649017	5.527064949335	4.57709290073764	6.90056100013962	1.54438099958946	-1.96489773009042	0.000118997465444459	0.106701387546096	Intergenic between ENSMUST00000065286 and ENSMUST00000051277
Gm44708	7	58007026	58007235	210	+	2.13656614856872	1.81602065219733	2.04737524729879	10.3383427373454	8.53199766437851	13.1280808636128	-2.12928775969384	-2.43556888736328	0.000119016999509424	0.106701387546096	Intergenic between ENSMUST00000205580 and ENSMUST00000207668
Glra2	X	165215583	165216245	663	-	21.1870655417071	17.7044542995436	20.1182902863722	11.1118142612071	9.24914450866018	13.6523900634065	1.18578907019017	-1.3581407981814	0.000119165876525344	0.106701387546096	intron (ENSMUST00000058787, intron 7 of 8)
Mtmr6	14	60286195	60286739	545	+	21.9153940812441	18.2942932215256	20.7925026365093	11.7722503110147	9.80394476314032	14.4377277307314	1.1580233268649	-1.30437631697971	0.000119314404801773	0.106701387546096	intron (ENSMUST00000022563, intron 5 of 13)
Gm21962	3	137702011	137702183	173	+	2.49446151188194	2.11451378706326	2.39129563753539	11.3294943115217	9.35311583192174	14.3230487353706	-2.00535124548201	-2.3240646864364	0.000119725199402909	0.106701387546096	Intergenic between ENSMUST00000166899 and ENSMUST00000198011
Dusp2	2	127336039	127336435	397	+	9.34766120255019	7.79249839253522	8.85667084326247	26.1841910498107	21.8198440896499	32.0336746874491	-1.19755554532061	-1.19808321396095	0.000119792119182139	0.106701387546096	promoter-TSS (ENSMUST00000028846)
Myb	10	21122821	21123147	327	-	4.28527959618878	3.61349999555586	4.10186841471146	15.6155624050212	12.9322317447008	19.4831390271147	-1.63791812326629	-1.90854666831896	0.00011986752232575	0.106701387546096	Intergenic between ENSMUST00000163505 and ENSMUST00000188495
Itgb6	2	60618851	60619417	567	-	22.2763964591461	18.5885436934749	21.1273544613114	12.0930762170671	10.0729371066394	14.82102128738	1.14527443053396	-1.2794866625059	0.000119879647156378	0.106701387546096	intron (ENSMUST00000059888, intron 11 of 14)
BC051142	17	34397942	34399232	1291	+	11.5863095370359	9.56218445015379	10.8495741850619	32.8998558521843	27.5527001015702	39.6269400211343	-1.17707072287325	-0.911451063226283	0.000120168886919683	0.106701387546096	promoter-TSS (ENSMUST00000114175)
Efhc2	X	17135282	17135653	372	-	3.56851815075428	3.01071408248182	3.42045478612455	13.9623091278376	11.5600398200752	17.4992649947701	-1.75466825472036	-2.0562465136758	0.000120173350689457	0.106701387546096	intron (ENSMUST00000026014, intron 14 of 14)
Ppm1h	10	122714447	122715077	631	+	29.8068097559926	24.4573511976446	27.6976194926607	18.4378551937312	15.4898972250713	22.0368373471247	1.02660419278564	-0.844918411372043	0.000120206220336487	0.106701387546096	intron (ENSMUST00000161487, intron 1 of 8)
Kcnj16	11	110975600	110975849	250	+	2.49441411727956	2.11482258687454	2.39112924864846	11.3241454467016	9.34737900469725	14.3196795590368	-2.00671645263794	-2.32506454694601	0.00012032661343925	0.106701387546096	intron (ENSMUST00000106636, intron 1 of 1)
Gm37641	13	85529911	85530065	155	-	1.77884666851204	1.51607001709109	1.70516231549648	9.01855852095848	7.45672152423933	11.5279606743334	-2.28332117560581	-2.58690066150916	0.000120695060418286	0.106701387546096	Intergenic between ENSMUST00000193837 and ENSMUST00000131011
Clint1	11	45591289	45591793	505	+	1.06850361160952	0.913081768764989	1.01837761926303	6.72530495986191	5.57535833008219	8.70181947803414	-2.87085485519366	-2.90834086216868	0.000120762360567018	0.106701387546096	Intergenic between ENSMUST00000195753 and ENSMUST00000109260
Gm11146	16	77594611	77594894	284	-	5.36347802090795	4.51381411062882	5.12387124955413	17.9117547646377	14.8422613444626	22.2308679087873	-1.49819819337942	-1.72314976993506	0.000120773042433131	0.106701387546096	intron (ENSMUST00000114231, intron 2 of 2)
4930515L19Rik	X	46210478	46210642	165	-	1.42381825815247	1.21581871800428	1.360296357238	7.37991610428471	6.11326026666381	9.50773731613802	-2.50525327467365	-2.79320737202251	0.000120790286404155	0.106701387546096	Intergenic between ENSMUST00000040002 and ENSMUST00000152352
Onecut1	9	74911115	74911263	149	+	2.49424404704211	2.11448814404651	2.39103215873267	11.3277228310083	9.35105234418026	14.3223527292331	-2.0061697055343	-2.32452576724836	0.000120973262605887	0.106701387546096	Intergenic between ENSMUST00000056006 and ENSMUST00000215370
Egfem1	3	29452486	29452744	259	+	12.480924253346	10.5421301764265	11.9706604432567	4.21568130092225	3.48980700060097	5.29635128536098	1.70150648707221	-2.1671462095997	0.000121034898379601	0.106701387546096	intron (ENSMUST00000146943, intron 4 of 5)
Mast4	13	103197502	103197634	133	-	1.42391517339337	1.21592923113053	1.36029345727902	7.37743050470564	6.11136370135079	9.50588830943851	-2.50858535387806	-2.79367651258465	0.000121218017238129	0.106701387546096	intron (ENSMUST00000166726, intron 1 of 26)
Gm44046	6	7301483	7302278	796	+	2.1376640977359	1.81399837824962	2.04873683471154	11.0040993523107	9.07934191235702	13.9344053352269	-2.19002772105505	-2.37773507797865	0.000121286723298827	0.106701387546096	Intergenic between ENSMUST00000040826 and ENSMUST00000203145
Slc26a7	4	14592799	14592962	164	-	1.42390976466303	1.21591838000043	1.3603097315759	7.37807704300227	6.11186281159766	9.50641747131382	-2.50783787681231	-2.79355612223157	0.00012131976814499	0.106701387546096	intron (ENSMUST00000042221, intron 3 of 18)
Pag1	3	9782043	9782155	113	-	1.77887997032381	1.51606810710421	1.7052083338827	9.01934332271411	7.45722828318675	11.528299571047	-2.28208702864012	-2.58672184818477	0.000121426021344402	0.106701387546096	intron (ENSMUST00000161949, intron 2 of 8)
Lpin3	2	160898950	160899088	139	+	2.13654680299507	1.81599956879181	2.04735719475415	10.3379724364314	8.53168898213575	13.127552929234	-2.12920603499602	-2.43560010924526	0.000121541356683737	0.106701387546096	exon (ENSMUST00000109456, exon 9 of 20)
Pde4b	4	102198681	102199013	333	+	2.85174579884771	2.41236913550287	2.73540354127694	12.314851703611	10.1853399581263	15.515499981701	-1.91505878837015	-2.22056885662859	0.000121548792664464	0.106701387546096	intron (ENSMUST00000106911, intron 3 of 16)
AU018091	7	3132472	3132588	117	-	1.06912101883641	0.914031751875135	1.01711504627749	6.08020032385189	5.04268083328933	7.8880742117579	-2.81073604757879	-2.98940939319425	0.000121631501001249	0.106701387546096	Intergenic before ENSMUST00000171749
Anapc15	7	101885411	101885532	122	+	1.42384066008294	1.21583803711843	1.36031710676101	7.37964435975849	6.1130362741042	9.50739647649731	-2.50520424560154	-2.7932239618833	0.000121654084774426	0.106701387546096	intron (ENSMUST00000209334, intron 1 of 2)
5730507C01Rik	12	18545003	18545321	319	+	2.49426696838362	2.11440921805736	2.3910882235342	11.3293799501293	9.35279284638507	14.3234911381682	-2.00579834852415	-2.3242142232341	0.000121684960801761	0.106701387546096	Intergenic between ENSMUST00000177778 and ENSMUST00000101582
Frmd4a	2	4363683	4364216	534	+	24.1229214124876	20.0637580359906	22.8006096983705	13.7574742587049	11.4764736098678	16.763973971642	1.09245168855398	-1.15449399356463	0.000121837822319629	0.106701387546096	intron (ENSMUST00000177457, intron 2 of 24)
Apool	X	112329496	112329659	164	+	1.423800633833	1.2158415603307	1.36014915739717	7.37752162920978	6.11149851956217	9.50650011554405	-2.51014977991387	-2.79381039117774	0.000122248981030457	0.106701387546096	intron (ENSMUST00000026599, intron 1 of 8)
Dip2b	15	100075159	100075346	188	+	2.49445915433968	2.11437752758759	2.39133991914019	11.3314926801709	9.35527426822031	14.3242689814943	-2.00483019164258	-2.32370422142709	0.00012232653983351	0.106701387546096	intron (ENSMUST00000100203, intron 1 of 37)
Stam2	2	52687271	52687946	676	-	25.9906387128465	21.526394446671	24.4458525869637	15.4416244755685	12.9080103572505	18.6928851366462	1.0521567622293	-1.03894938728477	0.000122438526734245	0.106701387546096	Intergenic between ENSMUST00000102760 and ENSMUST00000102759
Rps6ka3	X	159313448	159313753	306	+	2.49419141116471	2.11491205759366	2.39081932907153	11.320661207261	9.34345004835729	14.3179789376847	-2.00801128086344	-2.32586493698198	0.000122442029967503	0.106701387546096	intron (ENSMUST00000112493, intron 6 of 24)
Tnrc6b	15	80789314	80789476	163	+	1.42383025609043	1.21581718818954	1.36034833351983	7.38052031080617	6.11369183388772	9.50794140513414	-2.50369771522454	-2.79302792112388	0.000122443559086022	0.106701387546096	intron (ENSMUST00000067689, intron 4 of 24)
Prrx1	1	163227872	163228078	207	-	11.0478987563466	9.36266594768292	10.5918312509058	3.23641735299533	2.67243911361436	4.090024877444	1.85857309824597	-2.34631686777487	0.00012257915705245	0.106701387546096	Intergenic between ENSMUST00000194356 and ENSMUST00000027878
Fzd3	14	65235345	65235676	332	-	14.6434624324682	12.3464494931421	14.0133458518757	5.8534491035889	4.8478154538536	7.29888900063025	1.50452835945607	-1.92385144960304	0.000122707770926112	0.106701387546096	exon (ENSMUST00000131309, exon 4 of 7)
Cux1	5	136397967	136398074	108	-	2.13654788204037	1.8156675910302	2.04739305897546	10.3449279315223	8.53720796316172	13.1322425863779	-2.12708008221468	-2.43462425986052	0.000122720468628422	0.106701387546096	intron (ENSMUST00000176745, intron 3 of 22)
Gm4951	18	60089136	60089306	171	+	1.42389713619042	1.21589304547709	1.36034772749795	7.37885908979437	6.11242548170065	9.50671553600854	-2.50595052736839	-2.79334472796939	0.000122952599536925	0.106701387546096	Intergenic between ENSMUST00000158660 and ENSMUST00000031549
Gm10800	2	98875079	98875229	151	-	1.42386144575477	1.21587969228454	1.36025471820011	7.37789244042607	6.11172494931357	9.50630509341829	-2.50821382671445	-2.79361596866314	0.000123225727480901	0.106701387546096	Intergenic between ENSMUST00000099683 and ENSMUST00000111231
Agbl4	4	111604785	111604905	121	+	1.42379889875561	1.21586373311829	1.36006612864842	7.37604289635719	6.11041194856767	9.50574800052937	-2.51320009636557	-2.79418566734559	0.000123386096529725	0.106701387546096	intron (ENSMUST00000106592, intron 9 of 12)
Marcks	10	37710428	37710960	533	-	22.6465493334216	18.8822124030862	21.4608905728379	12.4366967153782	10.3629315817931	15.2199220736579	1.13332790059687	-1.25246530019241	0.000123425892357204	0.106701387546096	Intergenic between ENSMUST00000092584 and ENSMUST00000179279
Fgf13	X	59305372	59305505	134	-	1.42382754256143	1.21581175056504	1.36035647784703	7.38084316974223	6.11394100604567	9.50820512208018	-2.50332323944893	-2.79296770228839	0.000123559394574524	0.106701387546096	intron (ENSMUST00000119833, intron 2 of 5)
Tmem26	10	68912204	68912336	133	+	2.13650016794674	1.81577675208518	2.04733167124413	10.3419902063205	8.53488305809631	13.1303758208711	-2.12809478334048	-2.43507208879791	0.000123605407812171	0.106701387546096	Intergenic between ENSMUST00000080995 and ENSMUST00000167286
Galr1	18	81897243	81897616	374	-	17.1751629660702	14.4340363385934	16.3887784447305	7.82311956052968	6.48716563390508	9.68986347561498	1.34967584346412	-1.68129228088688	0.000123705588883256	0.106701387546096	Intergenic between ENSMUST00000184638 and ENSMUST00000065224
Pbx3	2	34346082	34346342	261	-	14.6439117522103	12.3469651650938	14.0140966488101	5.85249559759762	4.84700624121383	7.29810993520869	1.50458341085224	-1.92410215693255	0.000123845670529169	0.106701387546096	intron (ENSMUST00000113132, intron 2 of 7)
Sec16b	1	157644737	157644909	173	+	2.49436990376305	2.11429770243644	2.39125580500394	11.3317869382931	9.35553302243961	14.3246003510318	-2.00489512152048	-2.32370343413092	0.000123874013554674	0.106701387546096	Intergenic between ENSMUST00000146873 and ENSMUST00000192097
Cobl	11	13480494	13480842	349	-	11.0471168703417	9.36154166688312	10.5912417308138	3.23718562415574	2.67318638864215	4.09070609584627	1.85873608243765	-2.34599848349236	0.000123934530040494	0.106701387546096	Intergenic between ENSMUST00000146067 and ENSMUST00000117584
Gm12127	11	37490556	37490688	133	+	1.77869455873445	1.51599758976611	1.7049898848144	9.01722830633366	7.45589007940004	11.5275148320468	-2.28574891340938	-2.58724579049859	0.000124029426174141	0.106701387546096	Intergenic between ENSMUST00000123278 and ENSMUST00000101347
Map7d2	X	159476893	159477108	216	+	2.13653132991305	1.8159904686478	2.0473419437332	10.3382983306363	8.53196062560575	13.1280171523734	-2.129299615207	-2.43559600847299	0.000124045266839007	0.106701387546096	intron (ENSMUST00000112471, intron 8 of 16)
Gm28269	X	22017711	22018080	370	-	16.8155125792184	14.1375531989567	16.051504330399	7.49860644008911	6.21607749276389	9.29330103224712	1.37658389908746	-1.71520506172737	0.000124152688764039	0.106701387546096	Intergenic between ENSMUST00000189511 and ENSMUST00000115313
Large1	8	73217259	73217431	173	-	1.42392105366497	1.21596673884626	1.36018731966908	7.37539921695331	6.10987105611714	9.50485463532383	-2.51276571387707	-2.79418756083784	0.000124304850154542	0.106701387546096	intron (ENSMUST00000212459, intron 2 of 15)
Cldn34c4	X	127597585	127598166	582	-	21.5447563246253	17.9985042116341	20.4534522747757	11.4279029249918	9.51353970438618	14.0340937756878	1.17143876953077	-1.33294090330225	0.000124337284503697	0.106701387546096	Intergenic between ENSMUST00000158142 and ENSMUST00000052500
Mterf1b	5	4385162	4385295	134	+	1.42384126658488	1.21586486406799	1.36022717208472	7.37825868848253	6.11204240938568	9.50689420346371	-2.50864498209149	-2.79361477538248	0.000124488372051946	0.106701387546096	Intergenic between ENSMUST00000177258 and ENSMUST00000054294
Pdgfc	3	80989417	80990936	1520	+	29.040743694807	23.8956225924847	27.0878659342233	17.1145736284002	14.3562780826279	20.5310212209645	1.08695298356132	-0.902374024175101	0.000124539842696042	0.106701387546096	Intergenic between ENSMUST00000107743 and ENSMUST00000029652
B430306N03Rik	17	48320388	48320697	310	+	6.08504537910228	5.11158108924429	5.80404823577056	19.5610569405362	16.2266446881385	24.2132414562832	-1.43358852722876	-1.60475790833911	0.000124562744570722	0.106701387546096	intron (ENSMUST00000049614, intron 3 of 5)
Slc12a8	16	33583918	33584428	511	+	11.5782222946246	9.57120341726059	10.8647238388741	31.2850856642484	26.1775282852747	37.7675672277408	-1.11139971042469	-0.959489451217591	0.000124584138495684	0.106701387546096	intron (ENSMUST00000121925, intron 5 of 13)
Frmpd2	14	33531907	33532050	144	+	2.49460060748469	2.11456624966672	2.39145166698062	11.3296094679306	9.35345879358916	14.3225577675063	-2.00490683326705	-2.32393007311768	0.000124651331572972	0.106701387546096	intron (ENSMUST00000208577, intron 16 of 29)
Mageb16	X	80243586	80244643	1058	-	23.3744485765971	19.4792263798809	22.1392794159506	12.4320335548009	10.3614272948486	15.2002130853001	1.18204997173274	-1.22778687886328	0.000124738227875177	0.106701387546096	Intergenic between ENSMUST00000114016 and ENSMUST00000171953
Gm37324	3	155518541	155519259	719	-	23.3837999471095	19.4766870250139	22.1362290499653	13.0889466238132	10.9115482179134	15.9880134823206	1.11203496683637	-1.20324425141896	0.000124836621921656	0.106701387546096	Intergenic between ENSMUST00000194899 and ENSMUST00000194500
Susd6	12	80853223	80853352	130	+	1.42381958156831	1.21590521051975	1.36000396805727	7.37429187592568	6.10910068888737	9.50465241081706	-2.51619697730618	-2.79457742818782	0.000124838069558553	0.106701387546096	intron (ENSMUST00000068519, intron 2 of 5)
Sirt1	10	63330062	63330726	665	-	23.3972046925823	19.4863359300809	22.1471714084766	13.0874487852876	10.9106838100592	15.9839286318685	1.11345050862717	-1.20288512737188	0.000124887178423656	0.106701387546096	intron (ENSMUST00000120239, intron 9 of 13)
Crim1	17	77723488	77723680	193	+	1.77882636663971	1.51615914754745	1.7050933308623	9.01449477738888	7.45386066759107	11.5250991676926	-2.28736982468184	-2.58760508298455	0.000124953175445422	0.106701387546096	Intergenic between ENSMUST00000083359 and ENSMUST00000112498
Klb	5	65355064	65355389	326	+	3.56822592169487	3.01046918149032	3.42018240719652	13.9633264426575	11.5608764239215	17.5007254711711	-1.75494444247952	-2.05625825280432	0.000124955021889888	0.106701387546096	intron (ENSMUST00000031096, intron 1 of 4)
Gm42843	3	56298416	56298525	110	-	1.42383457867673	1.21587712289227	1.3601589637772	7.37700875817862	6.11111213859157	9.50615988136456	-2.51094293179458	-2.79391452841815	0.000125080348944487	0.106701387546096	Intergenic between ENSMUST00000196328 and ENSMUST00000196979
Hprt	X	52973780	52973931	152	+	1.77874013889446	1.51602323307133	1.70503972062406	9.01723553262031	7.4558341064457	11.5272345196616	-2.2851321612487	-2.58719836126814	0.000125200778985494	0.106701387546096	Intergenic between ENSMUST00000101587 and ENSMUST00000026723
Gm28523	6	141101347	141101658	312	-	16.4501269441317	13.8393618847084	15.710890245218	7.16916930938362	5.94143245900956	8.89341948318262	1.40455188431693	-1.75135144181069	0.00012523680111696	0.106701387546096	Intergenic between ENSMUST00000111844 and ENSMUST00000190040
B430203G13Rik	12	17992057	17992500	444	+	14.6418341476798	12.3456053938952	14.0130273710744	5.85096778477377	4.84568500649942	7.29737883586661	1.50411304771436	-1.92474125810674	0.000125302985939781	0.106701387546096	Intergenic between ENSMUST00000169657 and ENSMUST00000063216
Kcnj2	11	111175384	111175785	402	+	17.1776600844514	14.4355689514449	16.3905743897325	7.82382201307048	6.48795811678706	9.69019508043811	1.35002761898122	-1.68095711967922	0.000125340734231118	0.106701387546096	Intergenic between ENSMUST00000042970 and ENSMUST00000000579
Rfpl4b	10	38753709	38753864	156	-	1.4237924933446	1.21576704766655	1.36037382667113	7.38189819382665	6.11472842513323	9.50884351800243	-2.5014801578346	-2.79273963137624	0.000125387487258994	0.106701387546096	Intergenic between ENSMUST00000092584 and ENSMUST00000179279
Nkain3	4	20714516	20714660	145	-	1.42377488840242	1.21578997771271	1.36022638750878	7.37950241639046	6.11296613273637	9.50760885604981	-2.50638667845875	-2.79334283517011	0.000125396267952609	0.106701387546096	intron (ENSMUST00000119374, intron 1 of 5)
Zic3	X	58424577	58424769	193	+	1.42377818617194	1.21582219868767	1.3601283760692	7.37779390163973	6.11172294096266	9.50684156337489	-2.5101985671837	-2.7937938069605	0.000125452649464469	0.106701387546096	Intergenic between ENSMUST00000088629 and ENSMUST00000118305
Gm15023	X	135106073	135106373	301	-	11.0476550397563	9.36283563453534	10.5914671399834	3.23610301825203	2.67208760505216	4.08986362648406	1.85818638349147	-2.34655461701154	0.000125478232579859	0.106701387546096	Intergenic between ENSMUST00000064659 and ENSMUST00000113183
Kcnip4	5	49213098	49213331	234	-	1.7788814427692	1.51620599102993	1.70514617055987	9.01428682038455	7.45368824453957	11.524831102686	-2.28728748008574	-2.58759370427608	0.00012550690955625	0.106701387546096	intron (ENSMUST00000087395, intron 1 of 8)
Phf2	13	48758090	48758930	841	-	2.85269495728159	2.41031396911289	2.73647359409184	13.295162658915	11.0055275462971	16.7123277021462	-2.0114358811376	-2.14841835455143	0.000125531718371455	0.106701387546096	Intergenic between ENSMUST00000021813 and ENSMUST00000035540
Prb1	6	132240187	132240299	113	-	1.42384337210978	1.21584347195471	1.36030896672126	7.37932128022139	6.11278690326518	9.50713235209551	-2.50557844582026	-2.79328417097529	0.000125543458043767	0.106701387546096	Intergenic between ENSMUST00000087853 and ENSMUST00000048686
Gm23539	8	31503745	31503878	134	-	1.42378528321925	1.21581080384619	1.36019520622071	7.37862648475937	6.11231047992384	9.50706309214851	-2.50789111576916	-2.79353883566853	0.000125624921838734	0.106701387546096	Intergenic between ENSMUST00000161502 and ENSMUST00000157537
4933411G06Rik	10	51881161	51881969	809	-	22.6397534442917	18.878290775799	21.4564611238546	12.4337176631897	10.3600158277963	15.2188267556629	1.13273716782666	-1.25297697479904	0.000125811457389562	0.106701387546096	Intergenic between ENSMUST00000075909 and ENSMUST00000163017
Fkbp6	5	135348287	135348414	128	-	1.42387472443341	1.21587371731605	1.36032697082838	7.37913090197283	6.11264952871064	9.50705644929499	-2.5059995080509	-2.79332813924726	0.000125870468722985	0.106701387546096	promoter-TSS (ENSMUST00000044972)
Kcnip4	5	48849822	48850642	821	-	21.9061491991192	18.2907060271639	20.7875548931525	11.7612021357501	9.79362756093965	14.4299157479071	1.15744051428477	-1.30605413368027	0.00012605668428292	0.106701387546096	intron (ENSMUST00000087395, intron 1 of 8)
Gm23028	X	66451815	66451999	185	+	1.42390420804181	1.21593975095088	1.36021457989001	7.37628667164062	6.11053249983482	9.50538386150455	-2.51117822455222	-2.79397966556274	0.000126077950738417	0.106701387546096	Intergenic between ENSMUST00000158773 and ENSMUST00000166241
Il18r1	1	40472744	40472912	169	+	1.77869971815686	1.51605669240546	1.70496937668845	9.01539492516814	7.45463073689231	11.5263704248622	-2.28785816582758	-2.58758794490966	0.000126107598657271	0.106701387546096	intron (ENSMUST00000167723, intron 3 of 9)
Trim37	11	87154994	87156167	1174	+	11.0464042431279	9.37090951503598	10.5871806204313	2.58889528107251	2.13596947308226	3.2765241474537	2.15369440381821	-2.40085948568399	0.000126199723325052	0.106701387546096	intron (ENSMUST00000041282, intron 8 of 23)
Gpr63	4	25005490	25005598	109	+	1.42389653222481	1.21592437913483	1.3602375787686	7.37683881220806	6.11093830326864	9.50566546405708	-2.51004993947933	-2.79384390883108	0.000126353823448558	0.106701387546096	intron (ENSMUST00000038920, intron 1 of 1)
Gfpt2	11	49781411	49781550	140	+	1.77869166316725	1.51601046078446	1.7049799720574	9.01646580494095	7.45533155974951	11.5268763858312	-2.28630413878143	-2.58736521240138	0.000126390769883938	0.106701387546096	Intergenic between ENSMUST00000020624 and ENSMUST00000020629
Rab3ip	10	116950323	116950715	393	-	15.4389781256281	12.4942818795612	14.0619796019879	41.091462306456	34.7869066858313	48.2689479685489	-1.02710981515954	-0.606008319851568	0.000126512418419787	0.106701387546096	promoter-TSS (ENSMUST00000020375)
Opcml	9	27934346	27934611	266	+	11.0466953832671	9.36252248551309	10.5903736942161	3.23586337936428	2.6717675037139	4.08987449975146	1.85750982197903	-2.34683967815437	0.000126588122598131	0.106701387546096	intron (ENSMUST00000115243, intron 1 of 7)
Nxn	11	76377833	76378260	428	-	7.89473569333364	6.60591326575887	7.50451238556139	23.1499729225489	19.2554559193766	28.5071415204436	-1.28278412171068	-1.36843614885975	0.000126652930955236	0.106701387546096	intron (ENSMUST00000021204, intron 1 of 7)
Nell2	15	95287412	95288481	1070	-	9.34609408164899	7.78819326940512	8.85173012589831	27.124345561844	22.6072342448793	33.1606997275904	-1.24631889130185	-1.16494264500636	0.000126784077342279	0.106701387546096	intron (ENSMUST00000166170, intron 16 of 20)
Tcf4	18	69463653	69464316	664	+	26.7582461427494	22.1208745709045	25.1106998414856	16.109912901946	13.4795143203538	19.4492922435375	1.04034325797588	-0.99524062674719	0.000126845265702409	0.106701387546096	intron (ENSMUST00000203002, intron 4 of 6)
Cdh26	2	178509609	178510043	435	+	23.0115378972897	19.1800700375986	21.7993228595346	12.7509399730686	10.6263964746401	15.5949607632062	1.12252634565427	-1.22889188905704	0.000126896279701047	0.106701387546096	Intergenic between ENSMUST00000042092 and ENSMUST00000000314
Amot	X	146055189	146055604	416	-	17.1771071091198	14.4343011533442	16.3892140392858	7.8270561343561	6.49093815983873	9.69343630803427	1.34977046608557	-1.68038398641943	0.000126957151292957	0.106701387546096	Intergenic between ENSMUST00000143610 and ENSMUST00000036303
Lrp1b	2	42512080	42512216	137	-	1.42386435782272	1.2158529046905	1.36035821731325	7.3800067212736	6.11330501636412	9.50760150044662	-2.50449359660094	-2.79313211180403	0.000127248588580875	0.106701387546096	intron (ENSMUST00000052550, intron 1 of 90)
B430218F22Rik	13	118397848	118398127	280	+	2.13688057100484	1.81580701402286	2.04772686079315	10.3462141157751	8.53817415445271	13.1320922430293	-2.12570235787463	-2.43422552721747	0.000127417909509452	0.106701387546096	Intergenic between ENSMUST00000181168 and ENSMUST00000144680
Gm17094	4	39419703	39420328	626	-	22.6554122857382	18.8879325693771	21.4673653770925	12.4381243204251	10.364535850787	15.2192294813199	1.13420814106499	-1.25201216112072	0.0001275246372958	0.106701387546096	intron (ENSMUST00000169881, intron 7 of 10)
Thrb	14	17345034	17345518	485	+	21.9308635378048	18.3055859335323	20.805679069892	11.7708011272271	9.80317588308358	14.4336998516203	1.15973955095571	-1.30383920402855	0.000127532632831865	0.106701387546096	Intergenic between ENSMUST00000063750 and ENSMUST00000091471
Kirrel3	9	34720904	34721249	346	+	17.1746377617128	14.4345741034404	16.3892925364836	7.82008534212091	6.48428642711692	9.68703654054804	1.34972138313665	-1.68194803020763	0.000127703261286714	0.106701387546096	intron (ENSMUST00000115148, intron 2 of 16)
Sgta	10	81044042	81044659	618	-	4.28575312892976	3.61288844385022	4.10031966055273	16.2784645847713	13.4824304857554	20.2847953128867	-1.69235143423531	-1.86898626422079	0.000127856918179586	0.106701387546096	exon (ENSMUST00000005067, exon 12 of 12)
Zbtb14	17	69383615	69383923	309	+	7.8942005255079	6.60292421234956	7.50181077506449	23.2056103180781	19.3061996204316	28.5590201960439	-1.28403254251377	-1.36513296134106	0.000127962273216116	0.106701387546096	promoter-TSS (ENSMUST00000112674)
D7Ertd443e	7	134498806	134499214	409	-	7.53612531434174	6.30734897522528	7.16492405992069	22.548608856927	18.7525726009933	27.7766277048585	-1.31256191114155	-1.40600154269081	0.000128114152665774	0.106701387546096	Intergenic between ENSMUST00000173754 and ENSMUST00000084488
1700007B14Rik	8	75975961	75976525	565	+	23.3892650789293	19.4901109309037	22.1516270857592	12.4306369033636	10.3606152699804	15.1964369840915	1.18353486761116	-1.22748577368204	0.000128228629956131	0.106701387546096	intron (ENSMUST00000034033, intron 12 of 12)
Slc7a11	3	50121934	50122276	343	-	17.1721905269882	14.4317236541159	16.3861342952843	7.82368061593901	6.4875620881498	9.69073481516072	1.34923375513078	-1.68138194027255	0.000128269884091848	0.106701387546096	intron (ENSMUST00000194462, intron 11 of 11)
Nkain2	10	32215743	32215895	153	-	1.42391141647078	1.21589607253767	1.36039291040539	7.37955643793004	6.11294948563126	9.50716692100981	-2.5047789291355	-2.79318069114709	0.000128333159951896	0.106701387546096	intron (ENSMUST00000191234, intron 3 of 6)
Nsmce2	15	59452766	59453234	469	+	22.299086568576	18.6021676594857	21.1427547641452	12.1001244361412	10.0801101683281	14.8219862638244	1.14745665784288	-1.27787903203524	0.00012833600700661	0.106701387546096	intron (ENSMUST00000079703, intron 3 of 6)
Gm33366	13	83910239	83910476	238	-	1.77868137319435	1.51591046612399	1.70501255650888	9.0200846881182	7.45789575656845	11.5295019239399	-2.28287770666021	-2.58676390919975	0.000128342891610979	0.106701387546096	Intergenic between ENSMUST00000195583 and ENSMUST00000180894
Kctd1	18	14980190	14980521	332	-	4.2852736826282	3.61396381932646	4.10296210318748	15.589885886068	12.9103587365717	19.4638960293604	-1.63816017497712	-1.91146795418116	0.000128582154465057	0.106701387546096	intron (ENSMUST00000025992, intron 3 of 4)
Rgs22	15	35981505	35981993	489	-	16.8229357522046	14.1434262790822	16.0582563881715	7.49654933295632	6.21443715084471	9.29040062390904	1.37778388617162	-1.71511271371121	0.000128671027684774	0.106701387546096	Intergenic between ENSMUST00000156915 and ENSMUST00000172831
Gm43326	3	78269744	78270459	716	-	21.5393285242317	17.9912094683339	20.4457442982465	11.4416529740136	9.5257239032221	14.0471838447507	1.17024322700294	-1.33166666105741	0.000128715001767672	0.106701387546096	Intergenic between ENSMUST00000194247 and ENSMUST00000198459
Etfdh	3	79611647	79611804	158	-	1.42397923250309	1.21599952903746	1.36030100254455	7.37609293615397	6.11034691750659	9.50492511730785	-2.51045923710146	-2.79393300478286	0.000128939166847623	0.106701387546096	intron (ENSMUST00000029386, intron 9 of 12)
Slc22a21	11	53966627	53966864	238	-	12.8475040549065	10.8418756088183	12.3169464284487	4.54180429902961	3.76018884125465	5.69716233915369	1.64684659043541	-2.11952751873533	0.000129281516318347	0.106701387546096	intron (ENSMUST00000076493, intron 2 of 9)
Nrg3	14	38629882	38629995	114	-	1.42385763063233	1.21584647923754	1.3603541333523	7.38001863865711	6.11331090154017	9.50758363899502	-2.50440664752602	-2.79312012778985	0.000129321263113027	0.106701387546096	intron (ENSMUST00000166968, intron 3 of 9)
Rgs8	1	153641325	153641606	282	+	5.72287564340495	4.81185282627464	5.46319899513961	18.5805964605497	15.4021695966206	23.0302315172488	-1.45316462274734	-1.67079209643388	0.00012944245981659	0.106701387546096	Intergenic between ENSMUST00000041874 and ENSMUST00000041776
n-R5s30	16	5484081	5484364	284	-	4.64313374838085	3.91377664660767	4.44183577126173	16.2688910039125	13.474777821623	20.2669727276194	-1.57789327763414	-1.85101190897829	0.000129454369580472	0.106701387546096	Intergenic between ENSMUST00000122624 and ENSMUST00000190515
Arg1	10	25012688	25012800	113	-	1.42389603437087	1.21586524016253	1.36043910591909	7.38066237200988	6.11376199495644	9.50772856143118	-2.50251361784321	-2.79290902303146	0.000129536053758095	0.106701387546096	Intergenic between ENSMUST00000020161 and ENSMUST00000100012
Gm6657	12	77906681	77906844	164	+	1.77891113270798	1.51615726559777	1.70520907628573	9.01681082190233	7.45542803089542	11.5264349538716	-2.28441059802903	-2.58714007570132	0.000129620305024044	0.106701387546096	Intergenic between ENSMUST00000062804 and ENSMUST00000211288
Fgf14	14	124161028	124161252	225	-	2.49416600984519	2.11470969318028	2.39085764045128	11.3239565722111	9.34685421632347	14.3203884001765	-2.00739971804261	-2.32531228761887	0.000129868552361141	0.106701387546096	intron (ENSMUST00000095529, intron 1 of 4)
4930447F04Rik	X	66295944	66296076	133	-	1.42378144701063	1.21577757085406	1.36029460923059	7.38075255334008	6.11389628011154	9.50834112223917	-2.50408338248036	-2.79304297063324	0.000129989541513499	0.106701387546096	Intergenic between ENSMUST00000033524 and ENSMUST00000033525
Gm43045	5	58410484	58410882	399	-	12.8451638460877	10.8402066354923	12.3148670478833	4.54205415983942	3.76038294580432	5.69775140397852	1.64624848325562	-2.11966517776087	0.000130112320262169	0.106701387546096	Intergenic between ENSMUST00000198725 and ENSMUST00000198717
Akap9	5	4059074	4059213	140	+	1.7788299292163	1.51606172539705	1.70514348935242	9.01819215726046	7.45644663836304	11.5276233810319	-2.28353901436315	-2.58694847652634	0.00013021183488143	0.106701387546096	intron (ENSMUST00000044492, intron 36 of 47)
4933439N06Rik	6	75900798	75901267	470	-	14.6450131544517	12.3474301560533	14.0140636458327	5.85457974820963	4.84879848860484	7.29931965994962	1.5049379660335	-1.92331076444884	0.000130272621917688	0.106701387546096	Intergenic between ENSMUST00000203062 and ENSMUST00000097218
Kcna4	2	107406025	107406543	519	+	9.71438334566192	8.09067748178825	9.1954506740042	26.8600050444519	22.3924445321716	32.8050622962498	-1.17420595087587	-1.16150820443081	0.000130325153091526	0.106701387546096	Intergenic between ENSMUST00000037012 and ENSMUST00000081631
Ccdc60	5	116135266	116135505	240	-	4.64275068240532	3.91375145523316	4.44178101185173	16.2609560616573	13.4679911132305	20.2616598098684	-1.57811647597841	-1.85193355305235	0.000130342421913711	0.106701387546096	intron (ENSMUST00000050178, intron 11 of 13)
Pdcd1	1	94324031	94324238	208	-	2.49465485671595	2.11476751350105	2.3914498481431	11.3272815109051	9.35094888790458	14.3211247946227	-2.00547736526892	-2.32433455357452	0.000130403142481908	0.106701387546096	Intergenic between ENSMUST00000027507 and ENSMUST00000059975
Cyp2j11	4	96358938	96359053	116	-	1.42378915054141	1.21579299211383	1.36027154320174	7.38019976444591	6.11349014453713	9.50806030460461	-2.50521537291976	-2.7931787984864	0.00013041317104094	0.106701387546096	Intergenic between ENSMUST00000015368 and ENSMUST00000124729
Bbs9	9	22531826	22532094	269	+	11.0448656039406	9.36138185187772	10.5884772902713	3.23598916714156	2.67177111184423	4.09029083806603	1.8566750310006	-2.34705995300027	0.000130444970580396	0.106701387546096	intron (ENSMUST00000039798, intron 5 of 21)
Tiam2	17	3273874	3274039	166	+	2.13672448625318	1.81548298118177	2.04759731889598	10.3505614779355	8.54163451897596	13.1352276093204	-2.12463374405249	-2.43368450897202	0.000130464659086779	0.106701387546096	Intergenic between ENSMUST00000076734 and ENSMUST00000169838
Adra1a	14	66680195	66680429	235	+	2.49462400889715	2.11448523555544	2.39150906168972	11.3309631745001	9.35495844672175	14.3232880901598	-2.00448215126438	-2.32366088496343	0.000130611146282611	0.106701387546096	intron (ENSMUST00000159365, intron 2 of 3)
Trat1	16	48688037	48688464	428	-	17.5398463430185	14.7335414836374	16.7295316313881	8.1491211331188	6.76013694896933	10.0868861764379	1.32516595275216	-1.64746886167319	0.00013065610326885	0.106701387546096	Intergenic between ENSMUST00000023330 and ENSMUST00000170861
Gm22853	19	35303215	35303349	135	-	1.42378051602378	1.21576860869878	1.36032182081986	7.38129363655566	6.11429666929553	9.50863978345305	-2.50303760815115	-2.7929191162458	0.000130689623628227	0.106701387546096	Intergenic between ENSMUST00000087341 and ENSMUST00000174974
Mxra7	11	116812738	116812981	244	-	3.56877520585928	3.01095994627532	3.42083698504922	13.9558593675802	11.5546000157134	17.4944396808484	-1.75482863959064	-2.05708591456652	0.000130708728107906	0.106701387546096	intron (ENSMUST00000021170, intron 2 of 3)
Ppme1	7	100336882	100337043	162	-	1.77896053788089	1.51608521483366	1.70530955672762	9.02094017997019	7.45830663641437	11.5292099643273	-2.28000893268219	-2.58639194368969	0.000130758779556088	0.106701387546096	intron (ENSMUST00000032963, intron 9 of 13)
Etaa1os	11	18054110	18054318	209	+	1.77886841233514	1.51597454206252	1.70523621178295	9.02258250400076	7.45951352074567	11.5306035087813	-2.27893128660778	-2.58618005090976	0.00013078995470132	0.106701387546096	Intergenic between ENSMUST00000148496 and ENSMUST00000193385
Gpat2	2	127405452	127405768	317	+	5.72277996891481	4.81191271480608	5.46323499735417	18.5780766130308	15.3999004111706	23.0280834924094	-1.45318044899094	-1.67099948643259	0.000130839748219772	0.106701387546096	Intergenic between ENSMUST00000071902 and ENSMUST00000062211
Pou3f4	X	110408022	110408478	457	+	4.6437680633084	3.91415539459798	4.44227932698519	16.2719872328233	13.4774547251547	20.2684343359302	-1.57754762065832	-1.85051588381961	0.000130892589922948	0.106701387546096	Intergenic between ENSMUST00000060013 and ENSMUST00000078229
Arpp21	9	112216559	112217073	515	-	23.0065669330207	19.1731627845212	21.7914283999047	12.7645375826775	10.6384226502299	15.6075108513103	1.12146269477669	-1.22781312855818	0.000130908622898833	0.106701387546096	intron (ENSMUST00000162097, intron 1 of 20)
Tm9sf2	14	122095247	122095867	621	+	22.2766565716417	18.5872100856902	21.1258140553593	12.0979341128505	10.0773640558603	14.8247321371348	1.14516622470604	-1.27898433506673	0.000130941454655075	0.106701387546096	Intergenic between ENSMUST00000045976 and ENSMUST00000026624
Erc2	14	28337705	28338249	545	+	23.3954905992937	19.4808588299341	22.140882036855	13.1044775473325	10.9259082605128	15.9986947261966	1.11260175441321	-1.20153115234298	0.000131314243240846	0.106701387546096	intron (ENSMUST00000210135, intron 19 of 19)
Tmem132e	11	82406577	82406826	250	+	4.64368946530452	3.91426766886174	4.44239105731631	16.2666987723283	13.4729458058885	20.2645888536997	-1.57758756402546	-1.85109812920134	0.000131326431314814	0.106701387546096	intron (ENSMUST00000054245, intron 1 of 8)
Fermt2	14	45529479	45530878	1400	-	15.0309192999436	12.2045432771228	13.7581313699946	39.9664751369748	33.7717006703778	47.1396703979006	-1.0349774518557	-0.640972340283267	0.000131341176531835	0.106701387546096	promoter-TSS (ENSMUST00000045905)
Prkdc	16	15654091	15654213	123	+	1.42384016287026	1.21577876078911	1.36051913524569	7.38347020707515	6.11586079331933	9.50945409142002	-2.49764814643623	-2.79228869739856	0.000131660025721454	0.106701387546096	intron (ENSMUST00000023352, intron 7 of 85)
Mcu	10	59616692	59617247	556	-	15.0194296172066	12.1966614520075	13.7500304484318	39.9694327844144	33.7719599873559	47.150056699152	-1.03652391746641	-0.64126370712405	0.000131706140652634	0.106701387546096	promoter-TSS (ENSMUST00000020312)
Kalrn	16	34547225	34547353	129	-	1.77890313671249	1.51596635581814	1.70528708046476	9.02333005388289	7.45995423195034	11.5307301780541	-2.27736052389872	-2.58598527791199	0.00013204835991479	0.106701387546096	intron (ENSMUST00000114961, intron 1 of 36)
Fam83b	9	76602543	76603218	676	-	2.13744587844481	1.81384126959788	2.04852475158565	11.0049794614934	9.08008794112048	13.9358908482111	-2.19055172410777	-2.37775058695147	0.000132061388981854	0.106701387546096	Intergenic between ENSMUST00000098546 and ENSMUST00000122553
Obox7	7	14646185	14646408	224	+	1.42385285251964	1.21580421351292	1.36048095978067	7.38268544512375	6.11529636044538	9.50915638591575	-2.49954453512824	-2.7925002393986	0.00013216114272154	0.106701387546096	Intergenic between ENSMUST00000185220 and ENSMUST00000183788
Ablim1	19	57098596	57098864	269	-	4.64389452314111	3.91457236036858	4.44272526925472	16.2616354709389	13.4686571056132	20.2603054909625	-1.5774325258692	-1.85155176306344	0.000132228302798199	0.106701387546096	intron (ENSMUST00000079360, intron 6 of 25)
Pitpnc1	11	107442180	107442504	325	-	4.6439513316592	3.91424432949414	4.4423860224758	16.2730741489099	13.4784022385554	20.2687813489781	-1.57740924001929	-1.85039105994248	0.000132346866124222	0.106701387546096	intron (ENSMUST00000103064, intron 1 of 9)
Sms	X	157502343	157502563	221	-	11.0455444124723	9.36219491104723	10.5890456364736	3.23551401038638	2.67132071783574	4.08983935794548	1.85666273208655	-2.34722733456122	0.000132378114433689	0.106701387546096	Intergenic between ENSMUST00000123770 and ENSMUST00000058098
Wwc2	8	47846057	47846178	122	-	1.42383949852962	1.21581017318399	1.36040845640795	7.38144758211958	6.1143726606424	9.50840881927664	-2.50176610970878	-2.79278822314025	0.000132387380588926	0.106701387546096	intron (ENSMUST00000057561, intron 20 of 22)
Mospd1	X	53386785	53387017	233	-	2.49407243737888	2.1142587938703	2.39089672005998	11.3302304814259	9.35344012835056	14.324707335874	-2.00610294324536	-2.32422527422913	0.000132426611963848	0.106701387546096	Intergenic between ENSMUST00000023836 and ENSMUST00000074232
Exoc4	6	33603249	33603669	421	+	1.06882548441398	0.913609263813052	1.01757760668382	6.39946673885825	5.30656973352552	8.29339657721461	-2.85002409629885	-2.94923233755717	0.000132427317604118	0.106701387546096	intron (ENSMUST00000052266, intron 10 of 17)
Psd3	8	67764343	67764879	537	-	5.7223962269463	4.81233889325376	5.46354813323808	18.5622460655531	15.385816316142	23.0136614118918	-1.4530473345888	-1.67235208309777	0.000132437241220104	0.106701387546096	intron (ENSMUST00000038959, intron 9 of 14)
Gm10184	17	89708036	89708373	338	-	12.8458319981686	10.8408864019702	12.3155698236618	4.54179489696817	3.76016346835722	5.69753060173302	1.64630888839211	-2.11974826341715	0.0001327492050816	0.106829680479952	Intergenic between ENSMUST00000035701 and ENSMUST00000086423
Tmsb4x	X	167025121	167025408	288	-	12.8426655174929	10.8397273585811	12.3133461899813	4.54036887635101	3.75891977589097	5.69710508620923	1.64513994013197	-2.12070059720042	0.000132807299823125	0.106829680479952	Intergenic between ENSMUST00000000412 and ENSMUST00000112172
Gm597	1	28836744	28836905	162	-	1.42376396142765	1.21570983286246	1.36045961133226	7.38420407334891	6.11644604849282	9.51021085986757	-2.49732379403377	-2.79221149943104	0.000132925988518933	0.106829680479952	Intergenic between ENSMUST00000059937 and ENSMUST00000082499
Msi2	11	88405355	88405473	119	-	2.13665324001645	1.81575588533738	2.04749415031471	10.34390770107	8.53636518821862	13.1309320352111	-2.12685517123573	-2.43467212436192	0.000133316767206625	0.106973911889317	intron (ENSMUST00000107909, intron 8 of 13)
C330027C09Rik	16	49031634	49031856	223	+	1.42386054701341	1.21581964754843	1.36045781110214	7.38213221014569	6.11489000222025	9.50887615526904	-2.50067935207055	-2.79263611572712	0.000133366218889148	0.106973911889317	Intergenic between ENSMUST00000048374 and ENSMUST00000168680
Gm38073	1	124261914	124262464	551	-	1.42343885802305	1.21497094689068	1.36172999573111	8.02977153359418	6.64825051676146	10.3173233766684	-2.55194950616997	-2.72163481698178	0.000133689738794939	0.106973911889317	Intergenic between ENSMUST00000195556 and ENSMUST00000195141
Rnf220	4	117364711	117365127	417	-	22.2846283433276	18.5953323891179	21.1350690740179	12.0895620088455	10.0700296545087	14.8165981717071	1.14625013687508	-1.27954704209262	0.000133847138742591	0.106973911889317	intron (ENSMUST00000030439, intron 2 of 14)
Kalrn	16	34552812	34552976	165	-	2.49447097839384	2.11394973042899	2.39150305157501	11.3381251069293	9.36241014043672	14.3283916028526	-2.00313384038914	-2.32246561274041	0.000133908008483792	0.106973911889317	intron (ENSMUST00000114961, intron 1 of 36)
Lmo7	14	102132490	102134363	1874	+	21.5379910377924	18.0061973633229	20.4593812674228	10.4440580253154	8.69125251890302	12.8426353235083	1.29487625752206	-1.37353141649726	0.000134086489204182	0.106973911889317	Intergenic between ENSMUST00000159806 and ENSMUST00000158346
Vwa8	14	79007479	79007989	511	+	22.2746048846909	18.5910423831718	21.13025792787	12.0798228029466	10.0609191317741	14.8105472403475	1.14557012317964	-1.28090615824926	0.000134141553133173	0.106973911889317	intron (ENSMUST00000040990, intron 16 of 44)
Srgap2	1	131294936	131295295	360	-	15.0025947242033	12.6450073800207	14.3511940143739	6.18079590018079	5.11934968855583	7.69803716317417	1.46681565138738	-1.88418239485562	0.000134151681543622	0.106973911889317	intron (ENSMUST00000097588, intron 21 of 22)
Fam19a1	6	96447568	96448025	458	+	1.77926151937251	1.51490932618449	1.70570428646332	9.67741662423944	7.99476628489792	12.3371282759291	-2.33262433363703	-2.52400259545431	0.000134272343804506	0.106973911889317	intron (ENSMUST00000122120, intron 2 of 4)
Gm5849	3	90900038	90900500	463	-	1.4234304666223	1.21494596673647	1.36176340026384	8.03071129061844	6.64894174246811	10.3179353866737	-2.55049894768839	-2.72143917165208	0.000134324165329582	0.106973911889317	Intergenic between ENSMUST00000180151 and ENSMUST00000166173
Gm42723	19	38350283	38351029	747	-	24.8625923672692	20.6507383447849	23.463891051938	14.4197017499221	12.0366592098858	17.5311650354899	1.07492756817401	-1.10800402912821	0.00013443261466709	0.106973911889317	Intergenic between ENSMUST00000199966 and ENSMUST00000054098
Gm38212	1	108716132	108716285	154	+	1.42372823991258	1.2156965250852	1.36036631101583	7.38323701047737	6.11574571913999	9.50980418701828	-2.49959739922953	-2.79248294053078	0.00013447735086822	0.106973911889317	Intergenic between ENSMUST00000194081 and ENSMUST00000122792
Gfod1	13	43334265	43334616	352	-	15.0023721222806	12.6444280459957	14.350570942615	6.18232257608586	5.12064740559866	7.69923096820035	1.46676814120904	-1.8838102420272	0.000134616867960478	0.106973911889317	Intergenic between ENSMUST00000055341 and ENSMUST00000066804
Wrn	8	33127687	33127848	162	-	1.77893880972153	1.51603643634143	1.70530281068199	9.02193687631085	7.45898866177275	11.529820101047	-2.278854610799	-2.58622445847126	0.000134619610495242	0.106973911889317	Intergenic between ENSMUST00000208931 and ENSMUST00000033991
Dlgap1	17	70493970	70494251	282	+	3.20925313874605	2.71187763629465	3.07866546435838	12.9650164158852	10.7320955606207	16.3004036577751	-1.81307375236185	-2.14914859218659	0.000134739750896574	0.106973911889317	intron (ENSMUST00000133983, intron 4 of 13)
Cntn3	6	102330004	102330551	548	-	23.3713086089909	19.4651672947207	22.1231185640529	13.1000480464507	10.9210861901693	15.9999109101136	1.11035366833795	-1.20272232328472	0.000134875247717099	0.106973911889317	intron (ENSMUST00000203619, intron 5 of 22)
N4bp2l2	5	150624012	150624383	372	-	17.168672964451	14.4291826930239	16.3832083018581	7.82383574541897	6.4875365923029	9.69132224372904	1.34871030191167	-1.68159008725242	0.000134876897661932	0.106973911889317	Intergenic between ENSMUST00000202291 and ENSMUST00000118316
Fam167b	4	129577155	129577303	149	-	3.20950801541446	2.71204396828154	3.07888366538104	12.9648673079619	10.7319954630758	16.2997108691313	-1.81277963139768	-2.14905800608512	0.000135069245380185	0.106985165893214	promoter-TSS (ENSMUST00000052835)
Pbx3	2	34073710	34073924	215	-	3.20935814831814	2.71205672018454	3.07881465895517	12.9628661370886	10.7302726438656	16.298631026968	-1.8130875260827	-2.14941567947056	0.00013515409022633	0.106985165893214	Intergenic between ENSMUST00000148660 and ENSMUST00000113132
Syt1	10	108627843	108628325	483	-	1.42338028580816	1.21490630396116	1.36170802605763	8.03095611778755	6.64915988804884	10.3183558309377	-2.55088324493924	-2.72145431218545	0.000135227854546636	0.106985165893214	intron (ENSMUST00000105276, intron 8 of 11)
B3glct	5	149780448	149780576	129	+	1.42391954907785	1.21591237464112	1.36036848511815	7.3785872910226	6.11220144590003	9.50637464086551	-2.50590155103363	-2.79336131655332	0.000135264901627121	0.106985165893214	Intergenic between ENSMUST00000100404 and ENSMUST00000110496
Fam206a	4	56804437	56804673	237	+	12.8448746442129	10.8403587960597	12.3148024426597	4.54171688799073	3.76008719546684	5.69768533167615	1.64599159588047	-2.11990953279937	0.000135448186626756	0.107013868719613	intron (ENSMUST00000045368, intron 3 of 5)
Smg5	3	88355358	88355762	405	+	8.61624300380353	7.19761860672674	8.1794382354025	24.5042375520657	20.3999388956695	30.08963170939	-1.23006878296542	-1.28712870970266	0.000135925393897733	0.107062316838708	intron (ENSMUST00000001451, intron 15 of 21)
Erbb4	1	68945984	68946215	232	-	3.20949895206765	2.71205283083025	3.07888383202783	12.9645099386529	10.7316917826645	16.2994317975949	-1.81279884653045	-2.14911644521773	0.000135932883482025	0.107062316838708	intron (ENSMUST00000121473, intron 1 of 26)
Pcmtd1	1	7155816	7156308	493	+	15.0042464326247	12.6456198930454	14.3519577028039	6.18292185993795	5.12117667239467	7.69927665434206	1.4671354109037	-1.88348479884659	0.0001360623278228	0.107062316838708	intron (ENSMUST00000061280, intron 3 of 5)
Tshr	12	91498512	91498682	171	+	1.42370861220306	1.2156827029015	1.36033744840762	7.38318562856053	6.11572036342071	9.50988132617224	-2.50002179329506	-2.79252658159121	0.000136070210140356	0.107062316838708	intron (ENSMUST00000021346, intron 3 of 9)
Pcx	19	4610139	4610805	667	+	13.849612145893	11.3394845735617	12.8307357181887	35.9312750422807	30.2220615492552	42.8257091405127	-1.02347563810406	-0.769211854811988	0.000136080824033701	0.107062316838708	intron (ENSMUST00000068004, intron 11 of 20)
Usp18	6	121250912	121251425	514	+	23.7607066683726	19.7738819723262	22.4727141160615	13.4300811929467	11.2003171407596	16.3806769651688	1.10247897869433	-1.17785055772307	0.000136109997977334	0.107062316838708	intron (ENSMUST00000032198, intron 1 of 10)
Ccnd1	7	144932972	144933096	125	-	2.49402353993974	2.11428225082901	2.3908273474744	11.3292201664669	9.3523602110673	14.3240614608776	-2.00637819963556	-2.32444555750515	0.000136158695815282	0.107062316838708	intron (ENSMUST00000093962, intron 4 of 4)
Osbpl3	6	50422959	50423216	258	-	3.92609460024525	3.31215039062202	3.76204035447098	14.6068421770404	12.0944853648041	18.2807375250342	-1.67843011842259	-1.99337380581586	0.000136275291215153	0.107084415913276	intron (ENSMUST00000071728, intron 2 of 21)
Gm22326	7	74841477	74841586	110	-	1.42372129480713	1.21570812944262	1.36029933834604	7.38240159050339	6.11515640589544	9.50958356621387	-2.50191563137609	-2.79273808986426	0.000136597334858672	0.107215507337643	Intergenic between ENSMUST00000138099 and ENSMUST00000158897
Mamld1	X	71119088	71120012	925	+	3.92642570192476	3.31195966968787	3.76085486666159	15.2728103411012	12.6469086372913	19.0863772523752	-1.73524476220158	-1.9506286118606	0.000136629819489614	0.107215507337643	intron (ENSMUST00000082088, intron 3 of 6)
Myef2	2	125123579	125124046	468	-	8.62108659879255	7.20020458478284	8.18268468871168	24.5226065940954	20.4173205335884	30.1014367113705	-1.22914844385517	-1.28556245096217	0.00013670791408317	0.107215507337643	promoter-TSS (ENSMUST00000147105)
Olfm4	14	80274280	80274765	486	+	3.21011898896843	2.71072715749784	3.07848641745125	13.6155449578346	11.2715262225416	17.0979303662856	-1.87635476016556	-2.10367323545829	0.000137206606975223	0.107467319132223	Intergenic between ENSMUST00000088735 and ENSMUST00000071370
Gm1330	2	148999024	148999315	292	-	15.0011515011985	12.643241170372	14.3492378162996	6.18333759894994	5.12150153347793	7.70020936950927	1.46654722747478	-1.88363435944147	0.000137720499738847	0.107800053056903	intron (ENSMUST00000109942, intron 2 of 2)
Vrk2	11	26498803	26499043	241	-	2.85185130642599	2.41313874417506	2.73531819103341	12.3033703679106	10.1731405623713	15.5098210021867	-1.91679860897034	-2.22260948917154	0.000137975106179311	0.107859810975538	exon (ENSMUST00000109504, exon 7 of 12)
Tcerg1	18	42473916	42474289	374	+	15.0074132642702	12.6484413051507	14.355146426286	6.18098427366085	5.11955889423883	7.69713901175818	1.46776354252424	-1.88369586794184	0.0001383298728429	0.108067333146638	Intergenic between ENSMUST00000025374 and ENSMUST00000025375
Plekhm3	1	64804549	64804955	407	-	18.9877274668751	15.9176425319546	18.0764505167391	9.14041572691893	7.59381066718331	11.2855157516598	1.2876385797963	-1.53356010323717	0.000138521145595132	0.1080911138175	intron (ENSMUST00000097713, intron 7 of 7)
Sirpb1b	3	15529684	15529876	193	-	1.42384507613831	1.21587937365174	1.36019208687668	7.37739519716597	6.11139297767165	9.5063304796371	-2.51006058501978	-2.79379876210352	0.000138709625587481	0.1080911138175	intron (ENSMUST00000091319, intron 4 of 5)
Tjp1	7	65368859	65369213	355	-	3.20972953299242	2.71210929271317	3.07903080742904	12.9661861745956	10.73314516035	16.3001133894027	-1.81242188128997	-2.14874796943178	0.000138974639792928	0.108186930886765	intron (ENSMUST00000102592, intron 1 of 27)
Ccdc70	8	21982849	21983179	331	+	3.20941095387217	2.71179701879832	3.07870209093891	12.9681868012398	10.7348217415873	16.3021843841816	-1.81264443543708	-2.14858672122269	0.00013901937117925	0.108186930886765	Intergenic between ENSMUST00000017193 and ENSMUST00000006742
Prr12	7	45051028	45051278	251	-	8.61992550055596	7.19900156726693	8.18136668754941	24.5308240420774	20.4244963328521	30.1098052772996	-1.22963572499533	-1.28526191437323	0.000139186710929213	0.108247544586441	promoter-TSS (ENSMUST00000057293)
Tusc3	8	39163747	39163884	138	+	1.42370090742221	1.21566725663663	1.36036059985022	7.38373932156415	6.11612706456958	9.51016185597155	-2.49888643207978	-2.79239069540688	0.000139542178911448	0.108325626854355	intron (ENSMUST00000209440, intron 9 of 9)
Hpse2	19	42819654	42819785	132	-	1.42391636869842	1.21584769278097	1.36057866241875	7.38273637647722	6.11527556266885	9.50869733007653	-2.49797247710401	-2.7923658916916	0.000139543616646264	0.108325626854355	intron (ENSMUST00000099428, intron 9 of 11)
Cyp2d12	15	82507254	82507372	119	+	1.42382634285087	1.2157838327148	1.3604478691216	7.382646053453	6.11527693880374	9.50921566781285	-2.4998819441744	-2.79253189139267	0.000139555658978699	0.108325626854355	Intergenic between ENSMUST00000089129 and ENSMUST00000068861
Gm10283	8	60240030	60240490	461	-	17.5392360298059	14.7322878160233	16.7281811551414	8.15174407464488	6.76259361344125	10.0894135677996	1.32500009410136	-1.64700147881657	0.000139673400771577	0.108347522073913	Intergenic between ENSMUST00000160055 and ENSMUST00000093494
Dok6	18	89644630	89644977	348	-	1.42334728502411	1.21493427136027	1.3615070435038	8.02771714953432	6.64680365375106	10.3167477513533	-2.55719484262996	-2.72223540563617	0.000139874775019497	0.108364802974195	intron (ENSMUST00000097495, intron 1 of 7)
Zmiz1	14	25587430	25587604	175	+	3.92597404468226	3.31198397026535	3.76162173837352	14.6196748246468	12.1053229017736	18.2898825380307	-1.67784897618286	-1.99166500417744	0.000140072101119384	0.108448247789503	intron (ENSMUST00000162645, intron 6 of 23)
Sp3	2	72725353	72725694	342	-	14.6425939356768	12.345543342061	14.0121070432252	5.85502733177626	4.84914735995854	7.30033580792112	1.50433889992059	-1.92345524326668	0.000140348944695889	0.108593111477729	Intergenic between ENSMUST00000157019 and ENSMUST00000102689
Chrm3	13	10087737	10088476	740	-	12.4766157195803	10.5433461793872	11.969132423847	3.89040148957719	3.22035695726093	4.89154860505825	1.80897682376759	-2.1914594418671	0.000140690400619006	0.108704946905116	intron (ENSMUST00000187510, intron 3 of 4)
Gm37920	1	121853814	121854842	1029	+	14.6391694865883	12.3444696447332	14.0130822072468	5.52716695825752	4.57736822954184	6.89667680845353	1.58223799188565	-1.94443112955771	0.000140712414187642	0.108704946905116	Intergenic between ENSMUST00000192952 and ENSMUST00000193796
Adgrf1	17	43244373	43244961	589	+	23.7398106094882	19.7667173843274	22.465759795687	13.4066089551139	11.1780286530927	16.3662801527723	1.1012949439637	-1.18043133396683	0.000140762972885685	0.108704946905116	Intergenic between ENSMUST00000024708 and ENSMUST00000047399
Gm37240	3	85886691	85887992	1302	-	12.3365623701852	10.1548281303584	11.5127873728687	34.1968262934962	28.6794354162032	41.0446150343409	-1.13445202154403	-0.854229268960859	0.000141163928899729	0.108945062688683	promoter-TSS (ENSMUST00000154148)
Dlc1	8	36648036	36648792	757	-	3.21039999826613	2.71060743316248	3.07856434156028	13.6208606797516	11.2761053302127	17.1007441417184	-1.87560437281837	-2.10278483172036	0.000141342214710785	0.108979805178583	intron (ENSMUST00000098826, intron 1 of 13)
9030617O03Rik	12	100869750	100870364	615	+	12.8452816727036	10.8444838793574	12.317222086396	4.21606770806889	3.49033591239099	5.29231456902665	1.74702198679752	-2.14295629409538	0.000141395057190307	0.108979805178583	intron (ENSMUST00000069782, intron 12 of 12)
Srsf6	2	162771188	162771742	555	+	1.06874812853936	0.913524267369504	1.01758665883968	6.40134704351827	5.30802905720547	8.29484722224747	-2.84680744749971	-2.94882183746342	0.00014147911613649	0.108979805178583	Intergenic between ENSMUST00000151688 and ENSMUST00000130411
Gm37047	1	41987964	41988272	309	+	3.92572002534304	3.31179122250552	3.76147925626133	14.6166197360487	12.1027226426172	18.288362064833	-1.67827080944272	-1.99218254417553	0.000141955574086736	0.109214143962752	Intergenic between ENSMUST00000114765 and ENSMUST00000191992
Adam26b	8	43451397	43451971	575	-	17.9013931037665	15.0299565522078	17.0668206901062	8.47784103312818	7.0356421659891	10.4865665030859	1.30164026679665	-1.61411178410127	0.000142057532144756	0.109214143962752	Intergenic between ENSMUST00000082120 and ENSMUST00000080135
Cnot6l	5	96143424	96143900	477	-	1.42329173558304	1.21479860212402	1.36169800885153	8.03294559704715	6.65065043797644	10.3198381260846	-2.54839530229191	-2.72110611867369	0.000142101773009338	0.109214143962752	intron (ENSMUST00000155901, intron 1 of 11)
Enpp6	8	47078889	47079195	307	+	3.92612237367043	3.3120841741712	3.76164711521866	14.623973481877	12.1089639731946	18.2925966966481	-1.67748974805461	-1.99104185730401	0.00014214433953986	0.109214143962752	intron (ENSMUST00000039840, intron 6 of 7)
Arhgap19	19	41763948	41764618	671	-	5.72563137928046	4.81201927895769	5.46367262118335	19.2280596035332	15.9439677075479	23.8175623225255	-1.49849825131906	-1.63784817900013	0.000142557199972336	0.109454380986525	Intergenic between ENSMUST00000157595 and ENSMUST00000026150
Cps1	1	67522637	67522760	124	+	1.42403741125321	1.21603229638531	1.36041476695391	7.37678721986048	6.11082310302843	9.50499518900724	-2.50814982427619	-2.79367840566304	0.00014284065180261	0.109454380986525	Intergenic between ENSMUST00000027144 and ENSMUST00000192182
Sgcz	8	37854000	37854376	377	-	5.00296183813282	4.21450169818539	4.783362334378	16.9279614946062	14.0224529745557	21.0497544946835	-1.52309293005006	-1.79467089834609	0.000142854302840137	0.109454380986525	intron (ENSMUST00000118896, intron 2 of 7)
Dthd1	5	62928232	62928818	587	+	18.2676043211129	15.3288927337607	17.406888903708	8.80436218602249	7.30960016143101	10.8830029035809	1.28020722769158	-1.5817382837708	0.000143058290120815	0.109454380986525	Intergenic between ENSMUST00000170704 and ENSMUST00000198686
Syne2	12	76062145	76062505	361	+	6.8071719947151	5.71028135511279	6.48448867955495	20.8579244437775	17.3206525067458	25.7727054738368	-1.35823733926191	-1.51202498387068	0.000143154487762453	0.109454380986525	intron (ENSMUST00000143031, intron 94 of 114)
Ctnna2	6	77191116	77191404	289	-	3.92615991199144	3.31214553770182	3.76182215601114	14.6186614520738	12.1044681884279	18.2891241283026	-1.67782008381432	-1.99175332262594	0.000143297374421602	0.109454380986525	intron (ENSMUST00000160894, intron 8 of 19)
Cntn4	6	106587426	106587807	382	+	17.5420038951092	14.7366529413532	16.7329365657321	8.14332697382657	6.75483875024847	10.0809737484062	1.32575838380441	-1.64840341642265	0.000143556310036759	0.109454380986525	intron (ENSMUST00000113264, intron 14 of 25)
Tmcc3	10	94330078	94330657	580	+	9.71153932604793	8.09294440946251	9.19810087487124	26.7734060939511	22.3144608656763	32.7332890118126	-1.17308716404466	-1.16531216288787	0.000143636748504137	0.109454380986525	intron (ENSMUST00000132743, intron 1 of 2)
Glrx5	12	105076877	105077114	238	+	12.8418218020028	10.8399467549161	12.3130371645345	4.53921362001988	3.7579245290808	5.69649470323307	1.64463276264931	-2.12130684658261	0.000143689157751812	0.109454380986525	Intergenic between ENSMUST00000021522 and ENSMUST00000142230
Kcna7	7	45405231	45405581	351	+	6.08284790192414	5.11088335586098	5.80314280641125	19.2369348103419	15.9548133059409	23.8196177252956	-1.4117276347382	-1.6209630916245	0.000143710667356345	0.109454380986525	promoter-TSS (ENSMUST00000107774)
BC065403	9	72419314	72419739	426	-	15.007744189583	12.6489614825884	14.3557155851883	6.17992403529386	5.11866027689177	7.69625421376113	1.46783952099159	-1.88393456146612	0.000143777967794447	0.109454380986525	Intergenic between ENSMUST00000184796 and ENSMUST00000183809
Msl3l2	10	56241387	56241716	330	+	14.9992558149864	12.6426340353591	14.3484616813504	6.18071201969541	5.11924282577984	7.69872913969254	1.46614251255385	-1.88451996489318	0.000143873403348737	0.109454380986525	Intergenic between ENSMUST00000063138 and ENSMUST00000068581
Trib2	12	15277789	15278448	660	-	1.06884715215066	0.913661085950119	1.01745234537975	6.39697676829791	5.30468105695584	8.29190848524457	-2.85604013141912	-2.94992955809922	0.000143941029403937	0.109454380986525	Intergenic between ENSMUST00000052528 and ENSMUST00000020922
Exoc6b	6	84871666	84872119	454	-	17.5328782200971	14.7273993252403	16.7225858526688	8.15338066091693	6.76377999376828	10.0918779818541	1.3239749569142	-1.64718715491198	0.000144027608831523	0.109454380986525	intron (ENSMUST00000160197, intron 8 of 21)
Arntl	7	113234025	113234437	413	+	17.9011690587719	15.030627253552	17.0674976381312	8.47449090472433	7.03253020199788	10.4832715352327	1.30179616625995	-1.61474907530282	0.00014408509285952	0.109454380986525	intron (ENSMUST00000047321, intron 1 of 19)
Herc1	9	66336339	66336888	550	+	17.9054136288013	15.0318912519734	17.0691595928534	8.48110068797595	7.03890428434238	10.4891734139839	1.30207418182304	-1.61328462167663	0.000144652824413034	0.109786389529001	Intergenic between ENSMUST00000034944 and ENSMUST00000042824
Svet1	8	29335942	29336128	187	-	1.77911707486597	1.51628310385342	1.70542960573033	9.01755162913619	7.45580751360366	11.526292741039	-2.28217660841826	-2.58684326726073	0.000144703593432373	0.109786389529001	Intergenic between ENSMUST00000209370 and ENSMUST00000036631
Zfp260	7	30113345	30113457	113	+	1.42378189442031	1.21577846630823	1.36029327021815	7.38033677967464	6.11355487691694	9.50783053819769	-2.50407413066075	-2.79308778728729	0.000145344493951142	0.110203546615371	Intergenic between ENSMUST00000108200 and ENSMUST00000098596
Ppp2r2a	14	67122328	67122550	223	-	11.4077821353892	9.65557373025235	10.9408942401093	3.56295987187665	2.94528574318826	4.49404780732421	1.78599700541888	-2.2918824298499	0.000145522785963298	0.11025493348721	Intergenic between ENSMUST00000089230 and ENSMUST00000022637
Plbd1	6	136647346	136647594	249	-	14.9974669263608	12.6414048101247	14.3470421113822	6.1803938456973	5.1189556675986	7.69883618393789	1.46580983535917	-1.88476948026801	0.000145594487600083	0.11025493348721	intron (ENSMUST00000032336, intron 2 of 10)
Gm44400	6	51170485	51170665	181	+	2.13702803345321	1.81558005334306	2.04790503870132	10.3522180156031	8.54289458269151	13.1353277633888	-2.12316396731938	-2.43325329893296	0.000145758504103353	0.110274331526527	Intergenic between ENSMUST00000203306 and ENSMUST00000005103
Tbc1d32	10	55429782	55430161	380	-	13.2028977641086	11.1388493814371	12.6538234978609	4.86968233661323	4.03192232553316	6.10041559748468	1.59477458464584	-2.07387597770367	0.000145834699111905	0.110274331526527	Intergenic between ENSMUST00000105469 and ENSMUST00000099739
Atp10a	7	58579745	58580497	753	+	27.1475179960918	22.4171972035377	25.4395983655397	16.7571241578633	14.029428065962	20.1984508339631	1.00876010307216	-0.964863854395537	0.000146017983436175	0.110274331526527	Intergenic between ENSMUST00000205580 and ENSMUST00000207668
Olfr1208	2	88884085	88885365	1281	-	27.8980737029566	23.0191767529347	26.1165491770062	16.4334199084242	13.7641818392818	19.7876710769764	1.07835741217091	-0.953800759700777	0.000146069307140978	0.110274331526527	Intergenic between ENSMUST00000077302 and ENSMUST00000214121
Iqsec3	6	121467076	121467868	793	-	5.36646837788273	4.51257708282901	5.12332234028043	18.8951185342808	15.6623381218692	23.4230531459165	-1.56859611259707	-1.67155804619765	0.000146179714802709	0.110274331526527	intron (ENSMUST00000046373, intron 1 of 13)
C630050I24Rik	8	107129276	107129409	134	+	1.77876081604477	1.51584896933711	1.70514883533539	9.02424023157791	7.46072501339758	11.5319787919505	-2.27779292967033	-2.58595621195564	0.000146265823064418	0.110274331526527	Intergenic between ENSMUST00000193420 and ENSMUST00000034400
Krtap11-1	16	89610327	89610608	282	-	13.2051155005304	11.1406586474073	12.6556596784199	4.86988805055504	4.03211269312012	6.10001899941889	1.59549452578595	-2.07346722200914	0.0001462739440438	0.110274331526527	Intergenic between ENSMUST00000171542 and ENSMUST00000163370
Ddr1	17	35685816	35686100	285	-	3.92551808454413	3.31163730148634	3.76136275530306	14.6145142640224	12.1009254279053	18.2874838358571	-1.67861790479925	-1.99257818991008	0.000146504386043164	0.110274331526527	intron (ENSMUST00000117301, intron 13 of 18)
Gm23591	16	69106642	69106911	270	+	11.4050254476692	9.65519971392873	10.9377134986591	3.56133833720834	2.94338239450698	4.49383488907862	1.78403478026851	-2.2932719630347	0.000146530345031769	0.110274331526527	Intergenic between ENSMUST00000157663 and ENSMUST00000076500
Sgms1	19	32262095	32262424	330	-	4.2849127313343	3.61297203414088	4.10100467335098	15.6286571662864	12.9433609310187	19.4934986069785	-1.63803167217109	-1.90719172521	0.000146531367938042	0.110274331526527	intron (ENSMUST00000099514, intron 3 of 9)
Gm42458	6	127352208	127352448	241	-	13.2031305701179	11.1390203583248	12.6539274817464	4.87002124627175	4.03221118573582	6.100570673859	1.59492144381308	-2.07369854975399	0.000146638458493803	0.110286338064857	Intergenic between ENSMUST00000201914 and ENSMUST00000112191
Creb3l1	2	92012868	92013050	183	-	6.80959919823956	5.70874210897631	6.48297115143701	20.9195809053469	17.3795113856537	25.8299631502484	-1.35862299975068	-1.50718315154564	0.000146807375477927	0.110344800275063	intron (ENSMUST00000028663, intron 1 of 11)
Plag1	4	3929402	3930000	599	-	1.06858168094112	0.913183980219193	1.01829630041974	6.72245020900654	5.57318898289816	8.70007147656859	-2.87718411100522	-2.90906987642372	0.000147006857399771	0.11042614916452	intron (ENSMUST00000003369, intron 1 of 5)
Yipf5	18	40022707	40022891	185	-	8.54059849476882	7.2891984962134	8.17173660385304	1.28538560814682	1.06415749834581	1.65103841716617	2.47054895730994	-2.75194306067481	0.000147388392976318	0.110644064306498	Intergenic between ENSMUST00000063219 and ENSMUST00000025364
Map9	3	82278199	82278837	639	+	15.3660572310967	12.9453348899575	14.6925735423273	6.50990307415699	5.39246322758436	8.09675948656952	1.43275981945837	-1.84482705565768	0.000147752991000396	0.110780322479159	Intergenic between ENSMUST00000192289 and ENSMUST00000193559
Odc1	12	17492707	17493287	581	+	8.98152707656097	7.49676183418708	8.52065115770675	25.1701081969393	20.9627406393483	30.8637740916768	-1.20470381076451	-1.24830005787671	0.000147883111311997	0.110809227364284	Intergenic between ENSMUST00000046011 and ENSMUST00000171737
Htr2c	X	147082723	147083125	403	+	15.0039517670594	12.6463798394069	14.3527315587227	6.17919947280785	5.11800803900754	7.69646171201312	1.46712603995194	-1.88444013915388	0.000148835010667609	0.111331410458921	intron (ENSMUST00000036303, intron 4 of 5)
Cryaa	17	31712952	31713323	372	+	15.362834202446	12.9433110462226	14.6902157572452	6.50865788619031	5.39137145952288	8.09649387545994	1.43216352359526	-1.84540273962968	0.000148856003287708	0.111331410458921	Intergenic between ENSMUST00000019192 and ENSMUST00000024839
Ttn	2	76968996	76969277	282	-	5.00292118741588	4.21404620032988	4.78288238341343	16.9419985792766	14.0343745365102	21.0609628564241	-1.52323750652632	-1.79338365394282	0.000148981076360999	0.111356130976083	intron (ENSMUST00000099981, intron 8 of 346)
Vmn1r220	13	23180628	23180964	337	-	13.2024783478304	11.1386137002481	12.6539750646803	4.86766340589366	4.03021238672801	6.09913806403101	1.59429633129807	-2.07476521925657	0.000149351723568434	0.111510232549169	Intergenic between ENSMUST00000076180 and ENSMUST00000072385
Ptprk	10	28133266	28133667	402	+	18.6322669916683	15.6256248771764	17.7444434979095	9.13259160908788	7.58526981808963	11.2808970037356	1.25972473096504	-1.54995832484589	0.000149409292437183	0.111510232549169	intron (ENSMUST00000166468, intron 1 of 31)
Cpne8	15	90551847	90552007	161	-	11.406426888658	9.65621129123432	10.9391054229055	3.56102709466736	2.9431753746152	4.493278647543	1.78454065436011	-2.2932015546153	0.000149463689006045	0.111510232549169	intron (ENSMUST00000064391, intron 11 of 19)
Baz1a	12	54954493	54954905	413	-	18.629998521594	15.6231577241182	17.7416782065804	9.13531935745833	7.58772849330341	11.2837892208457	1.25931270375889	-1.54962850870338	0.000149653894094862	0.111512645945809	exon (ENSMUST00000038926, exon 4 of 27)
Mrpl3	9	105067395	105067590	196	+	11.4065200880345	9.65496209271257	10.9395587246969	3.56269190510273	2.94493300118262	4.49413688084486	1.7854168951807	-2.29218718660088	0.000149945143960269	0.111512645945809	intron (ENSMUST00000035177, intron 6 of 9)
Fign	2	63992478	63993040	563	-	6.08447149028697	5.11142988569645	5.80384393770924	19.2512546129027	15.9687983882188	23.8319456375878	-1.41131084034703	-1.61945271441896	0.000149946429847462	0.111512645945809	intron (ENSMUST00000131615, intron 2 of 2)
Tmem178b	6	40231823	40232033	211	+	11.405082384975	9.65392695481465	10.9381300599733	3.56299939237023	2.94513491005035	4.49469485086703	1.78489990174774	-2.29229619426941	0.000150015716429804	0.111512645945809	intron (ENSMUST00000180886, intron 3 of 3)
Gm37665	9	90784625	90784929	305	+	11.4044760795515	9.65523427491432	10.9370256879611	3.56099835852903	2.94296650454585	4.49378549641182	1.78348484787769	-2.29359604803485	0.0001500508369478	0.111512645945809	Intergenic between ENSMUST00000128874 and ENSMUST00000192353
March1	8	65694903	65695230	328	+	11.4083199908916	9.65615372372871	10.9413758941328	3.56258857648025	2.94494296367696	4.49369615146819	1.78607082861909	-2.29197869330378	0.000150423195190585	0.111675287519516	intron (ENSMUST00000110258, intron 1 of 7)
Tep1	14	50876832	50877166	335	-	5.00236756280178	4.21393841334654	4.7827285277267	16.9321964471921	14.0260047246716	21.0540917152248	-1.52346700282146	-1.79446099522527	0.000150744043783254	0.111844871391273	Intergenic between ENSMUST00000006444 and ENSMUST00000164415
Esr1	10	4969470	4969804	335	+	15.3678345828338	12.9460002517425	14.693401841984	6.51243233179463	5.39463093690733	8.09836113486706	1.43305158917301	-1.84407255180913	0.000150841144005803	0.111848338571617	intron (ENSMUST00000105590, intron 8 of 9)
Sytl4	X	133949780	133950329	550	-	2.8519171044309	2.41183401330543	2.73575438838866	12.6371440831353	10.4546777354688	15.9125389514581	-1.94870759419789	-2.19690008742573	0.000151246003556232	0.112079864548366	intron (ENSMUST00000033608, intron 10 of 16)
Gm45535	8	57192877	57193559	683	-	5.00392033167438	4.21372342008127	4.78265070348851	17.5831604039954	14.5664949914607	21.8419083708651	-1.57340508762951	-1.75871452863803	0.000151571022219164	0.112250886751277	Intergenic between ENSMUST00000210863 and ENSMUST00000211191
Plekha6	1	133177550	133177985	436	+	5.00375301660483	4.21320455746952	4.78214792427683	17.5922128169241	14.5745194297421	21.8503066507637	-1.57362048237923	-1.75792966287869	0.000151711637621505	0.112250886751277	intron (ENSMUST00000212252, intron 3 of 9)
Stk31	6	49539095	49539578	484	+	17.8999174283081	15.0307380980526	17.0675089954358	8.47103867752768	7.02921682208847	10.4801490537929	1.30174718995891	-1.61545300193909	0.000151755068674854	0.112250886751277	Intergenic between ENSMUST00000167846 and ENSMUST00000031843
Ms4a18	19	11008255	11008412	158	-	8.89362273097067	7.58558601889361	8.52094608044308	1.60855686223699	1.33094034728395	2.0608872922031	2.30182757359738	-2.68181670817737	0.000152307002364997	0.112556661704881	intron (ENSMUST00000177684, intron 4 of 6)
Uba52	8	70508049	70508239	191	-	5.00221300043422	4.21428552931638	4.78308053595116	16.9174962928083	14.0134952344436	21.0428830305315	-1.52346295066685	-1.79581511534342	0.000152660667800728	0.112687409175835	TTS (ENSMUST00000125184)
Efl1	7	82701366	82701971	606	+	11.404278414621	9.65826712451508	10.9357252376815	3.23820434123513	2.6754358971276	4.08838217577027	1.91127339579454	-2.31873204989567	0.000152717697565183	0.112687409175835	intron (ENSMUST00000179489, intron 15 of 19)
Rassf2	2	131978512	131978920	409	-	6.08320455847295	5.1121003755954	5.80443425264174	19.2130380024103	15.9326329787058	23.7960800080184	-1.41109012975651	-1.62278359233574	0.000153082910101531	0.112710641895276	Intergenic between ENSMUST00000110169 and ENSMUST00000028814
Bub1b	2	118627452	118627951	500	+	18.632188487917	15.6257852931512	17.744611080794	9.13158732546132	7.5843583770907	11.2798475554894	1.25979941438633	-1.55008123590248	0.00015326084808213	0.112710641895276	intron (ENSMUST00000038341, intron 14 of 22)
Klf4	4	55700976	55701714	739	-	14.9987665952688	12.6449246627051	14.350823756573	5.8532303632936	4.84778548447946	7.29544176083188	1.5406287282032	-1.90440823468366	0.000153454887635773	0.112710641895276	Intergenic between ENSMUST00000132746 and ENSMUST00000095080
Btbd2	10	80655860	80656207	348	-	7.53180059643099	6.30602199913823	7.16279038998199	22.2122736761355	18.4688208236882	27.3773710987545	-1.29402221639789	-1.42105945262841	0.000153537613537272	0.112710641895276	promoter-TSS (ENSMUST00000003434)
Pld1	3	27929466	27930891	1426	+	27.4987894469109	22.7138963131943	25.7786097426822	16.4133398935011	13.739427833547	19.79184859487	1.05594092596109	-0.965769434536197	0.000153736789296286	0.112710641895276	Intergenic between ENSMUST00000058077 and ENSMUST00000120834
Rgs3	4	62660546	62660817	272	+	6.0835428071742	5.11192136175213	5.80427664912799	19.2236465081387	15.9426228533458	23.8061612650684	-1.41117997372293	-1.62184348895597	0.000154131730255973	0.112710641895276	intron (ENSMUST00000084521, intron 10 of 15)
Tmc5	7	118662153	118662316	164	+	2.85153610514072	2.41349338447074	2.73484555210119	11.9831363922684	9.90594880364207	15.1139475519451	-1.88219396615694	-2.24642804180078	0.000154145031681468	0.112710641895276	intron (ENSMUST00000121715, intron 16 of 22)
Dysf	6	84069080	84069312	233	+	13.2028227190836	11.1387545484343	12.6536039242072	4.87027843623711	4.03242610598315	6.10082835446708	1.59486472415058	-2.07361319146954	0.000154231504810234	0.112710641895276	intron (ENSMUST00000113821, intron 9 of 54)
Serpine3	14	62663123	62663601	479	+	18.9966075854921	15.9226154746126	18.0822572153811	9.45892481914934	7.85928504978537	11.6766531690196	1.24047396790372	-1.51913444146079	0.000154363907170257	0.112710641895276	promoter-TSS (ENSMUST00000171692)
Gm16141	11	19032344	19032807	464	+	18.6331528366666	15.6252993073344	17.744142657296	9.13513424427692	7.58774690948882	11.2831350970463	1.25975944155016	-1.54944041289426	0.000154371881488389	0.112710641895276	Intergenic between ENSMUST00000152073 and ENSMUST00000193150
Agbl1	7	76340366	76340733	368	+	5.00268284338661	4.2147791014154	4.78363213305827	16.9119085891583	14.0087986633319	21.0373800007632	-1.52309754340154	-1.79622060839667	0.000154431420677702	0.112710641895276	intron (ENSMUST00000156166, intron 5 of 22)
Palld	8	61678795	61679289	495	-	18.6280214670292	15.6218226730941	17.7401413043092	9.13553401780309	7.58779636911722	11.284327253595	1.2590145878533	-1.54974271538656	0.000154462244833394	0.112710641895276	intron (ENSMUST00000121785, intron 10 of 21)
Dhdds	4	133980981	133981440	460	-	18.6301852006843	15.6241118412028	17.7427102869579	9.1330878302613	7.58560238696935	11.2817066335221	1.25940507486767	-1.55000476986027	0.000154525043252491	0.112710641895276	intron (ENSMUST00000144668, intron 7 of 8)
Cops8	1	90688095	90688499	405	+	18.6256491625789	15.6219829699504	17.740184745015	9.12964445347389	7.58216998188278	11.2788682049926	1.25902106892676	-1.55083610634302	0.000154590936014532	0.112710641895276	Intergenic between ENSMUST00000186882 and ENSMUST00000056925
Tnfsf4	1	161331498	161331743	246	+	1.77862697938801	1.5166730395448	1.70458413407512	8.68637017271614	7.1856331061872	11.1200418977403	-2.26484470790727	-2.62019903291942	0.000154850074293483	0.112710641895276	Intergenic between ENSMUST00000051925 and ENSMUST00000028024
Asphd2	5	112380884	112381304	421	-	9.34618862187875	7.79448611745733	8.85898115374607	25.8317161934352	21.5220990399564	31.6261122389955	-1.18057142646908	-1.21118965400254	0.000154852015584859	0.112710641895276	Intergenic between ENSMUST00000176660 and ENSMUST00000031291
Olfr630	7	103749149	103749823	675	-	18.6295724893027	15.6247756849375	17.7433882245556	9.12956036792252	7.58227024747145	11.2783438431043	1.25950954176922	-1.55059135669126	0.000154869960072306	0.112710641895276	Intergenic between ENSMUST00000051346 and ENSMUST00000106880
Dchs2	3	83427553	83428021	469	+	1.42329305082986	1.21473871691152	1.36184115534174	8.03572799662379	6.65265646935955	10.3213726276071	-2.54331889924964	-2.72047171695815	0.000155063551709064	0.112710641895276	Intergenic between ENSMUST00000191829 and ENSMUST00000122647
Gm37533	3	42905036	42906062	1027	+	1.7794499024226	1.51455917257424	1.70570143998268	9.99703412311445	8.25686177878113	12.7342016309396	-2.36819892236536	-2.49529862039667	0.000155997029419108	0.112710641895276	Intergenic between ENSMUST00000193848 and ENSMUST00000192632
Nudt4	10	95563222	95564760	1539	-	7.17323336331116	6.0024049383819	6.81885226866168	23.2186224692594	19.3121539371821	28.5931775587394	-1.42343662727628	-1.39216178314662	0.000156060781244507	0.112710641895276	promoter-TSS (ENSMUST00000020217)
Olfr1130	2	87609603	87609837	235	+	9.25136761668098	7.8835509704073	8.86869992096903	1.93315607796205	1.59814397331872	2.46999117313784	2.17601701096256	-2.61412067674631	0.00015633097382069	0.112710641895276	exon (ENSMUST00000213103, exon 2 of 2)
Pde4d	13	108976093	108976567	475	+	18.9970545582764	15.9238223580015	18.0835741398087	9.45605380798063	7.85661048242211	11.6738228128933	1.24066465695981	-1.51956850621813	0.000156390345806281	0.112710641895276	intron (ENSMUST00000122041, intron 2 of 16)
Rims1	1	22542150	22542340	191	-	1.77873047362995	1.5167174320752	1.70470371415074	8.68722230684314	7.18613979779792	11.1202054310915	-2.26297407947839	-2.61994515730451	0.00015657696845059	0.112710641895276	intron (ENSMUST00000097809, intron 5 of 33)
Crebbp	16	4107724	4108260	537	-	18.9996958605617	15.9224848956462	18.0822842034689	9.46602226290377	7.86612776626027	11.6830804687053	1.24054500449805	-1.51783682309629	0.000156900213964931	0.112710641895276	intron (ENSMUST00000023165, intron 18 of 30)
Tnni1	1	135788005	135788180	176	+	2.85167830025444	2.41343262742276	2.73503156593157	11.9855916204295	9.90867904590488	15.1147647928305	-1.88158240394622	-2.24589163111464	0.000156922243299318	0.112710641895276	intron (ENSMUST00000132795, intron 2 of 6)
Gm43114	5	44376094	44376314	221	+	11.4089754843241	9.65666236425852	10.9420172132822	3.56242374102507	2.94481997512313	4.49344505367678	1.78627394343964	-2.29199036315572	0.000156947623435122	0.112710641895276	Intergenic between ENSMUST00000198298 and ENSMUST00000199256
Gm23884	7	95622314	95622788	475	+	18.6311729116262	15.6225608069768	17.7411023097807	9.13961486869615	7.59183740310624	11.2877578784871	1.25926993882579	-1.54885541389296	0.000156966387070155	0.112710641895276	Intergenic between ENSMUST00000122687 and ENSMUST00000107162
Zfp462	4	55193070	55193236	167	+	9.24963025650881	7.88296308633034	8.8666190161863	1.9322646962957	1.59757962246774	2.46965860227904	2.16881921163005	-2.61512885668031	0.000157233785117619	0.112710641895276	Intergenic between ENSMUST00000079605 and ENSMUST00000030134
Fam47c	X	78746284	78746575	292	+	3.20990291086161	2.71179172270543	3.0789482040872	12.9738999847325	10.7397514143675	16.3050268007076	-1.81165975698643	-2.14752823435754	0.000157597904264335	0.112710641895276	Intergenic between ENSMUST00000105110 and ENSMUST00000197180
Gm23900	2	81389701	81391177	1477	-	17.5430732096777	14.7397907339451	16.736278686352	7.50305970921624	6.22296041082675	9.29035993925703	1.44085005915997	-1.6791797541102	0.000157637340819218	0.112710641895276	Intergenic between ENSMUST00000124377 and ENSMUST00000157569
Nav3	10	109962946	109963767	822	-	17.5354076265406	14.733247686116	16.7288594801706	7.82317659514275	6.48849927996318	9.68663631206204	1.38107657167601	-1.66424458343334	0.00015766284831754	0.112710641895276	intron (ENSMUST00000032719, intron 1 of 38)
Nmd3	3	69718091	69718257	167	+	1.77860731999725	1.51661825550827	1.70458297209436	8.68766479579078	7.18653220748685	11.1208952543205	-2.26340403067389	-2.61997185864877	0.000157866540599038	0.112710641895276	Intergenic between ENSMUST00000157223 and ENSMUST00000029358
Cadps	14	12369475	12369787	313	-	15.3677043462495	12.9462186315519	14.6936208565859	6.51104172147991	5.39345038643805	8.09724065634822	1.43307716688691	-1.84439995959738	0.000158016855060033	0.112710641895276	Intergenic between ENSMUST00000022262 and ENSMUST00000067491
Hydin	8	110541986	110542208	223	+	2.85140705540046	2.41374890088396	2.73462183016744	11.977371811556	9.89977362747367	15.1112653781864	-1.88324708389399	-2.24757045209755	0.000158230537916801	0.112710641895276	intron (ENSMUST00000043141, intron 53 of 86)
Jarid2	13	44886702	44886922	221	+	2.85169029428506	2.41339646156899	2.73505576439667	11.9862774518133	9.90942523308375	15.1150467284295	-1.88144528673041	-2.24575728153771	0.000158454287059233	0.112710641895276	intron (ENSMUST00000173704, intron 6 of 18)
Ctnna2	6	77794431	77794592	162	-	8.8936676020238	7.58585423009318	8.52045322152592	1.60823347545701	1.33070869798855	2.0607187618006	2.29873261050876	-2.68220441190036	0.000158709354518739	0.112710641895276	intron (ENSMUST00000160894, intron 3 of 19)
Car8	4	8029505	8029684	180	-	2.8514032325468	2.413392493298	2.7347149460084	11.9833817799288	9.90610690458093	15.1144026664861	-1.88234408859058	-2.24647038304095	0.000158832530197374	0.112710641895276	Intergenic between ENSMUST00000137749 and ENSMUST00000066674
Scube3	17	28161189	28161451	263	+	5.36257141309174	4.51403643488235	5.12389901533023	17.5906237610596	14.5748838119752	21.8392239929763	-1.47394594953289	-1.74018496020908	0.000158865143986361	0.112710641895276	intron (ENSMUST00000043503, intron 7 of 21)
7420426K07Rik	9	98927812	98927985	174	+	2.13613859036392	1.81679988478698	2.04712176004026	10.0086042716587	8.26211655491952	12.7260359003072	-2.09877842093658	-2.46467743232542	0.000159139132123869	0.112710641895276	Intergenic between ENSMUST00000098460 and ENSMUST00000051312
Vis1	2	46042136	46042257	122	+	1.42412140860942	1.2164107420929	1.35940086588048	7.05149072964231	5.84297174063757	9.09956717087453	-2.48731935954127	-2.83129158640489	0.000159254082609755	0.112710641895276	Intergenic between ENSMUST00000183957 and ENSMUST00000063886
Meis1	11	18822352	18823160	809	-	1.42323019224509	1.21439540427441	1.36245499407548	8.35652298938791	6.91676835381215	10.7233441939229	-2.57255800597323	-2.6869069719066	0.000159320609563762	0.112710641895276	Intergenic between ENSMUST00000193385 and ENSMUST00000144988
Pcdh17	14	83194083	83194888	806	+	16.8155694682887	14.1395904020025	16.0533637670081	7.17616131761749	5.94844580429865	8.89550029501992	1.43791241284946	-1.73165987283546	0.000159357692849418	0.112710641895276	Intergenic between ENSMUST00000088735 and ENSMUST00000071370
Csnk1g3	18	53817443	53817553	111	+	1.423789731305	1.21570310011855	1.36058313218614	7.38563567719456	6.11746350959983	9.51065241930932	-2.49352219172843	-2.79178865596169	0.000159414043160794	0.112710641895276	Intergenic between ENSMUST00000049811 and ENSMUST00000069597
Nt5c2	19	46944736	46945023	288	-	2.85158800803915	2.4135712779243	2.73488602289515	11.9824844831306	9.905278552559	15.1135527136766	-1.88224584530587	-2.24653088744692	0.00015953700049877	0.112710641895276	intron (ENSMUST00000086961, intron 2 of 17)
Pnrc1	4	33270645	33271452	808	-	3.56878262290744	3.01087531834522	3.42041833072142	14.2828451173189	11.8256443259446	17.8938818464307	-1.78500544065466	-2.03536730577658	0.000159616179498499	0.112710641895276	Intergenic between ENSMUST00000049357 and ENSMUST00000108153
Tmem161b	13	84313106	84313331	226	+	2.13600939162854	1.81676905937947	2.04702636862062	10.0071286814639	8.26115018133415	12.7254992591777	-2.10002172399655	-2.46494663810711	0.000159643050705084	0.112710641895276	Intergenic between ENSMUST00000057495 and ENSMUST00000179230
Gm43705	5	56536644	56536808	165	-	1.42393902323574	1.21583467810392	1.36071166864204	7.38490195144433	6.11687981521074	9.50990783878493	-2.49380682966515	-2.79183798142723	0.000159647695957541	0.112710641895276	Intergenic between ENSMUST00000195958 and ENSMUST00000198767
Pdgfb	15	80003232	80003473	242	-	4.28460491600652	3.61352690070361	4.1026198195743	15.2787430813944	12.6525322039104	19.0788360585867	-1.61027422780246	-1.92959681591784	0.000159836934412293	0.112710641895276	exon (ENSMUST00000000500, exon 3 of 7)
Btbd11	10	85517663	85517956	294	+	15.7244779894805	13.2424222167675	15.0301868280583	6.83727670247156	5.66407846539293	8.49466453876949	1.40032451150742	-1.80741002665911	0.000159861707783094	0.112710641895276	intron (ENSMUST00000105307, intron 1 of 16)
Gm23777	10	124190327	124190473	147	+	1.42414156666367	1.21644920042904	1.35934222045898	7.05014299096981	5.8419618773272	9.09874633278088	-2.49002440502871	-2.83162351222383	0.000159958104252333	0.112710641895276	Intergenic between ENSMUST00000050756 and ENSMUST00000158994
Susd6	12	80882036	80882295	260	+	5.36176316371305	4.51378803257204	5.12351859573745	17.5841777100096	14.568982865481	21.8342553298856	-1.47424892847367	-1.74093034388443	0.000160029257040006	0.112710641895276	Intergenic between ENSMUST00000068519 and ENSMUST00000094693
Gm21915	9	40616510	40616636	127	+	2.8515169407629	2.41341760319158	2.73484349568978	11.9844170955864	9.90723789392935	15.1148132324246	-1.88208315199118	-2.24621941371183	0.000160235109374265	0.112710641895276	Intergenic between ENSMUST00000214407 and ENSMUST00000177787
Litaf	16	10950197	10950492	296	-	5.36256064695793	4.51387769227356	5.1237529413998	17.5939813787023	14.5778599481851	21.842340734568	-1.47401131933005	-1.73990601259541	0.000160242918209027	0.112710641895276	Intergenic between ENSMUST00000037913 and ENSMUST00000023143
Gm9725	8	81134528	81135894	1367	+	15.7267986413035	13.2482555810362	15.0364666738946	6.185955913589	5.124202581538	7.69214036825583	1.5388639639636	-1.84397121994251	0.00016030606085894	0.112710641895276	Intergenic between ENSMUST00000209272 and ENSMUST00000213285
Zwint	10	72621503	72621620	118	+	1.42413261462066	1.21640830021979	1.35945561798547	7.05205562825706	5.84337934899582	9.09977661911151	-2.48572608173344	-2.83111210363116	0.000160311978962128	0.112710641895276	Intergenic between ENSMUST00000061324 and ENSMUST00000020081
Gulp1	1	44761306	44761547	242	+	9.24998579529934	7.88296130337644	8.86710167034357	1.93266027357305	1.59784775160342	2.46988879581526	2.1711715922969	-2.6147775924851	0.000160404463879571	0.112710641895276	intron (ENSMUST00000074525, intron 5 of 10)
Ptprr	10	116261663	116261817	155	+	2.85175928610807	2.41382377115119	2.73502082420208	11.9796753060288	9.90254068092633	15.1113621982549	-1.8823167645999	-2.24690570794859	0.000160452058701543	0.112710641895276	intron (ENSMUST00000063470, intron 13 of 13)
Trpc7	13	56853612	56853725	114	-	1.42412996879527	1.21642707328322	1.35937596219044	7.05097228090495	5.84258754311734	9.09928814737022	-2.48847906679906	-2.83142742734471	0.000160789405273174	0.112710641895276	intron (ENSMUST00000109871, intron 3 of 11)
Phactr1	13	42500296	42500462	167	+	2.13607237716903	1.81688033448655	2.04710747524813	10.0055118841259	8.25999916514538	12.7244208651504	-2.10074504466721	-2.46514155717402	0.000160849651105812	0.112710641895276	Intergenic between ENSMUST00000021796 and ENSMUST00000128646
Fsd1l	4	53695164	53695303	140	+	1.42412097535755	1.21638611301354	1.35948941604529	7.05288512874725	5.84400502683798	9.10031737858024	-2.48417722036264	-2.83091595321433	0.000160892372446862	0.112710641895276	intron (ENSMUST00000132151, intron 11 of 12)
Large1	8	72815707	72816048	342	-	8.97955406627366	7.49584295736476	8.51945332209138	25.1603251448532	20.9535658307944	30.8570553045589	-1.20503036376617	-1.24896307983966	0.000160915398472673	0.112710641895276	exon (ENSMUST00000212459, exon 16 of 16)
Vash1	12	86685509	86685698	190	+	3.92592045832053	3.31206861214581	3.76217855066729	14.5944166353904	12.0839839250756	18.2721369537765	-1.67917080207222	-1.99509928592561	0.000161142422032729	0.112710641895276	intron (ENSMUST00000021681, intron 2 of 6)
Lclat1	17	73031827	73032618	792	+	28.3523028208295	23.337466717041	26.4580368394389	17.1255932229728	14.3627464198704	20.5540990267995	1.05039832623727	-0.920613899066093	0.000161222412440581	0.112710641895276	Intergenic between ENSMUST00000024857 and ENSMUST00000130574
Cnksr2	X	157874518	157875006	489	-	15.7301951281028	13.2458597564518	15.0343521061883	6.83905095336291	5.66575537826701	8.49523790616977	1.40125828033219	-1.80652843280033	0.000161301242610459	0.112710641895276	intron (ENSMUST00000026750, intron 13 of 21)
Mat2b	11	40443313	40443451	139	-	1.42414976856623	1.21644100104251	1.35940580509799	7.05101846737272	5.84261079376701	9.09921870835513	-2.48804678995207	-2.83138380558752	0.000161479362525662	0.112710641895276	Intergenic between ENSMUST00000123278 and ENSMUST00000101347
1700015G11Rik	7	52509798	52509911	114	-	1.42417762041156	1.21644146202903	1.35951794095268	7.05213736647942	5.84342050200425	9.09965379516978	-2.48495126039315	-2.83103683329062	0.000161685002609404	0.112710641895276	Intergenic between ENSMUST00000185841 and ENSMUST00000208501
Nt5c1b	12	10272066	10272392	327	+	4.2847858112752	3.61367854406549	4.10279087594229	15.2779875808189	12.6519077331406	19.0778680598969	-1.61013688228458	-1.92963798020177	0.000161734804613917	0.112710641895276	Intergenic between ENSMUST00000057021 and ENSMUST00000118657
Gm38032	9	103793482	103794181	700	-	26.0300216776813	21.5465489292129	24.4656409199254	15.7659947568593	13.1830633454633	19.0695728963884	1.02677951526699	-1.02772311069676	0.00016178980407463	0.112710641895276	Intergenic between ENSMUST00000195052 and ENSMUST00000035167
Klhl1	14	96533096	96533213	118	-	2.13604916452059	1.81672069946963	2.04703493611889	10.0089052731682	8.26235507053983	12.7263656177573	-2.0988280465708	-2.4646767895725	0.000161880096904254	0.112710641895276	Intergenic between ENSMUST00000022666 and ENSMUST00000069334
Ppp3r2	4	50159401	50159578	178	-	1.42408959300486	1.21635004744965	1.35949342197913	7.05366832904375	5.84460735386582	9.1009273832446	-2.48306057796595	-2.83076341870167	0.00016196439541849	0.112710641895276	Intergenic between ENSMUST00000029991 and ENSMUST00000041392
Fhit	14	11141540	11141698	159	-	1.42420635619211	1.21649629142894	1.35943431302866	7.05027075434305	5.84202622935694	9.09855453347234	-2.48881930402248	-2.83150464912469	0.000162014210422741	0.112710641895276	intron (ENSMUST00000160340, intron 1 of 9)
5830411N06Rik	7	140252359	140252478	120	+	1.77866177312049	1.51651948970141	1.70470268051774	8.69222331564911	7.18964644388946	11.1236589542303	-2.2577325483391	-2.61907206087946	0.000162017972055949	0.112710641895276	intron (ENSMUST00000164583, intron 3 of 15)
Poc1a	9	106272276	106272521	246	+	4.28428621210157	3.61337430039995	4.1025871405666	15.2739189860598	12.6483895056664	19.0759205589429	-1.61057382652831	-1.93026132718001	0.000162262418607835	0.112710641895276	Intergenic between ENSMUST00000180701 and ENSMUST00000072206
Gm16160	3	102312215	102312391	177	+	1.77865890537326	1.51653214314789	1.70469291029624	8.69190784610774	7.18945378497175	11.123574602319	-2.2583463888285	-2.61914766374852	0.000162292487505985	0.112710641895276	Intergenic between ENSMUST00000160105 and ENSMUST00000035952
Gm10524	18	82733643	82733765	123	+	2.85184719955148	2.41342497070308	2.73523483580003	11.9874028859907	9.91075916608036	15.1151534287504	-1.88102046626334	-2.24544618033035	0.000162316117848055	0.112710641895276	Intergenic between ENSMUST00000181931 and ENSMUST00000171238
Dnajb9	12	43844672	43844864	193	-	2.13606225930685	1.8167047785529	2.04703775705177	10.0097622486071	8.26297632825379	12.7269967003644	-2.09847423618221	-2.46455801198247	0.000162323169553186	0.112710641895276	Intergenic between ENSMUST00000043884 and ENSMUST00000015049
Gm44767	7	38320332	38320991	660	+	19.3630401327635	16.2202488152336	18.4216963903408	9.7880501534351	8.13590133139592	12.0736577302168	1.22252953567091	-1.48845203798374	0.000162479164147018	0.112710641895276	intron (ENSMUST00000206634, intron 3 of 4)
Gm43576	3	148068738	148069301	564	+	17.9029970770872	15.0292909828157	17.0662632401359	8.4847926680901	7.0421895244416	10.4931739876126	1.3015153608689	-1.61282751106791	0.000162509269849579	0.112710641895276	Intergenic between ENSMUST00000191620 and ENSMUST00000197937
Gm37725	3	73154714	73154843	130	+	1.42417457202849	1.2164356458364	1.35952681211967	7.05244801957165	5.84366173825016	9.09991572373446	-2.48456398122456	-2.8309765544856	0.00016259059311911	0.112710641895276	Intergenic between ENSMUST00000059407 and ENSMUST00000193965
Oprm1	10	6999546	6999661	116	+	1.77866325102209	1.51651296458915	1.70470771758494	8.69258845545127	7.18991325583814	11.1239615511994	-2.25744962481209	-2.61901224472495	0.000162634381129889	0.112710641895276	intron (ENSMUST00000105615, intron 4 of 5)
Wnt5b	6	119538348	119538483	136	-	2.13621145489323	1.81671135569046	2.0471374776081	10.0121259425778	8.264544292958	12.7279628280373	-2.09663116355568	-2.46415376337993	0.000162651294892515	0.112710641895276	intron (ENSMUST00000178696, intron 1 of 4)
Ndn	7	61830870	61830991	122	+	1.42410932747	1.21636391009181	1.35952323842846	7.05371460522236	5.84463062726181	9.1008576382159	-2.48262712652972	-2.83071977780502	0.000162661341311846	0.112710641895276	Intergenic between ENSMUST00000208329 and ENSMUST00000038775
Cfap100	6	90428378	90428566	189	-	3.5681322512672	3.01139066971817	3.42093140900642	13.6232221930724	11.2786263836574	17.0914713070606	-1.72485580219355	-2.08003988166423	0.000162725931959551	0.112710641895276	promoter-TSS (ENSMUST00000134224)
[truncated: 92,269 more rows]
