# Supplementary material for: The chromatin accessibility and transcriptomic landscape of the aging mice cochlea and the identification of potential functional super-enhancers in age-related hearing loss
Source: Clin Epigenetics. 2024 Jul 4;16:86. doi: 10.1186/s13148-024-01702-1 (PMC11225416; doi:10.1186/s13148-024-01702-1)
Supplement: Supplementary file 1 — Additional file1 (ZIP 8650 kb) [file 13148_2024_1702_MOESM1_ESM.zip › New folder/TableS5.sig_UP_genes_go.xls]

## Sheet: sig_UP_genes_go
Term	Database	ID	Input_number	Background_number	Rich_factor	P_Value	Corrected P_Value	Input	Hyperlink
membrane	cellular_component	GO:0016020	62	6528	1.35	0.0130328	0.178196	mmu:12902:Cr2|mmu:16510:Kcnh1|mmu:16521:Kcnj5|mmu:667742:Piezo2|mmu:19649:Robo3|mmu:17059:Klrb1c|mmu:14723:Gp1ba|mmu:19713:Ret|mmu:72090:Entpd8|mmu:15552:Htr1d|mmu:14133:Fcna|mmu:28253:Slco1b2|mmu:65115:Bean1|mmu:22068:Trpc6|mmu:76157:Slc35d3|mmu:228139:P2rx3|mmu:545798:Tmem233|mmu:237858:Tusc5|mmu:12526:Cd8b1|mmu:17480:Mpl|mmu:78826:P2ry10|mmu:20612:Siglec1|mmu:71326:Treml1|mmu:225825:Cd226|mmu:…	http://amigo.geneontology.org/amigo/term/GO:0016020
plasma membrane	cellular_component	GO:0005886	58	4216	1.96	2.45e-06	0.000854708	mmu:12902:Cr2|mmu:16510:Kcnh1|mmu:20562:Slit1|mmu:16521:Kcnj5|mmu:667742:Piezo2|mmu:19649:Robo3|mmu:17059:Klrb1c|mmu:14723:Gp1ba|mmu:19713:Ret|mmu:72090:Entpd8|mmu:15552:Htr1d|mmu:14133:Fcna|mmu:28253:Slco1b2|mmu:270160:Rab39|mmu:14120:Fbp2|mmu:228139:P2rx3|mmu:14433:Gm7336|mmu:237858:Tusc5|mmu:230163:Aldob|mmu:12526:Cd8b1|mmu:17480:Mpl|mmu:14990:H2-M2|mmu:78826:P2ry10|mmu:71326:Treml1|mmu:225825…	http://amigo.geneontology.org/amigo/term/GO:0005886
integral component of membrane	cellular_component	GO:0016021	51	5373	1.35	0.022682	0.24217	mmu:12902:Cr2|mmu:16510:Kcnh1|mmu:16521:Kcnj5|mmu:667742:Piezo2|mmu:19649:Robo3|mmu:17059:Klrb1c|mmu:14723:Gp1ba|mmu:19713:Ret|mmu:72090:Entpd8|mmu:28253:Slco1b2|mmu:65115:Bean1|mmu:76157:Slc35d3|mmu:228139:P2rx3|mmu:545798:Tmem233|mmu:237858:Tusc5|mmu:12526:Cd8b1|mmu:17480:Mpl|mmu:78826:P2ry10|mmu:20612:Siglec1|mmu:71326:Treml1|mmu:225825:Cd226|mmu:22329:Vcam1|mmu:22068:Trpc6|mmu:243655:Klre1|mm…	http://amigo.geneontology.org/amigo/term/GO:0016021
protein binding	molecular_function	GO:0005515	33	5183	0.91	0.740273	0.787191	mmu:12902:Cr2|mmu:667742:Piezo2|mmu:11567:Avil|mmu:20104:Gm15157|mmu:19713:Ret|mmu:14133:Fcna|mmu:65115:Bean1|mmu:76157:Slc35d3|mmu:242248:Bank1|mmu:14433:Gm7336|mmu:17975:Gm12020|mmu:237858:Tusc5|mmu:244091:Fsd2|mmu:12526:Cd8b1|mmu:71326:Treml1|mmu:225825:Cd226|mmu:22068:Trpc6|mmu:16833:Ldhc|mmu:19649:Robo3|mmu:12483:Gm29439|mmu:50931:Il27ra|mmu:277328:Trpa1|mmu:17059:Klrb1c|mmu:20423:Shh|mmu:20…	http://amigo.geneontology.org/amigo/term/GO:0005515
cytoplasm	cellular_component	GO:0005737	31	6775	0.65	0.996044	1	mmu:11567:Avil|mmu:63954:Rbp7|mmu:20104:Gm15157|mmu:14120:Fbp2|mmu:14433:Gm7336|mmu:17975:Gm12020|mmu:382105:Gm42756|mmu:12803:Cntf|mmu:244091:Fsd2|mmu:64011:Nrgn|mmu:66643:Lix1|mmu:19988:Gm6807|mmu:71326:Treml1|mmu:22068:Trpc6|mmu:241489:Pde11a|mmu:117148:Necab2|mmu:237858:Tusc5|mmu:50931:Il27ra|mmu:15510:Hspd1-ps4|mmu:18782:Pla2g2d|mmu:15561:Htr3a|mmu:230163:Aldob|mmu:23886:Gdf15|mmu:14525:Gcsa…	http://amigo.geneontology.org/amigo/term/GO:0005737
nucleus	cellular_component	GO:0005634	24	5823	0.59	0.998441	1	mmu:16510:Kcnh1|mmu:20104:Gm15157|mmu:14120:Fbp2|mmu:76373:Zfp773|mmu:17975:Gm12020|mmu:382105:Gm42756|mmu:12803:Cntf|mmu:14433:Gm7336|mmu:64011:Nrgn|mmu:246086:Onecut3|mmu:13813:Eomes|mmu:20728:Spic|mmu:19988:Gm6807|mmu:107751:Prrxl1|mmu:23886:Gdf15|mmu:11602:Angpt4|mmu:75668:Rasl10a|mmu:244091:Fsd2|mmu:20423:Shh|mmu:230163:Aldob|mmu:12655:Chil3|mmu:14472:Gbx2|mmu:210757:Themis|mmu:18935:Phox2b	http://amigo.geneontology.org/amigo/term/GO:0005634
integral component of plasma membrane	cellular_component	GO:0005887	23	1232	2.66	4e-05	0.00528892	mmu:16510:Kcnh1|mmu:15561:Htr3a|mmu:14723:Gp1ba|mmu:19713:Ret|mmu:28253:Slco1b2|mmu:228139:P2rx3|mmu:78826:P2ry10|mmu:22068:Trpc6|mmu:22329:Vcam1|mmu:277328:Trpa1|mmu:243655:Klre1|mmu:213439:Gpr174|mmu:12483:Gm29439|mmu:52331:Stbd1|mmu:17059:Klrb1c|mmu:15552:Htr1d|mmu:243816:Gp6|mmu:15567:Slc6a4|mmu:12483:Cd22|mmu:243764:Chrm2|mmu:20274:Scn9a|mmu:56760:Clec1b|mmu:14064:F2rl2	http://amigo.geneontology.org/amigo/term/GO:0005887
extracellular space	cellular_component	GO:0005615	20	1684	1.69	0.0190619	0.223871	mmu:12803:Cntf|mmu:22364:Igkv1-99|mmu:22364:Igkv1-122|mmu:22363:Igkv3-3|mmu:22363:Igkv3-1|mmu:101488143:Hbb-bs|mmu:271047:Serpina3b|mmu:14990:H2-M2|mmu:14723:Gp1ba|mmu:14133:Fcna|mmu:57349:Ppbp|mmu:15510:Hspd1-ps4|mmu:22329:Vcam1|mmu:20562:Slit1|mmu:15122:Hba-a2|mmu:20423:Shh|mmu:23886:Gdf15|mmu:22364:Igkv4-63|mmu:667977:Gm8909|mmu:11602:Angpt4	http://amigo.geneontology.org/amigo/term/GO:0005615
cell surface	cellular_component	GO:0009986	18	679	3.78	3.23e-06	0.000854708	mmu:12483:Gm29439|mmu:16510:Kcnh1|mmu:27218:Slamf1|mmu:15510:Hspd1-ps4|mmu:12526:Cd8b1|mmu:17480:Mpl|mmu:14990:H2-M2|mmu:12483:Cd22|mmu:71326:Treml1|mmu:225825:Cd226|mmu:17975:Gm12020|mmu:17059:Klrb1c|mmu:20423:Shh|mmu:14729:Gp5|mmu:243655:Klre1|mmu:16399:Itga2b|mmu:11801:Cd5l|mmu:22329:Vcam1	http://amigo.geneontology.org/amigo/term/GO:0009986
external side of plasma membrane	cellular_component	GO:0009897	16	564	4.04	4.92e-06	0.001041	mmu:12902:Cr2|mmu:50931:Il27ra|mmu:16521:Kcnj5|mmu:12526:Cd8b1|mmu:14990:H2-M2|mmu:12483:Cd22|mmu:27218:Slamf1|mmu:225825:Cd226|mmu:22329:Vcam1|mmu:12145:Cxcr5|mmu:17059:Klrb1c|mmu:381809:Clec4b2|mmu:243655:Klre1|mmu:16399:Itga2b|mmu:667977:Gm8909|mmu:12483:Gm29439	http://amigo.geneontology.org/amigo/term/GO:0009897
identical protein binding	molecular_function	GO:0042802	16	1767	1.29	0.188895	0.328074	mmu:231932:Gimap7|mmu:16510:Kcnh1|mmu:230163:Aldob|mmu:15567:Slc6a4|mmu:16399:Itga2b|mmu:17059:Klrb1c|mmu:228139:P2rx3|mmu:67804:3222401L13Rik|mmu:27218:Slamf1|mmu:14120:Fbp2|mmu:15561:Htr3a|mmu:277328:Trpa1|mmu:243655:Klre1|mmu:14433:Gm7336|mmu:117148:Necab2|mmu:17975:Gm12020	http://amigo.geneontology.org/amigo/term/GO:0042802
molecular_function	molecular_function	GO:0003674	15	6000	0.36	1	1	mmu:14472:Gbx2|mmu:22364:Igkv1-99|mmu:22364:Igkv1-122|mmu:66643:Lix1|mmu:433099:Ly6g6f|mmu:71421:Amtn|mmu:77058:Fcnaos|mmu:381809:Clec4b2|mmu:54368:Gp9|mmu:268288:Samd3|mmu:20423:Shh|mmu:22364:Igkv4-63|mmu:22441:Xlr|mmu:545798:Tmem233|mmu:382105:Gm42756	http://amigo.geneontology.org/amigo/term/GO:0003674
cell adhesion	biological_process	GO:0007155	14	572	3.49	8.74e-05	0.0102698	mmu:23828:Bves|mmu:16399:Itga2b|mmu:381924:4931431B13Rik|mmu:27218:Slamf1|mmu:14723:Gp1ba|mmu:19713:Ret|mmu:71421:Amtn|mmu:225825:Cd226|mmu:22329:Vcam1|mmu:12483:Cd22|mmu:381924:Itgad|mmu:20612:Siglec1|mmu:12483:Gm29439|mmu:54368:Gp9	http://amigo.geneontology.org/amigo/term/GO:0007155
extracellular region	cellular_component	GO:0005576	13	1684	1.1	0.407091	0.512256	mmu:12655:Chil3|mmu:271047:Serpina3b|mmu:50931:Il27ra|mmu:20612:Siglec1|mmu:71421:Amtn|mmu:14133:Fcna|mmu:18782:Pla2g2d|mmu:20562:Slit1|mmu:20423:Shh|mmu:23886:Gdf15|mmu:70945:Mmrn1|mmu:11801:Cd5l|mmu:11602:Angpt4	http://amigo.geneontology.org/amigo/term/GO:0005576
multicellular organism development	biological_process	GO:0007275	12	1092	1.57	0.0910681	0.260674	mmu:12803:Cntf|mmu:14433:Gm7336|mmu:210757:Themis|mmu:23828:Bves|mmu:19649:Robo3|mmu:19713:Ret|mmu:13813:Eomes|mmu:20562:Slit1|mmu:107751:Prrxl1|mmu:20423:Shh|mmu:18935:Phox2b|mmu:11602:Angpt4	http://amigo.geneontology.org/amigo/term/GO:0007275
endoplasmic reticulum	cellular_component	GO:0005783	12	1490	1.15	0.359823	0.46826	mmu:12655:Chil3|mmu:22364:Igkv1-99|mmu:382105:Gm42756|mmu:22364:Igkv1-122|mmu:20104:Gm15157|mmu:52331:Stbd1|mmu:76157:Slc35d3|mmu:19988:Gm6807|mmu:22329:Vcam1|mmu:20423:Shh|mmu:22364:Igkv4-63|mmu:83408:Gimap3	http://amigo.geneontology.org/amigo/term/GO:0005783
metal ion binding	molecular_function	GO:0046872	12	3098	0.55	0.991579	1	mmu:15567:Slc6a4|mmu:16399:Itga2b|mmu:381924:4931431B13Rik|mmu:72090:Entpd8|mmu:14133:Fcna|mmu:18782:Pla2g2d|mmu:14120:Fbp2|mmu:20423:Shh|mmu:241489:Pde11a|mmu:381924:Itgad|mmu:117148:Necab2|mmu:11602:Angpt4	http://amigo.geneontology.org/amigo/term/GO:0046872
axon	cellular_component	GO:0030424	11	434	3.61	0.000362379	0.0273596	mmu:20272:Scn7a|mmu:16510:Kcnh1|mmu:64011:Nrgn|mmu:12803:Cntf|mmu:19649:Robo3|mmu:19713:Ret|mmu:20274:Scn9a|mmu:15561:Htr3a|mmu:20423:Shh|mmu:277328:Trpa1|mmu:228139:P2rx3	http://amigo.geneontology.org/amigo/term/GO:0030424
ion transport	biological_process	GO:0006811	11	586	2.67	0.00368553	0.0905954	mmu:16510:Kcnh1|mmu:16521:Kcnj5|mmu:667742:Piezo2|mmu:20274:Scn9a|mmu:277328:Trpa1|mmu:28253:Slco1b2|mmu:22068:Trpc6|mmu:11936:Fxyd2|mmu:15561:Htr3a|mmu:242341:Atp6v0d2|mmu:228139:P2rx3	http://amigo.geneontology.org/amigo/term/GO:0006811
signal transduction	biological_process	GO:0007165	11	1142	1.37	0.188365	0.328074	mmu:75668:Rasl10a|mmu:78826:P2ry10|mmu:243764:Chrm2|mmu:15552:Htr1d|mmu:12145:Cxcr5|mmu:15561:Htr3a|mmu:20423:Shh|mmu:14064:F2rl2|mmu:241489:Pde11a|mmu:213439:Gpr174|mmu:11602:Angpt4	http://amigo.geneontology.org/amigo/term/GO:0007165
cellular_component	cellular_component	GO:0005575	11	4815	0.33	0.999999	1	mmu:14472:Gbx2|mmu:75668:Rasl10a|mmu:626615:Apol11a|mmu:433099:Ly6g6f|mmu:629303:Heatr9|mmu:11602:Angpt4|mmu:65115:Bean1|mmu:268288:Samd3|mmu:20423:Shh|mmu:242248:Bank1|mmu:620078:C130026I21Rik	http://amigo.geneontology.org/amigo/term/GO:0005575
biological_process	biological_process	GO:0008150	11	5314	0.29	1	1	mmu:14472:Gbx2|mmu:244091:Fsd2|mmu:75668:Rasl10a|mmu:626615:Apol11a|mmu:433099:Ly6g6f|mmu:54368:Gp9|mmu:65115:Bean1|mmu:268288:Samd3|mmu:20423:Shh|mmu:545798:Tmem233|mmu:382105:Gm42756	http://amigo.geneontology.org/amigo/term/GO:0008150
immune response	biological_process	GO:0006955	10	382	3.73	0.000518376	0.0342452	mmu:22364:Igkv1-99|mmu:22364:Igkv1-122|mmu:22363:Igkv3-3|mmu:22363:Igkv3-1|mmu:14990:H2-M2|mmu:57349:Ppbp|mmu:12145:Cxcr5|mmu:22364:Igkv4-63|mmu:14999:Ighm|mmu:667977:Gm8909	http://amigo.geneontology.org/amigo/term/GO:0006955
nucleotide binding	molecular_function	GO:0000166	10	1672	0.85	0.736501	0.783969	mmu:75668:Rasl10a|mmu:23828:Bves|mmu:432516:Myo1a|mmu:72090:Entpd8|mmu:15510:Hspd1-ps4|mmu:19713:Ret|mmu:270160:Rab39|mmu:228139:P2rx3|mmu:545486:Tubb1|mmu:83408:Gimap3	http://amigo.geneontology.org/amigo/term/GO:0000166
cytosol	cellular_component	GO:0005829	10	3398	0.42	0.999558	1	mmu:12803:Cntf|mmu:14433:Gm7336|mmu:622402:Akr1c12|mmu:246086:Onecut3|mmu:20104:Gm15157|mmu:15510:Hspd1-ps4|mmu:52331:Stbd1|mmu:14120:Fbp2|mmu:231932:Gimap7|mmu:230163:Aldob	http://amigo.geneontology.org/amigo/term/GO:0005829
carbohydrate binding	molecular_function	GO:0030246	9	200	6.41	1.97e-05	0.0034647	mmu:12655:Chil3|mmu:12483:Cd22|mmu:14133:Fcna|mmu:52331:Stbd1|mmu:56760:Clec1b|mmu:17059:Klrb1c|mmu:243655:Klre1|mmu:20612:Siglec1|mmu:12483:Gm29439	http://amigo.geneontology.org/amigo/term/GO:0030246
neuronal cell body	cellular_component	GO:0043025	9	612	2.09	0.0325225	0.246635	mmu:12803:Cntf|mmu:16510:Kcnh1|mmu:64011:Nrgn|mmu:17480:Mpl|mmu:432516:Myo1a|mmu:19713:Ret|mmu:15561:Htr3a|mmu:20423:Shh|mmu:228139:P2rx3	http://amigo.geneontology.org/amigo/term/GO:0043025
Golgi apparatus	cellular_component	GO:0005794	9	1309	0.98	0.571993	0.650104	mmu:17480:Mpl|mmu:67468:RP23-220F20.4|mmu:270160:Rab39|mmu:76157:Slc35d3|mmu:15510:Hspd1-ps4|mmu:22329:Vcam1|mmu:20423:Shh|mmu:23886:Gdf15|mmu:228139:P2rx3	http://amigo.geneontology.org/amigo/term/GO:0005794
DNA binding	molecular_function	GO:0003677	9	1725	0.74	0.853772	0.892619	mmu:12902:Cr2|mmu:14472:Gbx2|mmu:246086:Onecut3|mmu:13813:Eomes|mmu:20728:Spic|mmu:11602:Angpt4|mmu:107751:Prrxl1|mmu:18935:Phox2b|mmu:17975:Gm12020	http://amigo.geneontology.org/amigo/term/GO:0003677
early endosome	cellular_component	GO:0005769	8	233	4.89	0.00033507	0.0273596	mmu:12483:Cd22|mmu:19713:Ret|mmu:15510:Hspd1-ps4|mmu:22329:Vcam1|mmu:76157:Slc35d3|mmu:242341:Atp6v0d2|mmu:20612:Siglec1|mmu:12483:Gm29439	http://amigo.geneontology.org/amigo/term/GO:0005769
nervous system development	biological_process	GO:0007399	8	427	2.67	0.0123757	0.174416	mmu:12803:Cntf|mmu:20272:Scn7a|mmu:11567:Avil|mmu:19713:Ret|mmu:20562:Slit1|mmu:107751:Prrxl1|mmu:18935:Phox2b|mmu:19649:Robo3	http://amigo.geneontology.org/amigo/term/GO:0007399
immune system process	biological_process	GO:0002376	8	483	2.36	0.0235631	0.246635	mmu:12902:Cr2|mmu:210757:Themis|mmu:12526:Cd8b1|mmu:13813:Eomes|mmu:14133:Fcna|mmu:27218:Slamf1|mmu:14999:Ighm|mmu:11801:Cd5l	http://amigo.geneontology.org/amigo/term/GO:0002376
cell junction	cellular_component	GO:0030054	8	883	1.29	0.286729	0.405177	mmu:16510:Kcnh1|mmu:15567:Slc6a4|mmu:23828:Bves|mmu:11567:Avil|mmu:64011:Nrgn|mmu:243764:Chrm2|mmu:14120:Fbp2|mmu:15561:Htr3a	http://amigo.geneontology.org/amigo/term/GO:0030054
signaling receptor binding	molecular_function	GO:0005102	7	407	2.45	0.0277526	0.246635	mmu:14990:H2-M2|mmu:14133:Fcna|mmu:667977:Gm8909|mmu:20562:Slit1|mmu:242248:Bank1|mmu:17975:Gm12020|mmu:11602:Angpt4	http://amigo.geneontology.org/amigo/term/GO:0005102
dendrite	cellular_component	GO:0030425	7	521	1.91	0.079857	0.249322	mmu:16510:Kcnh1|mmu:64011:Nrgn|mmu:20104:Gm15157|mmu:243764:Chrm2|mmu:19713:Ret|mmu:15552:Htr1d|mmu:20423:Shh	http://amigo.geneontology.org/amigo/term/GO:0030425
calcium ion binding	molecular_function	GO:0005509	7	613	1.63	0.146942	0.292522	mmu:70945:Mmrn1|mmu:19713:Ret|mmu:18782:Pla2g2d|mmu:20562:Slit1|mmu:20423:Shh|mmu:117148:Necab2|mmu:17975:Gm12020	http://amigo.geneontology.org/amigo/term/GO:0005509
protein-containing complex binding	molecular_function	GO:0044877	7	637	1.57	0.167818	0.311746	mmu:12803:Cntf|mmu:16510:Kcnh1|mmu:381924:4931431B13Rik|mmu:15510:Hspd1-ps4|mmu:15122:Hba-a2|mmu:381924:Itgad|mmu:101488143:Hbb-bs	http://amigo.geneontology.org/amigo/term/GO:0044877
endosome	cellular_component	GO:0005768	7	677	1.47	0.205258	0.340527	mmu:16510:Kcnh1|mmu:15567:Slc6a4|mmu:19713:Ret|mmu:67804:3222401L13Rik|mmu:242341:Atp6v0d2|mmu:14999:Ighm|mmu:83408:Gimap3	http://amigo.geneontology.org/amigo/term/GO:0005768
cell differentiation	biological_process	GO:0030154	7	1004	0.99	0.560202	0.640144	mmu:12803:Cntf|mmu:246086:Onecut3|mmu:19649:Robo3|mmu:13813:Eomes|mmu:20728:Spic|mmu:20562:Slit1|mmu:11602:Angpt4	http://amigo.geneontology.org/amigo/term/GO:0030154
regulation of transcription, DNA-templated	biological_process	GO:0006355	7	1075	0.93	0.630743	0.699575	mmu:14472:Gbx2|mmu:18935:Phox2b|mmu:13813:Eomes|mmu:20728:Spic|mmu:107751:Prrxl1|mmu:20423:Shh|mmu:76373:Zfp773	http://amigo.geneontology.org/amigo/term/GO:0006355
positive regulation of transcription by RNA polymerase II	biological_process	GO:0045944	7	1208	0.83	0.743815	0.78937	mmu:14472:Gbx2|mmu:246086:Onecut3|mmu:13813:Eomes|mmu:20728:Spic|mmu:20423:Shh|mmu:18935:Phox2b|mmu:17975:Gm12020	http://amigo.geneontology.org/amigo/term/GO:0045944
hydrolase activity	molecular_function	GO:0016787	7	1555	0.64	0.918877	0.948489	mmu:12655:Chil3|mmu:72090:Entpd8|mmu:18782:Pla2g2d|mmu:14120:Fbp2|mmu:20423:Shh|mmu:241489:Pde11a|mmu:11602:Angpt4	http://amigo.geneontology.org/amigo/term/GO:0016787
B cell activation	biological_process	GO:0042113	6	34	25.14	3.61e-07	0.000190868	mmu:12902:Cr2|mmu:12483:Cd22|mmu:15510:Hspd1-ps4|mmu:12145:Cxcr5|mmu:242248:Bank1|mmu:12483:Gm29439	http://amigo.geneontology.org/amigo/term/GO:0042113
blood coagulation	biological_process	GO:0007596	6	77	11.1	2.75e-05	0.0041527	mmu:70945:Mmrn1|mmu:14723:Gp1ba|mmu:54368:Gp9|mmu:20423:Shh|mmu:14064:F2rl2|mmu:243816:Gp6	http://amigo.geneontology.org/amigo/term/GO:0007596
ion channel activity	molecular_function	GO:0005216	6	172	4.97	0.00168931	0.06193	mmu:16510:Kcnh1|mmu:20274:Scn9a|mmu:22068:Trpc6|mmu:15561:Htr3a|mmu:277328:Trpa1|mmu:228139:P2rx3	http://amigo.geneontology.org/amigo/term/GO:0005216
membrane raft	cellular_component	GO:0045121	6	282	3.03	0.0165498	0.198786	mmu:15567:Slc6a4|mmu:432516:Myo1a|mmu:15510:Hspd1-ps4|mmu:19713:Ret|mmu:20423:Shh|mmu:228139:P2rx3	http://amigo.geneontology.org/amigo/term/GO:0045121
lysosome	cellular_component	GO:0005764	6	409	2.09	0.0732135	0.247068	mmu:15002:H2-Ob|mmu:270160:Rab39|mmu:67804:3222401L13Rik|mmu:230163:Aldob|mmu:14999:Ighm|mmu:83408:Gimap3	http://amigo.geneontology.org/amigo/term/GO:0005764
neuron projection	cellular_component	GO:0043005	6	539	1.59	0.184635	0.324185	mmu:15567:Slc6a4|mmu:17480:Mpl|mmu:432516:Myo1a|mmu:15561:Htr3a|mmu:228139:P2rx3|mmu:11567:Avil	http://amigo.geneontology.org/amigo/term/GO:0043005
negative regulation of apoptotic process	biological_process	GO:0043066	6	547	1.56	0.192999	0.333333	mmu:17480:Mpl|mmu:20104:Gm15157|mmu:15510:Hspd1-ps4|mmu:17975:Gm12020|mmu:20423:Shh|mmu:11602:Angpt4	http://amigo.geneontology.org/amigo/term/GO:0043066
G protein-coupled receptor activity	molecular_function	GO:0004930	6	652	1.31	0.313198	0.430494	mmu:78826:P2ry10|mmu:243764:Chrm2|mmu:12145:Cxcr5|mmu:15552:Htr1d|mmu:14064:F2rl2|mmu:213439:Gpr174	http://amigo.geneontology.org/amigo/term/GO:0004930
sequence-specific DNA binding	molecular_function	GO:0043565	6	672	1.27	0.337526	0.450461	mmu:14472:Gbx2|mmu:13813:Eomes|mmu:20728:Spic|mmu:107751:Prrxl1|mmu:18935:Phox2b|mmu:17975:Gm12020	http://amigo.geneontology.org/amigo/term/GO:0043565
synapse	cellular_component	GO:0045202	6	766	1.12	0.452818	0.550781	mmu:16510:Kcnh1|mmu:15567:Slc6a4|mmu:64011:Nrgn|mmu:243764:Chrm2|mmu:19988:Gm6807|mmu:15561:Htr3a	http://amigo.geneontology.org/amigo/term/GO:0045202
intracellular membrane-bounded organelle	cellular_component	GO:0043231	6	992	0.86	0.696824	0.750043	mmu:14433:Gm7336|mmu:16510:Kcnh1|mmu:15510:Hspd1-ps4|mmu:231932:Gimap7|mmu:14999:Ighm|mmu:230163:Aldob	http://amigo.geneontology.org/amigo/term/GO:0043231
cell projection	cellular_component	GO:0042995	6	1088	0.79	0.775094	0.818455	mmu:16510:Kcnh1|mmu:64011:Nrgn|mmu:11567:Avil|mmu:20274:Scn9a|mmu:67804:3222401L13Rik|mmu:117148:Necab2	http://amigo.geneontology.org/amigo/term/GO:0042995
ATP binding	molecular_function	GO:0005524	6	1384	0.62	0.922238	0.950103	mmu:27405:Abcg3|mmu:432516:Myo1a|mmu:72090:Entpd8|mmu:15510:Hspd1-ps4|mmu:19713:Ret|mmu:228139:P2rx3	http://amigo.geneontology.org/amigo/term/GO:0005524
negative regulation of immunoglobulin secretion	biological_process	GO:0051025	5	5	142.46	4.05e-09	4.28e-06	mmu:12483:Cd22|mmu:22364:Igkv4-63|mmu:22364:Igkv1-122|mmu:12483:Gm29439|mmu:22364:Igkv1-99	http://amigo.geneontology.org/amigo/term/GO:0051025
positive regulation of interferon-gamma production	biological_process	GO:0032729	5	80	8.9	0.000341639	0.0273596	mmu:15510:Hspd1-ps4|mmu:243655:Klre1|mmu:50931:Il27ra|mmu:225825:Cd226|mmu:27218:Slamf1	http://amigo.geneontology.org/amigo/term/GO:0032729
immunoglobulin production	biological_process	GO:0002377	5	146	4.88	0.00437228	0.0979715	mmu:22364:Igkv4-63|mmu:22364:Igkv1-122|mmu:22363:Igkv3-3|mmu:22364:Igkv1-99|mmu:22363:Igkv3-1	http://amigo.geneontology.org/amigo/term/GO:0002377
adaptive immune response	biological_process	GO:0002250	5	170	4.19	0.00805488	0.139574	mmu:13813:Eomes|mmu:12526:Cd8b1|mmu:210757:Themis|mmu:14999:Ighm|mmu:27218:Slamf1	http://amigo.geneontology.org/amigo/term/GO:0002250
axon guidance	biological_process	GO:0007411	5	180	3.96	0.0100834	0.153395	mmu:20423:Shh|mmu:14472:Gbx2|mmu:19649:Robo3|mmu:20562:Slit1|mmu:107751:Prrxl1	http://amigo.geneontology.org/amigo/term/GO:0007411
carbohydrate metabolic process	biological_process	GO:0005975	5	181	3.94	0.0103037	0.153395	mmu:12655:Chil3|mmu:14433:Gm7336|mmu:52331:Stbd1|mmu:14120:Fbp2|mmu:16833:Ldhc	http://amigo.geneontology.org/amigo/term/GO:0005975
inflammatory response	biological_process	GO:0006954	5	348	2.05	0.103444	0.265094	mmu:12655:Chil3|mmu:57349:Ppbp|mmu:18782:Pla2g2d|mmu:11801:Cd5l|mmu:20274:Scn9a	http://amigo.geneontology.org/amigo/term/GO:0006954
GTP binding	molecular_function	GO:0005525	5	350	2.04	0.105279	0.265094	mmu:231932:Gimap7|mmu:83408:Gimap3|mmu:75668:Rasl10a|mmu:270160:Rab39|mmu:545486:Tubb1	http://amigo.geneontology.org/amigo/term/GO:0005525
RNA polymerase II transcription regulatory region sequence-specific DNA binding	molecular_function	GO:0000977	5	366	1.95	0.120526	0.275726	mmu:246086:Onecut3|mmu:13813:Eomes|mmu:14472:Gbx2|mmu:18935:Phox2b|mmu:107751:Prrxl1	http://amigo.geneontology.org/amigo/term/GO:0000977
transmembrane transport	biological_process	GO:0055085	5	418	1.7	0.176414	0.316041	mmu:22068:Trpc6|mmu:277328:Trpa1|mmu:28253:Slco1b2|mmu:16510:Kcnh1|mmu:20274:Scn9a	http://amigo.geneontology.org/amigo/term/GO:0055085
catalytic activity	molecular_function	GO:0003824	5	463	1.54	0.231167	0.36199	mmu:11656:Alas2|mmu:230163:Aldob|mmu:241489:Pde11a|mmu:14120:Fbp2|mmu:16833:Ldhc	http://amigo.geneontology.org/amigo/term/GO:0003824
DNA-binding transcription activator activity, RNA polymerase II-specific	molecular_function	GO:0001228	5	490	1.45	0.266084	0.391169	mmu:246086:Onecut3|mmu:20728:Spic|mmu:18935:Phox2b|mmu:13813:Eomes|mmu:14472:Gbx2	http://amigo.geneontology.org/amigo/term/GO:0001228
positive regulation of gene expression	biological_process	GO:0010628	5	528	1.35	0.316941	0.432825	mmu:20423:Shh|mmu:12803:Cntf|mmu:17480:Mpl|mmu:19713:Ret|mmu:15567:Slc6a4	http://amigo.geneontology.org/amigo/term/GO:0010628
perinuclear region of cytoplasm	cellular_component	GO:0048471	5	640	1.11	0.469286	0.562399	mmu:20104:Gm15157|mmu:230163:Aldob|mmu:16510:Kcnh1|mmu:52331:Stbd1|mmu:237858:Tusc5	http://amigo.geneontology.org/amigo/term/GO:0048471
protein homodimerization activity	molecular_function	GO:0042803	5	671	1.06	0.509983	0.598609	mmu:12902:Cr2|mmu:231932:Gimap7|mmu:67804:3222401L13Rik|mmu:22068:Trpc6|mmu:23886:Gdf15	http://amigo.geneontology.org/amigo/term/GO:0042803
G protein-coupled receptor signaling pathway	biological_process	GO:0007186	5	1644	0.43	0.989719	1	mmu:15552:Htr1d|mmu:78826:P2ry10|mmu:243764:Chrm2|mmu:12145:Cxcr5|mmu:213439:Gpr174	http://amigo.geneontology.org/amigo/term/GO:0007186
B cell proliferation	biological_process	GO:0042100	4	43	13.25	0.000333206	0.0273596	mmu:12902:Cr2|mmu:15510:Hspd1-ps4|mmu:22363:Igkv3-3|mmu:22363:Igkv3-1	http://amigo.geneontology.org/amigo/term/GO:0042100
hemostasis	biological_process	GO:0007599	4	46	12.39	0.000423143	0.0298175	mmu:14064:F2rl2|mmu:243816:Gp6|mmu:14723:Gp1ba|mmu:54368:Gp9	http://amigo.geneontology.org/amigo/term/GO:0007599
cation channel activity	molecular_function	GO:0005261	4	58	9.82	0.00095922	0.0480651	mmu:667742:Piezo2|mmu:20272:Scn7a|mmu:22068:Trpc6|mmu:20274:Scn9a	http://amigo.geneontology.org/amigo/term/GO:0005261
integral component of presynaptic membrane	cellular_component	GO:0099056	4	92	6.19	0.00473923	0.0979715	mmu:228139:P2rx3|mmu:15567:Slc6a4|mmu:16510:Kcnh1|mmu:15561:Htr3a	http://amigo.geneontology.org/amigo/term/GO:0099056
positive regulation of neuron differentiation	biological_process	GO:0045666	4	112	5.09	0.0091596	0.148807	mmu:20423:Shh|mmu:18935:Phox2b|mmu:22068:Trpc6|mmu:67468:RP23-220F20.4	http://amigo.geneontology.org/amigo/term/GO:0045666
regulation of membrane potential	biological_process	GO:0042391	4	113	5.04	0.00943241	0.148807	mmu:23828:Bves|mmu:667742:Piezo2|mmu:16510:Kcnh1|mmu:15561:Htr3a	http://amigo.geneontology.org/amigo/term/GO:0042391
positive regulation of MAPK cascade	biological_process	GO:0043410	4	129	4.42	0.0145318	0.189631	mmu:12803:Cntf|mmu:23886:Gdf15|mmu:242248:Bank1|mmu:19713:Ret	http://amigo.geneontology.org/amigo/term/GO:0043410
neuron differentiation	biological_process	GO:0030182	4	164	3.47	0.0309332	0.246635	mmu:13813:Eomes|mmu:18935:Phox2b|mmu:19713:Ret|mmu:107751:Prrxl1	http://amigo.geneontology.org/amigo/term/GO:0030182
chemical synaptic transmission	biological_process	GO:0007268	4	184	3.1	0.0437602	0.246635	mmu:15552:Htr1d|mmu:228139:P2rx3|mmu:243764:Chrm2|mmu:15561:Htr3a	http://amigo.geneontology.org/amigo/term/GO:0007268
cell surface receptor signaling pathway	biological_process	GO:0007166	4	186	3.06	0.045184	0.246635	mmu:12483:Cd22|mmu:56760:Clec1b|mmu:12483:Gm29439|mmu:277328:Trpa1	http://amigo.geneontology.org/amigo/term/GO:0007166
endocytosis	biological_process	GO:0006897	4	189	3.01	0.0473676	0.246635	mmu:20423:Shh|mmu:67804:3222401L13Rik|mmu:20612:Siglec1|mmu:17975:Gm12020	http://amigo.geneontology.org/amigo/term/GO:0006897
receptor complex	cellular_component	GO:0043235	4	215	2.65	0.0686789	0.247068	mmu:12902:Cr2|mmu:228139:P2rx3|mmu:50931:Il27ra|mmu:19713:Ret	http://amigo.geneontology.org/amigo/term/GO:0043235
postsynaptic membrane	cellular_component	GO:0045211	4	219	2.6	0.0723304	0.247068	mmu:15561:Htr3a|mmu:16510:Kcnh1|mmu:243764:Chrm2|mmu:64011:Nrgn	http://amigo.geneontology.org/amigo/term/GO:0045211
extracellular matrix	cellular_component	GO:0031012	4	267	2.13	0.123324	0.275726	mmu:71421:Amtn|mmu:20272:Scn7a|mmu:20423:Shh|mmu:14723:Gp1ba	http://amigo.geneontology.org/amigo/term/GO:0031012
GTPase activity	molecular_function	GO:0003924	4	294	1.94	0.157163	0.301491	mmu:231932:Gimap7|mmu:75668:Rasl10a|mmu:270160:Rab39|mmu:545486:Tubb1	http://amigo.geneontology.org/amigo/term/GO:0003924
signaling receptor activity	molecular_function	GO:0038023	4	305	1.87	0.171839	0.312608	mmu:12902:Cr2|mmu:71326:Treml1|mmu:27218:Slamf1|mmu:17059:Klrb1c	http://amigo.geneontology.org/amigo/term/GO:0038023
lipid binding	molecular_function	GO:0008289	4	312	1.83	0.181416	0.320664	mmu:67804:3222401L13Rik|mmu:16510:Kcnh1|mmu:626615:Apol11a|mmu:63954:Rbp7	http://amigo.geneontology.org/amigo/term/GO:0008289
apical plasma membrane	cellular_component	GO:0016324	4	345	1.65	0.228686	0.358637	mmu:14064:F2rl2|mmu:277328:Trpa1|mmu:432516:Myo1a|mmu:242341:Atp6v0d2	http://amigo.geneontology.org/amigo/term/GO:0016324
actin binding	molecular_function	GO:0003779	4	363	1.57	0.255651	0.383296	mmu:11567:Avil|mmu:22068:Trpc6|mmu:14525:Gcsam|mmu:432516:Myo1a	http://amigo.geneontology.org/amigo/term/GO:0003779
protein kinase binding	molecular_function	GO:0019901	4	530	1.08	0.5127	0.600137	mmu:16510:Kcnh1|mmu:225825:Cd226|mmu:14525:Gcsam|mmu:20104:Gm15157	http://amigo.geneontology.org/amigo/term/GO:0019901
nucleolus	cellular_component	GO:0005730	4	727	0.78	0.750831	0.796017	mmu:23828:Bves|mmu:19988:Gm6807|mmu:20104:Gm15157|mmu:17975:Gm12020	http://amigo.geneontology.org/amigo/term/GO:0005730
DNA-binding transcription factor activity	molecular_function	GO:0003700	4	738	0.77	0.76101	0.805193	mmu:246086:Onecut3|mmu:20728:Spic|mmu:13813:Eomes|mmu:107751:Prrxl1	http://amigo.geneontology.org/amigo/term/GO:0003700
cytoskeleton	cellular_component	GO:0005856	4	1289	0.44	0.979729	0.995556	mmu:11567:Avil|mmu:14433:Gm7336|mmu:230163:Aldob|mmu:545486:Tubb1	http://amigo.geneontology.org/amigo/term/GO:0005856
mitochondrion	cellular_component	GO:0005739	4	1723	0.33	0.997911	1	mmu:11656:Alas2|mmu:14433:Gm7336|mmu:15510:Hspd1-ps4|mmu:83408:Gimap3	http://amigo.geneontology.org/amigo/term/GO:0005739
nucleoplasm	cellular_component	GO:0005654	4	2943	0.19	0.999998	1	mmu:20272:Scn7a|mmu:18935:Phox2b|mmu:17975:Gm12020|mmu:14120:Fbp2	http://amigo.geneontology.org/amigo/term/GO:0005654
serotonin binding	molecular_function	GO:0051378	3	14	30.53	0.000215028	0.0227285	mmu:15552:Htr1d|mmu:15567:Slc6a4|mmu:15561:Htr3a	http://amigo.geneontology.org/amigo/term/GO:0051378
heterotypic cell-cell adhesion	biological_process	GO:0034113	3	22	19.43	0.000697597	0.0433741	mmu:381924:4931431B13Rik|mmu:381924:Itgad|mmu:22329:Vcam1	http://amigo.geneontology.org/amigo/term/GO:0034113
behavioral response to pain	biological_process	GO:0048266	3	23	18.58	0.000784495	0.0460673	mmu:228139:P2rx3|mmu:193003:Pirt|mmu:20274:Scn9a	http://amigo.geneontology.org/amigo/term/GO:0048266
positive regulation of natural killer cell mediated cytotoxicity	biological_process	GO:0045954	3	24	17.81	0.000877977	0.0480651	mmu:243655:Klre1|mmu:225825:Cd226|mmu:17059:Klrb1c	http://amigo.geneontology.org/amigo/term/GO:0045954
integrin complex	cellular_component	GO:0008305	3	27	15.83	0.0011998	0.0551388	mmu:16399:Itga2b|mmu:381924:4931431B13Rik|mmu:381924:Itgad	http://amigo.geneontology.org/amigo/term/GO:0008305
erythrocyte development	biological_process	GO:0048821	3	30	14.25	0.00158742	0.06193	mmu:11656:Alas2|mmu:20104:Gm15157|mmu:15122:Hba-a2	http://amigo.geneontology.org/amigo/term/GO:0048821
positive regulation of Rho protein signal transduction	biological_process	GO:0035025	3	35	12.21	0.00239164	0.0716969	mmu:14064:F2rl2|mmu:78826:P2ry10|mmu:213439:Gpr174	http://amigo.geneontology.org/amigo/term/GO:0035025
homeostasis of number of cells	biological_process	GO:0048872	3	36	11.87	0.00257756	0.0716969	mmu:17480:Mpl|mmu:22363:Igkv3-3|mmu:22363:Igkv3-1	http://amigo.geneontology.org/amigo/term/GO:0048872
neuronal action potential	biological_process	GO:0019228	3	36	11.87	0.00257756	0.0716969	mmu:20272:Scn7a|mmu:228139:P2rx3|mmu:20274:Scn9a	http://amigo.geneontology.org/amigo/term/GO:0019228
positive regulation of cytosolic calcium ion concentration involved in phospholipase C-activating G protein-coupled signaling pathway	biological_process	GO:0051482	3	37	11.55	0.00277216	0.0751327	mmu:14064:F2rl2|mmu:78826:P2ry10|mmu:213439:Gpr174	http://amigo.geneontology.org/amigo/term/GO:0051482
negative regulation of interleukin-6 production	biological_process	GO:0032715	3	50	8.55	0.00614616	0.113974	mmu:242248:Bank1|mmu:50931:Il27ra|mmu:27218:Slamf1	http://amigo.geneontology.org/amigo/term/GO:0032715
neural crest cell migration	biological_process	GO:0001755	3	50	8.55	0.00614616	0.113974	mmu:20423:Shh|mmu:14472:Gbx2|mmu:19713:Ret	http://amigo.geneontology.org/amigo/term/GO:0001755
response to toxic substance	biological_process	GO:0009636	3	50	8.55	0.00614616	0.113974	mmu:15552:Htr1d|mmu:15567:Slc6a4|mmu:20274:Scn9a	http://amigo.geneontology.org/amigo/term/GO:0009636
sodium ion transmembrane transport	biological_process	GO:0035725	3	65	6.57	0.0121736	0.173885	mmu:20272:Scn7a|mmu:15567:Slc6a4|mmu:20274:Scn9a	http://amigo.geneontology.org/amigo/term/GO:0035725
cytoplasmic ribonucleoprotein granule	cellular_component	GO:0036464	3	72	5.94	0.0158254	0.196793	mmu:19988:Gm6807|mmu:20104:Gm15157|mmu:17975:Gm12020	http://amigo.geneontology.org/amigo/term/GO:0036464
integrin-mediated signaling pathway	biological_process	GO:0007229	3	79	5.41	0.0200271	0.22762	mmu:16399:Itga2b|mmu:381924:4931431B13Rik|mmu:381924:Itgad	http://amigo.geneontology.org/amigo/term/GO:0007229
neurotransmitter receptor activity	molecular_function	GO:0030594	3	82	5.21	0.0219975	0.24062	mmu:15552:Htr1d|mmu:243764:Chrm2|mmu:15561:Htr3a	http://amigo.geneontology.org/amigo/term/GO:0030594
cell-matrix adhesion	biological_process	GO:0007160	3	85	5.03	0.0240697	0.246635	mmu:16399:Itga2b|mmu:22329:Vcam1|mmu:14729:Gp5	http://amigo.geneontology.org/amigo/term/GO:0007160
negative regulation of translation	biological_process	GO:0017148	3	86	4.97	0.0247831	0.246635	mmu:14433:Gm7336|mmu:11602:Angpt4|mmu:17975:Gm12020	http://amigo.geneontology.org/amigo/term/GO:0017148
cell morphogenesis	biological_process	GO:0000902	3	98	4.36	0.0342221	0.246635	mmu:14723:Gp1ba|mmu:22363:Igkv3-3|mmu:22363:Igkv3-1	http://amigo.geneontology.org/amigo/term/GO:0000902
protein phosphatase binding	molecular_function	GO:0019903	3	110	3.89	0.0452567	0.246635	mmu:12483:Cd22|mmu:243655:Klre1|mmu:12483:Gm29439	http://amigo.geneontology.org/amigo/term/GO:0019903
potassium ion transport	biological_process	GO:0006813	3	128	3.34	0.0646667	0.247068	mmu:11936:Fxyd2|mmu:16510:Kcnh1|mmu:16521:Kcnj5	http://amigo.geneontology.org/amigo/term/GO:0006813
voltage-gated ion channel activity	molecular_function	GO:0005244	3	133	3.21	0.0706351	0.247068	mmu:16510:Kcnh1|mmu:16521:Kcnj5|mmu:20274:Scn9a	http://amigo.geneontology.org/amigo/term/GO:0005244
regulation of ion transmembrane transport	biological_process	GO:0034765	3	134	3.19	0.0718576	0.247068	mmu:16510:Kcnh1|mmu:16521:Kcnj5|mmu:20274:Scn9a	http://amigo.geneontology.org/amigo/term/GO:0034765
neuron migration	biological_process	GO:0001764	3	136	3.14	0.0743308	0.247068	mmu:19649:Robo3|mmu:18935:Phox2b|mmu:107751:Prrxl1	http://amigo.geneontology.org/amigo/term/GO:0001764
heparin binding	molecular_function	GO:0008201	3	155	2.76	0.0996171	0.263721	mmu:20272:Scn7a|mmu:18782:Pla2g2d|mmu:20562:Slit1	http://amigo.geneontology.org/amigo/term/GO:0008201
ribonucleoprotein complex	cellular_component	GO:1990904	3	157	2.72	0.102457	0.265094	mmu:14433:Gm7336|mmu:20104:Gm15157|mmu:17975:Gm12020	http://amigo.geneontology.org/amigo/term/GO:1990904
focal adhesion	cellular_component	GO:0005925	3	162	2.64	0.109694	0.266622	mmu:16399:Itga2b|mmu:11567:Avil|mmu:15567:Slc6a4	http://amigo.geneontology.org/amigo/term/GO:0005925
autophagy	biological_process	GO:0006914	3	173	2.47	0.126274	0.275726	mmu:66643:Lix1|mmu:52331:Stbd1|mmu:270160:Rab39	http://amigo.geneontology.org/amigo/term/GO:0006914
transmembrane signaling receptor activity	molecular_function	GO:0004888	3	174	2.46	0.127824	0.275726	mmu:243655:Klre1|mmu:56760:Clec1b|mmu:15561:Htr3a	http://amigo.geneontology.org/amigo/term/GO:0004888
metabolic process	biological_process	GO:0008152	3	175	2.44	0.129381	0.275726	mmu:12655:Chil3|mmu:241489:Pde11a|mmu:14120:Fbp2	http://amigo.geneontology.org/amigo/term/GO:0008152
myelin sheath	cellular_component	GO:0043209	3	188	2.27	0.1502	0.294547	mmu:14433:Gm7336|mmu:15510:Hspd1-ps4|mmu:15122:Hba-a2	http://amigo.geneontology.org/amigo/term/GO:0043209
calmodulin binding	molecular_function	GO:0005516	3	191	2.24	0.155148	0.298167	mmu:16510:Kcnh1|mmu:432516:Myo1a|mmu:64011:Nrgn	http://amigo.geneontology.org/amigo/term/GO:0005516
actin filament binding	molecular_function	GO:0051015	3	210	2.04	0.187577	0.328074	mmu:11567:Avil|mmu:432516:Myo1a|mmu:15567:Slc6a4	http://amigo.geneontology.org/amigo/term/GO:0051015
angiogenesis	biological_process	GO:0001525	3	251	1.7	0.262207	0.38926	mmu:20423:Shh|mmu:11602:Angpt4|mmu:17975:Gm12020	http://amigo.geneontology.org/amigo/term/GO:0001525
heart development	biological_process	GO:0007507	3	255	1.68	0.269707	0.391705	mmu:20423:Shh|mmu:23828:Bves|mmu:22329:Vcam1	http://amigo.geneontology.org/amigo/term/GO:0007507
response to bacterium	biological_process	GO:0009617	3	276	1.55	0.30938	0.427079	mmu:20272:Scn7a|mmu:242248:Bank1|mmu:15122:Hba-a2	http://amigo.geneontology.org/amigo/term/GO:0009617
collagen-containing extracellular matrix	cellular_component	GO:0062023	3	315	1.36	0.383171	0.490735	mmu:14133:Fcna|mmu:70945:Mmrn1|mmu:11602:Angpt4	http://amigo.geneontology.org/amigo/term/GO:0062023
DNA-binding transcription factor activity, RNA polymerase II-specific	molecular_function	GO:0000981	3	364	1.17	0.47291	0.566019	mmu:20728:Spic|mmu:18935:Phox2b|mmu:107751:Prrxl1	http://amigo.geneontology.org/amigo/term/GO:0000981
enzyme binding	molecular_function	GO:0019899	3	427	1	0.578506	0.6568	mmu:14433:Gm7336|mmu:52331:Stbd1|mmu:15510:Hspd1-ps4	http://amigo.geneontology.org/amigo/term/GO:0019899
regulation of gene expression	biological_process	GO:0010468	3	458	0.93	0.625305	0.695003	mmu:20423:Shh|mmu:13813:Eomes|mmu:18935:Phox2b	http://amigo.geneontology.org/amigo/term/GO:0010468
intracellular anatomical structure	cellular_component	GO:0005622	3	492	0.87	0.672377	0.731928	mmu:13813:Eomes|mmu:19988:Gm6807|mmu:15002:H2-Ob	http://amigo.geneontology.org/amigo/term/GO:0005622
glutamatergic synapse	cellular_component	GO:0098978	3	506	0.84	0.690448	0.745458	mmu:15561:Htr3a|mmu:14433:Gm7336|mmu:64011:Nrgn	http://amigo.geneontology.org/amigo/term/GO:0098978
sequence-specific double-stranded DNA binding	molecular_function	GO:1990837	3	511	0.84	0.696718	0.750043	mmu:13813:Eomes|mmu:14472:Gbx2|mmu:18935:Phox2b	http://amigo.geneontology.org/amigo/term/GO:1990837
innate immune response	biological_process	GO:0045087	3	563	0.76	0.756265	0.800974	mmu:12902:Cr2|mmu:14133:Fcna|mmu:27218:Slamf1	http://amigo.geneontology.org/amigo/term/GO:0045087
oxidoreductase activity	molecular_function	GO:0016491	3	597	0.72	0.789839	0.832362	mmu:14433:Gm7336|mmu:622402:Akr1c12|mmu:16833:Ldhc	http://amigo.geneontology.org/amigo/term/GO:0016491
regulation of transcription by RNA polymerase II	biological_process	GO:0006357	3	652	0.66	0.835941	0.876577	mmu:246086:Onecut3|mmu:20728:Spic|mmu:13813:Eomes	http://amigo.geneontology.org/amigo/term/GO:0006357
RNA polymerase II cis-regulatory region sequence-specific DNA binding	molecular_function	GO:0000978	3	669	0.64	0.848307	0.887782	mmu:76373:Zfp773|mmu:20728:Spic|mmu:18935:Phox2b	http://amigo.geneontology.org/amigo/term/GO:0000978
cytoplasmic vesicle	cellular_component	GO:0031410	3	805	0.53	0.921089	0.949845	mmu:12655:Chil3|mmu:11602:Angpt4|mmu:270160:Rab39	http://amigo.geneontology.org/amigo/term/GO:0031410
protein-containing complex	cellular_component	GO:0032991	3	843	0.51	0.934746	0.960103	mmu:14064:F2rl2|mmu:67804:3222401L13Rik|mmu:15510:Hspd1-ps4	http://amigo.geneontology.org/amigo/term/GO:0032991
negative regulation of transcription by RNA polymerase II	biological_process	GO:0000122	3	853	0.5	0.937958	0.961612	mmu:20423:Shh|mmu:13813:Eomes|mmu:14120:Fbp2	http://amigo.geneontology.org/amigo/term/GO:0000122
transferase activity	molecular_function	GO:0016740	3	1732	0.25	0.999553	1	mmu:11656:Alas2|mmu:14433:Gm7336|mmu:19713:Ret	http://amigo.geneontology.org/amigo/term/GO:0016740
regulation of B cell proliferation	biological_process	GO:0030888	2	5	56.98	0.00100041	0.0480651	mmu:12483:Cd22|mmu:12483:Gm29439	http://amigo.geneontology.org/amigo/term/GO:0030888
glial cell-derived neurotrophic factor receptor signaling pathway	biological_process	GO:0035860	2	5	56.98	0.00100041	0.0480651	mmu:23886:Gdf15|mmu:19713:Ret	http://amigo.geneontology.org/amigo/term/GO:0035860
MHC class II protein complex binding	molecular_function	GO:0023026	2	6	47.49	0.00132769	0.0561348	mmu:14999:Ighm|mmu:15002:H2-Ob	http://amigo.geneontology.org/amigo/term/GO:0023026
fructose metabolic process	biological_process	GO:0006000	2	6	47.49	0.00132769	0.0561348	mmu:230163:Aldob|mmu:14120:Fbp2	http://amigo.geneontology.org/amigo/term/GO:0006000
cerebellar granule cell precursor proliferation	biological_process	GO:0021930	2	7	40.7	0.00169912	0.06193	mmu:20423:Shh|mmu:14472:Gbx2	http://amigo.geneontology.org/amigo/term/GO:0021930
negative regulation of B cell receptor signaling pathway	biological_process	GO:0050859	2	7	40.7	0.00169912	0.06193	mmu:12483:Cd22|mmu:12483:Gm29439	http://amigo.geneontology.org/amigo/term/GO:0050859
CD4 receptor binding	molecular_function	GO:0042609	2	8	35.61	0.00211406	0.0716969	mmu:12483:Cd22|mmu:12483:Gm29439	http://amigo.geneontology.org/amigo/term/GO:0042609
autonomic nervous system development	biological_process	GO:0048483	2	9	31.66	0.00257189	0.0716969	mmu:14472:Gbx2|mmu:18935:Phox2b	http://amigo.geneontology.org/amigo/term/GO:0048483
positive regulation of ion transmembrane transporter activity	biological_process	GO:0032414	2	9	31.66	0.00257189	0.0716969	mmu:22068:Trpc6|mmu:15561:Htr3a	http://amigo.geneontology.org/amigo/term/GO:0032414
urinary bladder smooth muscle contraction	biological_process	GO:0014832	2	9	31.66	0.00257189	0.0716969	mmu:277328:Trpa1|mmu:228139:P2rx3	http://amigo.geneontology.org/amigo/term/GO:0014832
activated T cell proliferation	biological_process	GO:0050798	2	9	31.66	0.00257189	0.0716969	mmu:381924:4931431B13Rik|mmu:381924:Itgad	http://amigo.geneontology.org/amigo/term/GO:0050798
MHC class II protein complex	cellular_component	GO:0042613	2	9	31.66	0.00257189	0.0716969	mmu:14999:Ighm|mmu:15002:H2-Ob	http://amigo.geneontology.org/amigo/term/GO:0042613
fructose 1,6-bisphosphate metabolic process	biological_process	GO:0030388	2	10	28.49	0.00307198	0.0811771	mmu:230163:Aldob|mmu:14120:Fbp2	http://amigo.geneontology.org/amigo/term/GO:0030388
positive regulation of sensory perception of pain	biological_process	GO:1904058	2	11	25.9	0.00361373	0.0905954	mmu:277328:Trpa1|mmu:228139:P2rx3	http://amigo.geneontology.org/amigo/term/GO:1904058
phosphatidylinositol bisphosphate binding	molecular_function	GO:1902936	2	11	25.9	0.00361373	0.0905954	mmu:193003:Pirt|mmu:16510:Kcnh1	http://amigo.geneontology.org/amigo/term/GO:1902936
thalamus development	biological_process	GO:0021794	2	12	23.74	0.00419654	0.0979715	mmu:20423:Shh|mmu:14472:Gbx2	http://amigo.geneontology.org/amigo/term/GO:0021794
commissural neuron axon guidance	biological_process	GO:0071679	2	13	21.92	0.00481979	0.0979715	mmu:20423:Shh|mmu:19649:Robo3	http://amigo.geneontology.org/amigo/term/GO:0071679
natural killer cell activation	biological_process	GO:0030101	2	13	21.92	0.00481979	0.0979715	mmu:243655:Klre1|mmu:17059:Klrb1c	http://amigo.geneontology.org/amigo/term/GO:0030101
haptoglobin binding	molecular_function	GO:0031720	2	13	21.92	0.00481979	0.0979715	mmu:101488143:Hbb-bs|mmu:15122:Hba-a2	http://amigo.geneontology.org/amigo/term/GO:0031720
hemoglobin complex	cellular_component	GO:0005833	2	13	21.92	0.00481979	0.0979715	mmu:101488143:Hbb-bs|mmu:15122:Hba-a2	http://amigo.geneontology.org/amigo/term/GO:0005833
sialic acid binding	molecular_function	GO:0033691	2	13	21.92	0.00481979	0.0979715	mmu:12483:Cd22|mmu:12483:Gm29439	http://amigo.geneontology.org/amigo/term/GO:0033691
organic acid binding	molecular_function	GO:0043177	2	13	21.92	0.00481979	0.0979715	mmu:101488143:Hbb-bs|mmu:15122:Hba-a2	http://amigo.geneontology.org/amigo/term/GO:0043177
oxygen carrier activity	molecular_function	GO:0005344	2	14	20.35	0.0054829	0.107323	mmu:101488143:Hbb-bs|mmu:15122:Hba-a2	http://amigo.geneontology.org/amigo/term/GO:0005344
haptoglobin-hemoglobin complex	cellular_component	GO:0031838	2	14	20.35	0.0054829	0.107323	mmu:101488143:Hbb-bs|mmu:15122:Hba-a2	http://amigo.geneontology.org/amigo/term/GO:0031838
membrane depolarization during action potential	biological_process	GO:0086010	2	16	17.81	0.00692636	0.126227	mmu:20272:Scn7a|mmu:20274:Scn9a	http://amigo.geneontology.org/amigo/term/GO:0086010
voltage-gated sodium channel complex	cellular_component	GO:0001518	2	17	16.76	0.00770555	0.135746	mmu:20272:Scn7a|mmu:20274:Scn9a	http://amigo.geneontology.org/amigo/term/GO:0001518
striated muscle cell differentiation	biological_process	GO:0051146	2	17	16.76	0.00770555	0.135746	mmu:20423:Shh|mmu:23828:Bves	http://amigo.geneontology.org/amigo/term/GO:0051146
response to pain	biological_process	GO:0048265	2	18	15.83	0.00852229	0.142985	mmu:277328:Trpa1|mmu:19713:Ret	http://amigo.geneontology.org/amigo/term/GO:0048265
vasoconstriction	biological_process	GO:0042310	2	18	15.83	0.00852229	0.142985	mmu:15552:Htr1d|mmu:15567:Slc6a4	http://amigo.geneontology.org/amigo/term/GO:0042310
platelet formation	biological_process	GO:0030220	2	19	15	0.00937601	0.148807	mmu:17480:Mpl|mmu:56760:Clec1b	http://amigo.geneontology.org/amigo/term/GO:0030220
enteric nervous system development	biological_process	GO:0048484	2	19	15	0.00937601	0.148807	mmu:18935:Phox2b|mmu:19713:Ret	http://amigo.geneontology.org/amigo/term/GO:0048484
heparan sulfate proteoglycan binding	molecular_function	GO:0043395	2	20	14.25	0.0102662	0.153395	mmu:18782:Pla2g2d|mmu:20562:Slit1	http://amigo.geneontology.org/amigo/term/GO:0043395
response to mechanical stimulus	biological_process	GO:0009612	2	20	14.25	0.0102662	0.153395	mmu:667742:Piezo2|mmu:228139:P2rx3	http://amigo.geneontology.org/amigo/term/GO:0009612
innervation	biological_process	GO:0060384	2	21	13.57	0.0111922	0.164308	mmu:22329:Vcam1|mmu:19713:Ret	http://amigo.geneontology.org/amigo/term/GO:0060384
voltage-gated sodium channel activity	molecular_function	GO:0005248	2	22	12.95	0.0121536	0.173885	mmu:20272:Scn7a|mmu:20274:Scn9a	http://amigo.geneontology.org/amigo/term/GO:0005248
regulation of cell size	biological_process	GO:0008361	2	23	12.39	0.0131498	0.178196	mmu:22363:Igkv3-3|mmu:22363:Igkv3-1	http://amigo.geneontology.org/amigo/term/GO:0008361
hindbrain development	biological_process	GO:0030902	2	23	12.39	0.0131498	0.178196	mmu:20423:Shh|mmu:14472:Gbx2	http://amigo.geneontology.org/amigo/term/GO:0030902
olfactory bulb development	biological_process	GO:0021772	2	24	11.87	0.0141802	0.187356	mmu:13813:Eomes|mmu:20562:Slit1	http://amigo.geneontology.org/amigo/term/GO:0021772
gluconeogenesis	biological_process	GO:0006094	2	24	11.87	0.0141802	0.187356	mmu:14433:Gm7336|mmu:14120:Fbp2	http://amigo.geneontology.org/amigo/term/GO:0006094
oxygen binding	molecular_function	GO:0019825	2	25	11.4	0.0152444	0.191825	mmu:101488143:Hbb-bs|mmu:15122:Hba-a2	http://amigo.geneontology.org/amigo/term/GO:0019825
hydrogen peroxide catabolic process	biological_process	GO:0042744	2	25	11.4	0.0152444	0.191825	mmu:101488143:Hbb-bs|mmu:15122:Hba-a2	http://amigo.geneontology.org/amigo/term/GO:0042744
leukocyte chemotaxis	biological_process	GO:0030595	2	25	11.4	0.0152444	0.191825	mmu:57349:Ppbp|mmu:12145:Cxcr5	http://amigo.geneontology.org/amigo/term/GO:0030595
positive regulation of activated T cell proliferation	biological_process	GO:0042104	2	26	10.96	0.0163418	0.198543	mmu:50931:Il27ra|mmu:27218:Slamf1	http://amigo.geneontology.org/amigo/term/GO:0042104
coreceptor activity	molecular_function	GO:0015026	2	26	10.96	0.0163418	0.198543	mmu:12483:Cd22|mmu:12483:Gm29439	http://amigo.geneontology.org/amigo/term/GO:0015026
platelet aggregation	biological_process	GO:0070527	2	27	10.55	0.0174719	0.207503	mmu:16399:Itga2b|mmu:14723:Gp1ba	http://amigo.geneontology.org/amigo/term/GO:0070527
dopaminergic neuron differentiation	biological_process	GO:0071542	2	29	9.82	0.0198281	0.22762	mmu:20423:Shh|mmu:18935:Phox2b	http://amigo.geneontology.org/amigo/term/GO:0071542
response to cold	biological_process	GO:0009409	2	29	9.82	0.0198281	0.22762	mmu:277328:Trpa1|mmu:228139:P2rx3	http://amigo.geneontology.org/amigo/term/GO:0009409
blastocyst development	biological_process	GO:0001824	2	31	9.19	0.0223092	0.24062	mmu:13813:Eomes|mmu:20728:Spic	http://amigo.geneontology.org/amigo/term/GO:0001824
antigen processing and presentation of endogenous peptide antigen via MHC class I via ER pathway, TAP-independent	biological_process	GO:0002486	2	31	9.19	0.0223092	0.24062	mmu:14990:H2-M2|mmu:667977:Gm8909	http://amigo.geneontology.org/amigo/term/GO:0002486
antigen processing and presentation of endogenous peptide antigen via MHC class Ib	biological_process	GO:0002476	2	31	9.19	0.0223092	0.24062	mmu:14990:H2-M2|mmu:667977:Gm8909	http://amigo.geneontology.org/amigo/term/GO:0002476
sodium channel activity	molecular_function	GO:0005272	2	31	9.19	0.0223092	0.24062	mmu:20272:Scn7a|mmu:20274:Scn9a	http://amigo.geneontology.org/amigo/term/GO:0005272
regulation of endocytosis	biological_process	GO:0030100	2	33	8.63	0.024911	0.246635	mmu:12483:Cd22|mmu:12483:Gm29439	http://amigo.geneontology.org/amigo/term/GO:0030100
antigen processing and presentation of peptide antigen via MHC class I	biological_process	GO:0002474	2	33	8.63	0.024911	0.246635	mmu:14990:H2-M2|mmu:667977:Gm8909	http://amigo.geneontology.org/amigo/term/GO:0002474
cell development	biological_process	GO:0048468	2	36	7.91	0.029032	0.246635	mmu:20423:Shh|mmu:18935:Phox2b	http://amigo.geneontology.org/amigo/term/GO:0048468
neuronal cell body membrane	cellular_component	GO:0032809	2	37	7.7	0.030462	0.246635	mmu:12483:Cd22|mmu:12483:Gm29439	http://amigo.geneontology.org/amigo/term/GO:0032809
peroxidase activity	molecular_function	GO:0004601	2	37	7.7	0.030462	0.246635	mmu:101488143:Hbb-bs|mmu:15122:Hba-a2	http://amigo.geneontology.org/amigo/term/GO:0004601
cell fate specification	biological_process	GO:0001708	2	38	7.5	0.0319193	0.246635	mmu:20423:Shh|mmu:13813:Eomes	http://amigo.geneontology.org/amigo/term/GO:0001708
gastrulation	biological_process	GO:0007369	2	38	7.5	0.0319193	0.246635	mmu:13813:Eomes|mmu:20104:Gm15157	http://amigo.geneontology.org/amigo/term/GO:0007369
glycolytic process	biological_process	GO:0006096	2	39	7.31	0.0334036	0.246635	mmu:14433:Gm7336|mmu:230163:Aldob	http://amigo.geneontology.org/amigo/term/GO:0006096
G protein-coupled serotonin receptor activity	molecular_function	GO:0004993	2	40	7.12	0.0349144	0.246635	mmu:15552:Htr1d|mmu:243764:Chrm2	http://amigo.geneontology.org/amigo/term/GO:0004993
T cell differentiation in thymus	biological_process	GO:0033077	2	40	7.12	0.0349144	0.246635	mmu:20423:Shh|mmu:20104:Gm15157	http://amigo.geneontology.org/amigo/term/GO:0033077
branching involved in blood vessel morphogenesis	biological_process	GO:0001569	2	41	6.95	0.0364513	0.246635	mmu:20423:Shh|mmu:14472:Gbx2	http://amigo.geneontology.org/amigo/term/GO:0001569
response to heat	biological_process	GO:0009408	2	42	6.78	0.0380137	0.246635	mmu:228139:P2rx3|mmu:193003:Pirt	http://amigo.geneontology.org/amigo/term/GO:0009408
phosphatidylinositol-3,4,5-trisphosphate binding	molecular_function	GO:0005547	2	42	6.78	0.0380137	0.246635	mmu:193003:Pirt|mmu:64011:Nrgn	http://amigo.geneontology.org/amigo/term/GO:0005547
G protein-coupled receptor signaling pathway, coupled to cyclic nucleotide second messenger	biological_process	GO:0007187	2	44	6.48	0.0412137	0.246635	mmu:15552:Htr1d|mmu:243764:Chrm2	http://amigo.geneontology.org/amigo/term/GO:0007187
peptide antigen binding	molecular_function	GO:0042605	2	44	6.48	0.0412137	0.246635	mmu:14990:H2-M2|mmu:667977:Gm8909	http://amigo.geneontology.org/amigo/term/GO:0042605
negative regulation of T cell proliferation	biological_process	GO:0042130	2	45	6.33	0.0428504	0.246635	mmu:20423:Shh|mmu:18782:Pla2g2d	http://amigo.geneontology.org/amigo/term/GO:0042130
phosphatidylinositol-mediated signaling	biological_process	GO:0048015	2	45	6.33	0.0428504	0.246635	mmu:193003:Pirt|mmu:16510:Kcnh1	http://amigo.geneontology.org/amigo/term/GO:0048015
cytosolic small ribosomal subunit	cellular_component	GO:0022627	2	45	6.33	0.0428504	0.246635	mmu:20104:Gm15157|mmu:15122:Hba-a2	http://amigo.geneontology.org/amigo/term/GO:0022627
positive regulation of T cell mediated cytotoxicity	biological_process	GO:0001916	2	46	6.19	0.044511	0.246635	mmu:14990:H2-M2|mmu:667977:Gm8909	http://amigo.geneontology.org/amigo/term/GO:0001916
skeletal muscle cell differentiation	biological_process	GO:0035914	2	54	5.28	0.058608	0.246635	mmu:13813:Eomes|mmu:18935:Phox2b	http://amigo.geneontology.org/amigo/term/GO:0035914
cytokine receptor activity	molecular_function	GO:0004896	2	55	5.18	0.0604657	0.246635	mmu:17480:Mpl|mmu:50931:Il27ra	http://amigo.geneontology.org/amigo/term/GO:0004896
odontogenesis of dentin-containing tooth	biological_process	GO:0042475	2	57	5	0.0642407	0.247068	mmu:71421:Amtn|mmu:20423:Shh	http://amigo.geneontology.org/amigo/term/GO:0042475
response to organic substance	biological_process	GO:0010033	2	61	4.67	0.0720188	0.247068	mmu:277328:Trpa1|mmu:228139:P2rx3	http://amigo.geneontology.org/amigo/term/GO:0010033
inner ear development	biological_process	GO:0048839	2	62	4.6	0.0740088	0.247068	mmu:20423:Shh|mmu:18935:Phox2b	http://amigo.geneontology.org/amigo/term/GO:0048839
heart looping	biological_process	GO:0001947	2	62	4.6	0.0740088	0.247068	mmu:20423:Shh|mmu:13813:Eomes	http://amigo.geneontology.org/amigo/term/GO:0001947
RNA polymerase II transcription factor binding	molecular_function	GO:0001085	2	64	4.45	0.0780408	0.249322	mmu:14472:Gbx2|mmu:14120:Fbp2	http://amigo.geneontology.org/amigo/term/GO:0001085
T-tubule	cellular_component	GO:0030315	2	64	4.45	0.0780408	0.249322	mmu:52331:Stbd1|mmu:16521:Kcnj5	http://amigo.geneontology.org/amigo/term/GO:0030315
lateral plasma membrane	cellular_component	GO:0016328	2	66	4.32	0.08214	0.252389	mmu:23828:Bves|mmu:432516:Myo1a	http://amigo.geneontology.org/amigo/term/GO:0016328
cell adhesion molecule binding	molecular_function	GO:0050839	2	66	4.32	0.08214	0.252389	mmu:225825:Cd226|mmu:22329:Vcam1	http://amigo.geneontology.org/amigo/term/GO:0050839
collagen binding	molecular_function	GO:0005518	2	67	4.25	0.0842139	0.255001	mmu:14729:Gp5|mmu:243816:Gp6	http://amigo.geneontology.org/amigo/term/GO:0005518
regulation of immune response	biological_process	GO:0050776	2	68	4.19	0.0863037	0.255001	mmu:12483:Cd22|mmu:12483:Gm29439	http://amigo.geneontology.org/amigo/term/GO:0050776
ion transmembrane transport	biological_process	GO:0034220	2	68	4.19	0.0863037	0.255001	mmu:16510:Kcnh1|mmu:15561:Htr3a	http://amigo.geneontology.org/amigo/term/GO:0034220
voltage-gated potassium channel complex	cellular_component	GO:0008076	2	72	3.96	0.0948146	0.263042	mmu:16510:Kcnh1|mmu:16521:Kcnj5	http://amigo.geneontology.org/amigo/term/GO:0008076
rough endoplasmic reticulum	cellular_component	GO:0005791	2	72	3.96	0.0948146	0.263042	mmu:228139:P2rx3|mmu:15510:Hspd1-ps4	http://amigo.geneontology.org/amigo/term/GO:0005791
negative regulation of neuron death	biological_process	GO:1901215	2	73	3.9	0.0969787	0.263721	mmu:20423:Shh|mmu:12803:Cntf	http://amigo.geneontology.org/amigo/term/GO:1901215
regulation of synaptic vesicle exocytosis	biological_process	GO:2000300	2	73	3.9	0.0969787	0.263721	mmu:16510:Kcnh1|mmu:243764:Chrm2	http://amigo.geneontology.org/amigo/term/GO:2000300
cation transport	biological_process	GO:0006812	2	75	3.8	0.101348	0.265094	mmu:667742:Piezo2|mmu:228139:P2rx3	http://amigo.geneontology.org/amigo/term/GO:0006812
sensory perception of pain	biological_process	GO:0019233	2	76	3.75	0.103553	0.265094	mmu:277328:Trpa1|mmu:20274:Scn9a	http://amigo.geneontology.org/amigo/term/GO:0019233
calcium-mediated signaling	biological_process	GO:0019722	2	76	3.75	0.103553	0.265094	mmu:71326:Treml1|mmu:12145:Cxcr5	http://amigo.geneontology.org/amigo/term/GO:0019722
activation of cysteine-type endopeptidase activity involved in apoptotic process	biological_process	GO:0006919	2	76	3.75	0.103553	0.265094	mmu:15510:Hspd1-ps4|mmu:19713:Ret	http://amigo.geneontology.org/amigo/term/GO:0006919
negative regulation of neuron differentiation	biological_process	GO:0045665	2	78	3.65	0.108002	0.266622	mmu:18935:Phox2b|mmu:15567:Slc6a4	http://amigo.geneontology.org/amigo/term/GO:0045665
phagocytic vesicle	cellular_component	GO:0045335	2	79	3.61	0.110245	0.266622	mmu:27218:Slamf1|mmu:270160:Rab39	http://amigo.geneontology.org/amigo/term/GO:0045335
microvillus	cellular_component	GO:0005902	2	80	3.56	0.112501	0.266622	mmu:22329:Vcam1|mmu:432516:Myo1a	http://amigo.geneontology.org/amigo/term/GO:0005902
integral component of postsynaptic membrane	cellular_component	GO:0099055	2	82	3.47	0.117047	0.272959	mmu:15567:Slc6a4|mmu:15561:Htr3a	http://amigo.geneontology.org/amigo/term/GO:0099055
endosome membrane	cellular_component	GO:0010008	2	82	3.47	0.117047	0.272959	mmu:67804:3222401L13Rik|mmu:19713:Ret	http://amigo.geneontology.org/amigo/term/GO:0010008
cell chemotaxis	biological_process	GO:0060326	2	84	3.39	0.121639	0.275726	mmu:22329:Vcam1|mmu:12145:Cxcr5	http://amigo.geneontology.org/amigo/term/GO:0060326
negative regulation of endopeptidase activity	biological_process	GO:0010951	2	84	3.39	0.121639	0.275726	mmu:271047:Serpina3b|mmu:14433:Gm7336	http://amigo.geneontology.org/amigo/term/GO:0010951
calcium channel activity	molecular_function	GO:0005262	2	86	3.31	0.126274	0.275726	mmu:277328:Trpa1|mmu:22068:Trpc6	http://amigo.geneontology.org/amigo/term/GO:0005262
regulation of protein localization	biological_process	GO:0032880	2	88	3.24	0.13095	0.275726	mmu:67468:RP23-220F20.4|mmu:432516:Myo1a	http://amigo.geneontology.org/amigo/term/GO:0032880
activation of MAPK activity	biological_process	GO:0000187	2	88	3.24	0.13095	0.275726	mmu:23886:Gdf15|mmu:19713:Ret	http://amigo.geneontology.org/amigo/term/GO:0000187
lipid droplet	cellular_component	GO:0005811	2	89	3.2	0.133303	0.280123	mmu:231932:Gimap7|mmu:14433:Gm7336	http://amigo.geneontology.org/amigo/term/GO:0005811
extracellular exosome	cellular_component	GO:0070062	2	92	3.1	0.140419	0.287084	mmu:16399:Itga2b|mmu:15510:Hspd1-ps4	http://amigo.geneontology.org/amigo/term/GO:0070062
calcium ion transmembrane transport	biological_process	GO:0070588	2	93	3.06	0.142808	0.288261	mmu:277328:Trpa1|mmu:22068:Trpc6	http://amigo.geneontology.org/amigo/term/GO:0070588
ATPase binding	molecular_function	GO:0051117	2	97	2.94	0.15245	0.298107	mmu:230163:Aldob|mmu:22068:Trpc6	http://amigo.geneontology.org/amigo/term/GO:0051117
axonogenesis	biological_process	GO:0007409	2	100	2.85	0.159762	0.303937	mmu:20562:Slit1|mmu:107751:Prrxl1	http://amigo.geneontology.org/amigo/term/GO:0007409
hematopoietic progenitor cell differentiation	biological_process	GO:0002244	2	102	2.79	0.164673	0.31003	mmu:23828:Bves|mmu:629303:Heatr9	http://amigo.geneontology.org/amigo/term/GO:0002244
positive regulation of interleukin-6 production	biological_process	GO:0032755	2	105	2.71	0.172086	0.312608	mmu:15510:Hspd1-ps4|mmu:17975:Gm12020	http://amigo.geneontology.org/amigo/term/GO:0032755
positive regulation of protein kinase B signaling	biological_process	GO:0051897	2	108	2.64	0.179553	0.317903	mmu:23886:Gdf15|mmu:19713:Ret	http://amigo.geneontology.org/amigo/term/GO:0051897
antimicrobial humoral immune response mediated by antimicrobial peptide	biological_process	GO:0061844	2	109	2.61	0.182053	0.321253	mmu:57349:Ppbp|mmu:14433:Gm7336	http://amigo.geneontology.org/amigo/term/GO:0061844
recycling endosome	cellular_component	GO:0055037	2	114	2.5	0.194626	0.3335	mmu:12483:Cd22|mmu:12483:Gm29439	http://amigo.geneontology.org/amigo/term/GO:0055037
positive regulation of peptidyl-tyrosine phosphorylation	biological_process	GO:0050731	2	115	2.48	0.197153	0.336115	mmu:242248:Bank1|mmu:11602:Angpt4	http://amigo.geneontology.org/amigo/term/GO:0050731
mitotic cell cycle	biological_process	GO:0000278	2	118	2.41	0.20476	0.340527	mmu:20104:Gm15157|mmu:545486:Tubb1	http://amigo.geneontology.org/amigo/term/GO:0000278
sodium ion transport	biological_process	GO:0006814	2	119	2.39	0.207303	0.341307	mmu:11936:Fxyd2|mmu:20274:Scn9a	http://amigo.geneontology.org/amigo/term/GO:0006814
response to hypoxia	biological_process	GO:0001666	2	121	2.35	0.212398	0.348069	mmu:11656:Alas2|mmu:228139:P2rx3	http://amigo.geneontology.org/amigo/term/GO:0001666
sarcolemma	cellular_component	GO:0042383	2	122	2.34	0.21495	0.351076	mmu:23828:Bves|mmu:22329:Vcam1	http://amigo.geneontology.org/amigo/term/GO:0042383
chemotaxis	biological_process	GO:0006935	2	132	2.16	0.240597	0.372344	mmu:19649:Robo3|mmu:12145:Cxcr5	http://amigo.geneontology.org/amigo/term/GO:0006935
integrin binding	molecular_function	GO:0005178	2	134	2.13	0.245746	0.374825	mmu:225825:Cd226|mmu:22329:Vcam1	http://amigo.geneontology.org/amigo/term/GO:0005178
actin filament organization	biological_process	GO:0007015	2	135	2.11	0.248322	0.377708	mmu:11567:Avil|mmu:432516:Myo1a	http://amigo.geneontology.org/amigo/term/GO:0007015
mitochondrial matrix	cellular_component	GO:0005759	2	138	2.06	0.256055	0.383357	mmu:11656:Alas2|mmu:15510:Hspd1-ps4	http://amigo.geneontology.org/amigo/term/GO:0005759
calcium ion transport	biological_process	GO:0006816	2	141	2.02	0.263792	0.390697	mmu:277328:Trpa1|mmu:22068:Trpc6	http://amigo.geneontology.org/amigo/term/GO:0006816
ion channel binding	molecular_function	GO:0044325	2	143	1.99	0.26895	0.391705	mmu:193003:Pirt|mmu:16510:Kcnh1	http://amigo.geneontology.org/amigo/term/GO:0044325
microtubule cytoskeleton organization	biological_process	GO:0000226	2	147	1.94	0.279262	0.3993	mmu:14433:Gm7336|mmu:545486:Tubb1	http://amigo.geneontology.org/amigo/term/GO:0000226
growth factor activity	molecular_function	GO:0008083	2	147	1.94	0.279262	0.3993	mmu:12803:Cntf|mmu:23886:Gdf15	http://amigo.geneontology.org/amigo/term/GO:0008083
structural constituent of ribosome	molecular_function	GO:0003735	2	155	1.84	0.299847	0.418581	mmu:19988:Gm6807|mmu:20104:Gm15157	http://amigo.geneontology.org/amigo/term/GO:0003735
heme binding	molecular_function	GO:0020037	2	158	1.8	0.307543	0.427079	mmu:101488143:Hbb-bs|mmu:15122:Hba-a2	http://amigo.geneontology.org/amigo/term/GO:0020037
ribosome	cellular_component	GO:0005840	2	166	1.72	0.327975	0.44126	mmu:19988:Gm6807|mmu:20104:Gm15157	http://amigo.geneontology.org/amigo/term/GO:0005840
positive regulation of neuron projection development	biological_process	GO:0010976	2	171	1.67	0.340663	0.452363	mmu:11567:Avil|mmu:19713:Ret	http://amigo.geneontology.org/amigo/term/GO:0010976
positive regulation of cytosolic calcium ion concentration	biological_process	GO:0007204	2	171	1.67	0.340663	0.452363	mmu:22068:Trpc6|mmu:12145:Cxcr5	http://amigo.geneontology.org/amigo/term/GO:0007204
protein stabilization	biological_process	GO:0050821	2	176	1.62	0.353274	0.464441	mmu:14433:Gm7336|mmu:15510:Hspd1-ps4	http://amigo.geneontology.org/amigo/term/GO:0050821
negative regulation of neuron apoptotic process	biological_process	GO:0043524	2	177	1.61	0.355786	0.466442	mmu:12803:Cntf|mmu:15510:Hspd1-ps4	http://amigo.geneontology.org/amigo/term/GO:0043524
nuclear membrane	cellular_component	GO:0031965	2	199	1.43	0.410043	0.514135	mmu:17480:Mpl|mmu:14433:Gm7336	http://amigo.geneontology.org/amigo/term/GO:0031965
positive regulation of ERK1 and ERK2 cascade	biological_process	GO:0070374	2	218	1.31	0.455033	0.552839	mmu:117148:Necab2|mmu:27218:Slamf1	http://amigo.geneontology.org/amigo/term/GO:0070374
cytokine activity	molecular_function	GO:0005125	2	221	1.29	0.461956	0.558682	mmu:12803:Cntf|mmu:23886:Gdf15	http://amigo.geneontology.org/amigo/term/GO:0005125
regulation of cell population proliferation	biological_process	GO:0042127	2	221	1.29	0.461956	0.558682	mmu:20423:Shh|mmu:16510:Kcnh1	http://amigo.geneontology.org/amigo/term/GO:0042127
response to stimulus	biological_process	GO:0050896	2	222	1.28	0.464252	0.558901	mmu:667742:Piezo2|mmu:277328:Trpa1	http://amigo.geneontology.org/amigo/term/GO:0050896
cell-cell junction	cellular_component	GO:0005911	2	222	1.28	0.464252	0.558901	mmu:71421:Amtn|mmu:210757:Themis	http://amigo.geneontology.org/amigo/term/GO:0005911
basolateral plasma membrane	cellular_component	GO:0016323	2	226	1.26	0.473379	0.566019	mmu:28253:Slco1b2|mmu:432516:Myo1a	http://amigo.geneontology.org/amigo/term/GO:0016323
mRNA binding	molecular_function	GO:0003729	2	227	1.26	0.475645	0.566806	mmu:19988:Gm6807|mmu:20104:Gm15157	http://amigo.geneontology.org/amigo/term/GO:0003729
actin cytoskeleton	cellular_component	GO:0015629	2	236	1.21	0.495775	0.586204	mmu:11567:Avil|mmu:432516:Myo1a	http://amigo.geneontology.org/amigo/term/GO:0015629
cellular response to lipopolysaccharide	biological_process	GO:0071222	2	250	1.14	0.526089	0.613771	mmu:57349:Ppbp|mmu:17975:Gm12020	http://amigo.geneontology.org/amigo/term/GO:0071222
nuclear chromatin	cellular_component	GO:0000790	2	266	1.07	0.55919	0.640144	mmu:13813:Eomes|mmu:18935:Phox2b	http://amigo.geneontology.org/amigo/term/GO:0000790
sensory perception of sound	biological_process	GO:0007605	2	266	1.07	0.55919	0.640144	mmu:20272:Scn7a|mmu:432516:Myo1a	http://amigo.geneontology.org/amigo/term/GO:0007605
postsynaptic density	cellular_component	GO:0014069	2	331	0.86	0.676284	0.733465	mmu:19988:Gm6807|mmu:64011:Nrgn	http://amigo.geneontology.org/amigo/term/GO:0014069
positive regulation of apoptotic process	biological_process	GO:0043065	2	355	0.8	0.71262	0.76471	mmu:15510:Hspd1-ps4|mmu:20104:Gm15157	http://amigo.geneontology.org/amigo/term/GO:0043065
mitochondrial inner membrane	cellular_component	GO:0005743	2	398	0.72	0.769142	0.812983	mmu:11656:Alas2|mmu:15510:Hspd1-ps4	http://amigo.geneontology.org/amigo/term/GO:0005743
protein kinase activity	molecular_function	GO:0004672	2	508	0.56	0.871655	0.907724	mmu:67468:RP23-220F20.4|mmu:19713:Ret	http://amigo.geneontology.org/amigo/term/GO:0004672
positive regulation of cell population proliferation	biological_process	GO:0008284	2	545	0.52	0.895391	0.928781	mmu:20423:Shh|mmu:12803:Cntf	http://amigo.geneontology.org/amigo/term/GO:0008284
apoptotic process	biological_process	GO:0006915	2	565	0.5	0.906453	0.939334	mmu:14433:Gm7336|mmu:11801:Cd5l	http://amigo.geneontology.org/amigo/term/GO:0006915
protein transport	biological_process	GO:0015031	2	612	0.47	0.928284	0.9554	mmu:67804:3222401L13Rik|mmu:270160:Rab39	http://amigo.geneontology.org/amigo/term/GO:0015031
positive regulation of transcription, DNA-templated	biological_process	GO:0045893	2	626	0.46	0.933794	0.960103	mmu:20423:Shh|mmu:19713:Ret	http://amigo.geneontology.org/amigo/term/GO:0045893
RNA binding	molecular_function	GO:0003723	2	834	0.34	0.980486	0.995556	mmu:19988:Gm6807|mmu:17975:Gm12020	http://amigo.geneontology.org/amigo/term/GO:0003723
nucleic acid binding	molecular_function	GO:0003676	2	851	0.33	0.982382	0.996524	mmu:11602:Angpt4|mmu:17975:Gm12020	http://amigo.geneontology.org/amigo/term/GO:0003676
