# Supplementary material for: The chromatin accessibility and transcriptomic landscape of the aging mice cochlea and the identification of potential functional super-enhancers in age-related hearing loss
Source: Clin Epigenetics. 2024 Jul 4;16:86. doi: 10.1186/s13148-024-01702-1 (PMC11225416; doi:10.1186/s13148-024-01702-1)
Supplement: Supplementary file 1 — Additional file1 (ZIP 8650 kb) [file 13148_2024_1702_MOESM1_ESM.zip › New folder/TableS6.sig_UP_genes_kegg.xls]

## Sheet: sig_UP_genes_kegg
Term	Database	ID	Input_number	Background_number	Rich_factor	P_Value	Corrected P_Value	Input	Hyperlink
Asthma	KEGG PATHWAY	mmu05310	8	25	45.59	1.47e-08	9.8e-07	mmu:641025:Ighv5-9|mmu:15002:H2-Ob|mmu:641025:Ighv4-1|mmu:641025:Ighv11-2|mmu:641025:Ighv1-77|mmu:641025:Ighv1-81|mmu:641025:Ighv1-56|mmu:14999:Ighm	http://www.genome.jp/kegg-bin/show_pathway?map=mmu05310&multi_query=14999+red/15002+red/641025+red
African trypanosomiasis	KEGG PATHWAY	mmu05143	9	39	32.87	2.06e-08	9.8e-07	mmu:641025:Ighv5-9|mmu:641025:Ighv4-1|mmu:641025:Ighv11-2|mmu:641025:Ighv1-81|mmu:641025:Ighv1-77|mmu:22329:Vcam1|mmu:15122:Hba-a2|mmu:641025:Ighv1-56|mmu:101488143:Hbb-bs	http://www.genome.jp/kegg-bin/show_pathway?map=mmu05143&multi_query=15122+red/22329+red/101488143+red/641025+red
Primary immunodeficiency	KEGG PATHWAY	mmu05340	7	36	27.7	2.17e-06	3.87e-05	mmu:641025:Ighv5-9|mmu:641025:Ighv4-1|mmu:12526:Cd8b1|mmu:641025:Ighv1-77|mmu:641025:Ighv11-2|mmu:641025:Ighv1-81|mmu:641025:Ighv1-56	http://www.genome.jp/kegg-bin/show_pathway?map=mmu05340&multi_query=12526+red/641025+red
Intestinal immune network for IgA production	KEGG PATHWAY	mmu04672	8	43	26.5	5.41e-07	1.29e-05	mmu:641025:Ighv5-9|mmu:15002:H2-Ob|mmu:641025:Ighv4-1|mmu:641025:Ighv11-2|mmu:641025:Ighv1-77|mmu:641025:Ighv1-81|mmu:641025:Ighv1-56|mmu:14999:Ighm	http://www.genome.jp/kegg-bin/show_pathway?map=mmu04672&multi_query=14999+red/15002+red/641025+red
Hematopoietic cell lineage	KEGG PATHWAY	mmu04640	16	95	23.99	4.35e-12	6.23e-10	mmu:12902:Cr2|mmu:641025:Ighv5-9|mmu:15002:H2-Ob|mmu:641025:Ighv11-2|mmu:12526:Cd8b1|mmu:641025:Ighv4-1|mmu:14723:Gp1ba|mmu:12483:Cd22|mmu:641025:Ighv1-81|mmu:641025:Ighv1-77|mmu:54368:Gp9|mmu:14729:Gp5|mmu:16399:Itga2b|mmu:641025:Ighv1-56|mmu:14999:Ighm|mmu:12483:Gm29439	http://www.genome.jp/kegg-bin/show_pathway?map=mmu04640&multi_query=12483+red/14723+red/54368+red/12902+red/15002+red/16399+red/14999+red/12526+red/14729+red/641025+red
Allograft rejection	KEGG PATHWAY	mmu05330	10	64	22.26	8.85e-08	3.16e-06	mmu:641025:Ighv5-9|mmu:15002:H2-Ob|mmu:641025:Ighv4-1|mmu:641025:Ighv11-2|mmu:14990:H2-M2|mmu:641025:Ighv1-77|mmu:641025:Ighv1-81|mmu:641025:Ighv1-56|mmu:14999:Ighm|mmu:667977:Gm8909	http://www.genome.jp/kegg-bin/show_pathway?map=mmu05330&multi_query=641025+red/14999+red/14990+red/15002+red/667977+red
Autoimmune thyroid disease	KEGG PATHWAY	mmu05320	10	79	18.03	5.19e-07	1.29e-05	mmu:641025:Ighv5-9|mmu:15002:H2-Ob|mmu:641025:Ighv4-1|mmu:641025:Ighv11-2|mmu:14990:H2-M2|mmu:641025:Ighv1-77|mmu:641025:Ighv1-81|mmu:641025:Ighv1-56|mmu:14999:Ighm|mmu:667977:Gm8909	http://www.genome.jp/kegg-bin/show_pathway?map=mmu05320&multi_query=641025+red/14999+red/14990+red/15002+red/667977+red
Leishmaniasis	KEGG PATHWAY	mmu05140	8	67	17.01	1.07e-05	0.000138684	mmu:641025:Ighv5-9|mmu:15002:H2-Ob|mmu:641025:Ighv4-1|mmu:641025:Ighv11-2|mmu:641025:Ighv1-77|mmu:641025:Ighv1-81|mmu:641025:Ighv1-56|mmu:14999:Ighm	http://www.genome.jp/kegg-bin/show_pathway?map=mmu05140&multi_query=14999+red/15002+red/641025+red
Viral myocarditis	KEGG PATHWAY	mmu05416	10	89	16.01	1.4e-06	2.87e-05	mmu:641025:Ighv5-9|mmu:15002:H2-Ob|mmu:641025:Ighv4-1|mmu:641025:Ighv11-2|mmu:14990:H2-M2|mmu:641025:Ighv1-77|mmu:641025:Ighv1-81|mmu:641025:Ighv1-56|mmu:14999:Ighm|mmu:667977:Gm8909	http://www.genome.jp/kegg-bin/show_pathway?map=mmu05416&multi_query=641025+red/14999+red/14990+red/15002+red/667977+red
B cell receptor signaling pathway	KEGG PATHWAY	mmu04662	9	83	15.45	6.17e-06	9.65e-05	mmu:12902:Cr2|mmu:641025:Ighv5-9|mmu:641025:Ighv4-1|mmu:12483:Cd22|mmu:641025:Ighv1-77|mmu:641025:Ighv11-2|mmu:641025:Ighv1-81|mmu:641025:Ighv1-56|mmu:12483:Gm29439	http://www.genome.jp/kegg-bin/show_pathway?map=mmu04662&multi_query=12483+red/12902+red/641025+red
Rheumatoid arthritis	KEGG PATHWAY	mmu05323	9	84	15.26	6.75e-06	9.65e-05	mmu:641025:Ighv5-9|mmu:15002:H2-Ob|mmu:641025:Ighv4-1|mmu:641025:Ighv11-2|mmu:641025:Ighv1-81|mmu:641025:Ighv1-77|mmu:641025:Ighv1-56|mmu:242341:Atp6v0d2|mmu:14999:Ighm	http://www.genome.jp/kegg-bin/show_pathway?map=mmu05323&multi_query=14999+red/242341+red/15002+red/641025+red
Fc epsilon RI signaling pathway	KEGG PATHWAY	mmu04664	6	68	12.57	0.000619399	0.00492078	mmu:641025:Ighv5-9|mmu:641025:Ighv4-1|mmu:641025:Ighv11-2|mmu:641025:Ighv1-77|mmu:641025:Ighv1-81|mmu:641025:Ighv1-56	http://www.genome.jp/kegg-bin/show_pathway?map=mmu04664&multi_query=641025+red
Staphylococcus aureus infection	KEGG PATHWAY	mmu05150	8	96	11.87	0.000114267	0.00125694	mmu:641025:Ighv5-9|mmu:15002:H2-Ob|mmu:641025:Ighv4-1|mmu:641025:Ighv11-2|mmu:641025:Ighv1-77|mmu:641025:Ighv1-81|mmu:641025:Ighv1-56|mmu:14999:Ighm	http://www.genome.jp/kegg-bin/show_pathway?map=mmu05150&multi_query=14999+red/15002+red/641025+red
Dilated cardiomyopathy (DCM)	KEGG PATHWAY	mmu05414	7	95	10.5	0.000609541	0.00492078	mmu:641025:Ighv5-9|mmu:641025:Ighv4-1|mmu:16399:Itga2b|mmu:641025:Ighv1-77|mmu:641025:Ighv11-2|mmu:641025:Ighv1-81|mmu:641025:Ighv1-56	http://www.genome.jp/kegg-bin/show_pathway?map=mmu05414&multi_query=16399+red/641025+red
Malaria	KEGG PATHWAY	mmu05144	4	55	10.36	0.00956296	0.0506483	mmu:15122:Hba-a2|mmu:22329:Vcam1|mmu:101488143:Hbb-bs|mmu:17059:Klrb1c	http://www.genome.jp/kegg-bin/show_pathway?map=mmu05144&multi_query=15122+red/22329+red/101488143+red/17059+red
Type I diabetes mellitus	KEGG PATHWAY	mmu04940	5	70	10.18	0.00414911	0.0257967	mmu:15510:Hspd1-ps4|mmu:14990:H2-M2|mmu:14999:Ighm|mmu:667977:Gm8909|mmu:15002:H2-Ob	http://www.genome.jp/kegg-bin/show_pathway?map=mmu04940&multi_query=15510+red/14999+red/14990+red/15002+red/667977+red
Phagosome	KEGG PATHWAY	mmu04145	12	181	9.44	2.07e-05	0.00024626	mmu:641025:Ighv5-9|mmu:15002:H2-Ob|mmu:641025:Ighv4-1|mmu:641025:Ighv11-2|mmu:14990:H2-M2|mmu:545486:Tubb1|mmu:641025:Ighv1-81|mmu:641025:Ighv1-77|mmu:641025:Ighv1-56|mmu:242341:Atp6v0d2|mmu:14999:Ighm|mmu:667977:Gm8909	http://www.genome.jp/kegg-bin/show_pathway?map=mmu04145&multi_query=14990+red/667977+red/15002+red/545486+red/14999+red/242341+red/641025+red
Fc gamma R-mediated phagocytosis	KEGG PATHWAY	mmu04666	6	92	9.29	0.00265567	0.0172619	mmu:641025:Ighv5-9|mmu:641025:Ighv4-1|mmu:641025:Ighv11-2|mmu:641025:Ighv1-77|mmu:641025:Ighv1-81|mmu:641025:Ighv1-56	http://www.genome.jp/kegg-bin/show_pathway?map=mmu04666&multi_query=641025+red
NF-kappa B signaling pathway	KEGG PATHWAY	mmu04064	7	109	9.15	0.00130178	0.00979764	mmu:641025:Ighv5-9|mmu:641025:Ighv4-1|mmu:641025:Ighv11-2|mmu:641025:Ighv1-77|mmu:22329:Vcam1|mmu:641025:Ighv1-81|mmu:641025:Ighv1-56	http://www.genome.jp/kegg-bin/show_pathway?map=mmu04064&multi_query=22329+red/641025+red
Pentose phosphate pathway	KEGG PATHWAY	mmu00030	2	32	8.9	0.0824843	0.318791	mmu:230163:Aldob|mmu:14120:Fbp2	http://www.genome.jp/kegg-bin/show_pathway?map=mmu00030&multi_query=230163+red/14120+red
Graft-versus-host disease	KEGG PATHWAY	mmu05332	4	65	8.77	0.0162894	0.0803234	mmu:14990:H2-M2|mmu:14999:Ighm|mmu:667977:Gm8909|mmu:15002:H2-Ob	http://www.genome.jp/kegg-bin/show_pathway?map=mmu05332&multi_query=14999+red/14990+red/15002+red/667977+red
Glycolysis / Gluconeogenesis	KEGG PATHWAY	mmu00010	4	67	8.5	0.0179146	0.0853931	mmu:14433:Gm7336|mmu:16833:Ldhc|mmu:14120:Fbp2|mmu:230163:Aldob	http://www.genome.jp/kegg-bin/show_pathway?map=mmu00010&multi_query=14433+red/230163+red/16833+red/14120+red
Natural killer cell mediated cytotoxicity	KEGG PATHWAY	mmu04650	7	118	8.45	0.00199965	0.0136167	mmu:641025:Ighv5-9|mmu:641025:Ighv4-1|mmu:641025:Ighv11-2|mmu:17059:Klrb1c|mmu:641025:Ighv1-77|mmu:641025:Ighv1-81|mmu:641025:Ighv1-56	http://www.genome.jp/kegg-bin/show_pathway?map=mmu04650&multi_query=17059+red/641025+red
Cell adhesion molecules (CAMs)	KEGG PATHWAY	mmu04514	10	171	8.33	0.000262207	0.0024997	mmu:15002:H2-Ob|mmu:12526:Cd8b1|mmu:14990:H2-M2|mmu:20612:Siglec1|mmu:225825:Cd226|mmu:22329:Vcam1|mmu:12483:Cd22|mmu:14999:Ighm|mmu:667977:Gm8909|mmu:12483:Gm29439	http://www.genome.jp/kegg-bin/show_pathway?map=mmu04514&multi_query=12483+red/667977+red/22329+red/15002+red/12526+red/14999+red/225825+red/20612+red/14990+red
Amoebiasis	KEGG PATHWAY	mmu05146	6	103	8.3	0.00449322	0.0267721	mmu:641025:Ighv5-9|mmu:641025:Ighv4-1|mmu:641025:Ighv11-2|mmu:641025:Ighv1-77|mmu:641025:Ighv1-81|mmu:641025:Ighv1-56	http://www.genome.jp/kegg-bin/show_pathway?map=mmu05146&multi_query=641025+red
ECM-receptor interaction	KEGG PATHWAY	mmu04512	5	86	8.28	0.00932268	0.0506483	mmu:16399:Itga2b|mmu:243816:Gp6|mmu:14723:Gp1ba|mmu:54368:Gp9|mmu:14729:Gp5	http://www.genome.jp/kegg-bin/show_pathway?map=mmu04512&multi_query=243816+red/14729+red/14723+red/54368+red/16399+red
Fructose and mannose metabolism	KEGG PATHWAY	mmu00051	2	35	8.14	0.0953111	0.358671	mmu:230163:Aldob|mmu:14120:Fbp2	http://www.genome.jp/kegg-bin/show_pathway?map=mmu00051&multi_query=230163+red/14120+red
Tuberculosis	KEGG PATHWAY	mmu05152	10	178	8	0.00035479	0.00317094	mmu:641025:Ighv5-9|mmu:15002:H2-Ob|mmu:641025:Ighv4-1|mmu:641025:Ighv11-2|mmu:641025:Ighv1-81|mmu:641025:Ighv1-77|mmu:15510:Hspd1-ps4|mmu:641025:Ighv1-56|mmu:242341:Atp6v0d2|mmu:14999:Ighm	http://www.genome.jp/kegg-bin/show_pathway?map=mmu05152&multi_query=15510+red/14999+red/242341+red/15002+red/641025+red
Systemic lupus erythematosus	KEGG PATHWAY	mmu05322	8	143	7.97	0.00139171	0.00995069	mmu:641025:Ighv5-9|mmu:15002:H2-Ob|mmu:641025:Ighv4-1|mmu:641025:Ighv11-2|mmu:641025:Ighv1-77|mmu:641025:Ighv1-81|mmu:641025:Ighv1-56|mmu:14999:Ighm	http://www.genome.jp/kegg-bin/show_pathway?map=mmu05322&multi_query=14999+red/15002+red/641025+red
Antigen processing and presentation	KEGG PATHWAY	mmu04612	5	91	7.83	0.01158	0.0591408	mmu:12526:Cd8b1|mmu:14990:H2-M2|mmu:14999:Ighm|mmu:667977:Gm8909|mmu:15002:H2-Ob	http://www.genome.jp/kegg-bin/show_pathway?map=mmu04612&multi_query=14999+red/14990+red/15002+red/12526+red/667977+red
Epstein-Barr virus infection	KEGG PATHWAY	mmu05169	12	230	7.43	0.000181195	0.00185078	mmu:12902:Cr2|mmu:641025:Ighv5-9|mmu:15002:H2-Ob|mmu:641025:Ighv4-1|mmu:641025:Ighv11-2|mmu:14990:H2-M2|mmu:72090:Entpd8|mmu:641025:Ighv1-77|mmu:641025:Ighv1-81|mmu:641025:Ighv1-56|mmu:14999:Ighm|mmu:667977:Gm8909	http://www.genome.jp/kegg-bin/show_pathway?map=mmu05169&multi_query=72090+red/667977+red/12902+red/15002+red/14999+red/14990+red/641025+red
Taste transduction	KEGG PATHWAY	mmu04742	4	88	6.48	0.0410709	0.167804	mmu:15552:Htr1d|mmu:228139:P2rx3|mmu:15561:Htr3a|mmu:20274:Scn9a	http://www.genome.jp/kegg-bin/show_pathway?map=mmu04742&multi_query=15561+red/20274+red/15552+red/228139+red
HIF-1 signaling pathway	KEGG PATHWAY	mmu04066	5	114	6.25	0.0267184	0.119398	mmu:14433:Gm7336|mmu:20104:Gm15157|mmu:11602:Angpt4|mmu:230163:Aldob|mmu:16833:Ldhc	http://www.genome.jp/kegg-bin/show_pathway?map=mmu04066&multi_query=14433+red/230163+red/16833+red/11602+red/20104+red
Calcium signaling pathway	KEGG PATHWAY	mmu04020	8	194	5.87	0.0081097	0.0463875	mmu:641025:Ighv5-9|mmu:641025:Ighv4-1|mmu:641025:Ighv11-2|mmu:243764:Chrm2|mmu:641025:Ighv1-77|mmu:641025:Ighv1-81|mmu:641025:Ighv1-56|mmu:228139:P2rx3	http://www.genome.jp/kegg-bin/show_pathway?map=mmu04020&multi_query=243764+red/228139+red/641025+red
Phospholipase D signaling pathway	KEGG PATHWAY	mmu04072	6	149	5.74	0.0227547	0.104965	mmu:641025:Ighv5-9|mmu:641025:Ighv4-1|mmu:641025:Ighv11-2|mmu:641025:Ighv1-77|mmu:641025:Ighv1-81|mmu:641025:Ighv1-56	http://www.genome.jp/kegg-bin/show_pathway?map=mmu04072&multi_query=641025+red
Platelet activation	KEGG PATHWAY	mmu04611	5	125	5.7	0.0370382	0.155778	mmu:16399:Itga2b|mmu:243816:Gp6|mmu:14723:Gp1ba|mmu:54368:Gp9|mmu:14729:Gp5	http://www.genome.jp/kegg-bin/show_pathway?map=mmu04611&multi_query=243816+red/14729+red/14723+red/54368+red/16399+red
Inflammatory bowel disease (IBD)	KEGG PATHWAY	mmu05321	2	59	4.83	0.211764	0.73859	mmu:14999:Ighm|mmu:15002:H2-Ob	http://www.genome.jp/kegg-bin/show_pathway?map=mmu05321&multi_query=14999+red/15002+red
Transcriptional misregulation in cancer	KEGG PATHWAY	mmu05202	6	183	4.67	0.0516428	0.205137	mmu:641025:Ighv5-9|mmu:641025:Ighv4-1|mmu:641025:Ighv11-2|mmu:641025:Ighv1-77|mmu:641025:Ighv1-81|mmu:641025:Ighv1-56	http://www.genome.jp/kegg-bin/show_pathway?map=mmu05202&multi_query=641025+red
Serotonergic synapse	KEGG PATHWAY	mmu04726	4	132	4.32	0.125788	0.461221	mmu:15552:Htr1d|mmu:15567:Slc6a4|mmu:16521:Kcnj5|mmu:15561:Htr3a	http://www.genome.jp/kegg-bin/show_pathway?map=mmu04726&multi_query=15561+red/15552+red/16521+red/15567+red
Central carbon metabolism in cancer	KEGG PATHWAY	mmu05230	2	67	4.25	0.253299	0.824994	mmu:19713:Ret|mmu:16833:Ldhc	http://www.genome.jp/kegg-bin/show_pathway?map=mmu05230&multi_query=19713+red/16833+red
Th17 cell differentiation	KEGG PATHWAY	mmu04659	3	102	4.19	0.184227	0.658612	mmu:50931:Il27ra|mmu:14999:Ighm|mmu:15002:H2-Ob	http://www.genome.jp/kegg-bin/show_pathway?map=mmu04659&multi_query=50931+red/14999+red/15002+red
PI3K-Akt signaling pathway	KEGG PATHWAY	mmu04151	10	358	3.98	0.0366754	0.155778	mmu:641025:Ighv5-9|mmu:641025:Ighv4-1|mmu:16399:Itga2b|mmu:20104:Gm15157|mmu:243764:Chrm2|mmu:641025:Ighv1-77|mmu:641025:Ighv11-2|mmu:641025:Ighv1-56|mmu:641025:Ighv1-81|mmu:11602:Angpt4	http://www.genome.jp/kegg-bin/show_pathway?map=mmu04151&multi_query=20104+red/243764+red/11602+red/16399+red/641025+red
Bile secretion	KEGG PATHWAY	mmu04976	2	72	3.96	0.279378	0.850024	mmu:28253:Slco1b2|mmu:11936:Fxyd2	http://www.genome.jp/kegg-bin/show_pathway?map=mmu04976&multi_query=28253+red/11936+red
Synaptic vesicle cycle	KEGG PATHWAY	mmu04721	2	77	3.7	0.30539	0.88824	mmu:242341:Atp6v0d2|mmu:15567:Slc6a4	http://www.genome.jp/kegg-bin/show_pathway?map=mmu04721&multi_query=242341+red/15567+red
Biosynthesis of amino acids	KEGG PATHWAY	mmu01230	2	78	3.65	0.310574	0.88824	mmu:14433:Gm7336|mmu:230163:Aldob	http://www.genome.jp/kegg-bin/show_pathway?map=mmu01230&multi_query=14433+red/230163+red
Carbon metabolism	KEGG PATHWAY	mmu01200	3	121	3.53	0.253844	0.824994	mmu:14433:Gm7336|mmu:14120:Fbp2|mmu:230163:Aldob	http://www.genome.jp/kegg-bin/show_pathway?map=mmu01200&multi_query=14433+red/230163+red/14120+red
Th1 and Th2 cell differentiation	KEGG PATHWAY	mmu04658	2	87	3.27	0.356775	0.943061	mmu:14999:Ighm|mmu:15002:H2-Ob	http://www.genome.jp/kegg-bin/show_pathway?map=mmu04658&multi_query=14999+red/15002+red
Complement and coagulation cascades	KEGG PATHWAY	mmu04610	2	88	3.24	0.361845	0.943061	mmu:12902:Cr2|mmu:14064:F2rl2	http://www.genome.jp/kegg-bin/show_pathway?map=mmu04610&multi_query=14064+red/12902+red
Axon guidance	KEGG PATHWAY	mmu04360	4	180	3.17	0.260502	0.827818	mmu:20423:Shh|mmu:19649:Robo3|mmu:22068:Trpc6|mmu:20562:Slit1	http://www.genome.jp/kegg-bin/show_pathway?map=mmu04360&multi_query=19649+red/20562+red/22068+red/20423+red
Morphine addiction	KEGG PATHWAY	mmu05032	2	92	3.1	0.381969	0.943061	mmu:241489:Pde11a|mmu:16521:Kcnj5	http://www.genome.jp/kegg-bin/show_pathway?map=mmu05032&multi_query=16521+red/241489+red
Cytokine-cytokine receptor interaction	KEGG PATHWAY	mmu04060	6	296	2.89	0.253227	0.824994	mmu:12803:Cntf|mmu:17480:Mpl|mmu:50931:Il27ra|mmu:57349:Ppbp|mmu:12145:Cxcr5|mmu:23886:Gdf15	http://www.genome.jp/kegg-bin/show_pathway?map=mmu04060&multi_query=50931+red/57349+red/23886+red/12803+red/17480+red/12145+red
Viral protein interaction with cytokine and cytokine receptor	KEGG PATHWAY	mmu04061	2	103	2.77	0.4358	0.943061	mmu:57349:Ppbp|mmu:12145:Cxcr5	http://www.genome.jp/kegg-bin/show_pathway?map=mmu04061&multi_query=57349+red/12145+red
Glucagon signaling pathway	KEGG PATHWAY	mmu04922	2	105	2.71	0.445318	0.943061	mmu:14120:Fbp2|mmu:16833:Ldhc	http://www.genome.jp/kegg-bin/show_pathway?map=mmu04922&multi_query=16833+red/14120+red
Pancreatic secretion	KEGG PATHWAY	mmu04972	2	105	2.71	0.445318	0.943061	mmu:11936:Fxyd2|mmu:18782:Pla2g2d	http://www.genome.jp/kegg-bin/show_pathway?map=mmu04972&multi_query=11936+red/18782+red
Toxoplasmosis	KEGG PATHWAY	mmu05145	2	108	2.64	0.459425	0.943061	mmu:14999:Ighm|mmu:15002:H2-Ob	http://www.genome.jp/kegg-bin/show_pathway?map=mmu05145&multi_query=14999+red/15002+red
Regulation of actin cytoskeleton	KEGG PATHWAY	mmu04810	4	217	2.63	0.377301	0.943061	mmu:16399:Itga2b|mmu:381924:4931431B13Rik|mmu:381924:Itgad|mmu:243764:Chrm2	http://www.genome.jp/kegg-bin/show_pathway?map=mmu04810&multi_query=381924+red/243764+red/16399+red
Jak-STAT signaling pathway	KEGG PATHWAY	mmu04630	3	165	2.59	0.421512	0.943061	mmu:12803:Cntf|mmu:17480:Mpl|mmu:50931:Il27ra	http://www.genome.jp/kegg-bin/show_pathway?map=mmu04630&multi_query=17480+red/12803+red/50931+red
C-type lectin receptor signaling pathway	KEGG PATHWAY	mmu04625	2	112	2.54	0.477905	0.943061	mmu:381809:Clec4b2|mmu:56760:Clec1b	http://www.genome.jp/kegg-bin/show_pathway?map=mmu04625&multi_query=381809+red/56760+red
Human T-cell leukemia virus 1 infection	KEGG PATHWAY	mmu05166	4	246	2.32	0.468106	0.943061	mmu:14990:H2-M2|mmu:14999:Ighm|mmu:667977:Gm8909|mmu:15002:H2-Ob	http://www.genome.jp/kegg-bin/show_pathway?map=mmu05166&multi_query=14999+red/14990+red/15002+red/667977+red
Purine metabolism	KEGG PATHWAY	mmu00230	2	136	2.09	0.58021	0.943061	mmu:241489:Pde11a|mmu:72090:Entpd8	http://www.genome.jp/kegg-bin/show_pathway?map=mmu00230&multi_query=72090+red/241489+red
Neuroactive ligand-receptor interaction	KEGG PATHWAY	mmu04080	5	348	2.05	0.555497	0.943061	mmu:15552:Htr1d|mmu:14064:F2rl2|mmu:228139:P2rx3|mmu:78826:P2ry10|mmu:243764:Chrm2	http://www.genome.jp/kegg-bin/show_pathway?map=mmu04080&multi_query=14064+red/243764+red/228139+red/15552+red/78826+red
Insulin signaling pathway	KEGG PATHWAY	mmu04910	2	140	2.04	0.595764	0.943061	mmu:20104:Gm15157|mmu:14120:Fbp2	http://www.genome.jp/kegg-bin/show_pathway?map=mmu04910&multi_query=14120+red/20104+red
cAMP signaling pathway	KEGG PATHWAY	mmu04024	3	213	2.01	0.587688	0.943061	mmu:15552:Htr1d|mmu:11936:Fxyd2|mmu:243764:Chrm2	http://www.genome.jp/kegg-bin/show_pathway?map=mmu04024&multi_query=11936+red/15552+red/243764+red
Fluid shear stress and atherosclerosis	KEGG PATHWAY	mmu05418	2	143	1.99	0.607144	0.943061	mmu:16399:Itga2b|mmu:22329:Vcam1	http://www.genome.jp/kegg-bin/show_pathway?map=mmu05418&multi_query=22329+red/16399+red
Adrenergic signaling in cardiomyocytes	KEGG PATHWAY	mmu04261	2	152	1.87	0.639818	0.943061	mmu:20272:Scn7a|mmu:11936:Fxyd2	http://www.genome.jp/kegg-bin/show_pathway?map=mmu04261&multi_query=11936+red/20272+red
Viral carcinogenesis	KEGG PATHWAY	mmu05203	3	231	1.85	0.641605	0.943061	mmu:242341:Atp6v0d2|mmu:14990:H2-M2|mmu:667977:Gm8909	http://www.genome.jp/kegg-bin/show_pathway?map=mmu05203&multi_query=242341+red/14990+red/667977+red
Influenza A	KEGG PATHWAY	mmu05164	2	164	1.74	0.68001	0.943061	mmu:14999:Ighm|mmu:15002:H2-Ob	http://www.genome.jp/kegg-bin/show_pathway?map=mmu05164&multi_query=14999+red/15002+red
cGMP-PKG signaling pathway	KEGG PATHWAY	mmu04022	2	173	1.65	0.707695	0.943061	mmu:11936:Fxyd2|mmu:22068:Trpc6	http://www.genome.jp/kegg-bin/show_pathway?map=mmu04022&multi_query=11936+red/22068+red
Ribosome	KEGG PATHWAY	mmu03010	2	175	1.63	0.713569	0.943061	mmu:19988:Gm6807|mmu:20104:Gm15157	http://www.genome.jp/kegg-bin/show_pathway?map=mmu03010&multi_query=19988+red/20104+red
Herpes simplex virus 1 infection	KEGG PATHWAY	mmu05168	5	439	1.62	0.750247	0.943061	mmu:76373:Zfp773|mmu:14990:H2-M2|mmu:14999:Ighm|mmu:667977:Gm8909|mmu:15002:H2-Ob	http://www.genome.jp/kegg-bin/show_pathway?map=mmu05168&multi_query=76373+red/14999+red/14990+red/15002+red/667977+red
Endocytosis	KEGG PATHWAY	mmu04144	3	270	1.58	0.740767	0.943061	mmu:67804:3222401L13Rik|mmu:14990:H2-M2|mmu:667977:Gm8909	http://www.genome.jp/kegg-bin/show_pathway?map=mmu04144&multi_query=67804+red/14990+red/667977+red
Human papillomavirus infection	KEGG PATHWAY	mmu05165	4	361	1.58	0.756865	0.943061	mmu:242341:Atp6v0d2|mmu:14990:H2-M2|mmu:667977:Gm8909|mmu:16399:Itga2b	http://www.genome.jp/kegg-bin/show_pathway?map=mmu05165&multi_query=242341+red/14990+red/16399+red/667977+red
Cellular senescence	KEGG PATHWAY	mmu04218	2	186	1.53	0.74413	0.943061	mmu:14990:H2-M2|mmu:667977:Gm8909	http://www.genome.jp/kegg-bin/show_pathway?map=mmu04218&multi_query=14990+red/667977+red
Chemokine signaling pathway	KEGG PATHWAY	mmu04062	2	200	1.42	0.77895	0.943061	mmu:57349:Ppbp|mmu:12145:Cxcr5	http://www.genome.jp/kegg-bin/show_pathway?map=mmu04062&multi_query=57349+red/12145+red
Proteoglycans in cancer	KEGG PATHWAY	mmu05205	2	206	1.38	0.792559	0.943061	mmu:20423:Shh|mmu:20104:Gm15157	http://www.genome.jp/kegg-bin/show_pathway?map=mmu05205&multi_query=20104+red/20423+red
Rap1 signaling pathway	KEGG PATHWAY	mmu04015	2	214	1.33	0.809553	0.943061	mmu:16399:Itga2b|mmu:11602:Angpt4	http://www.genome.jp/kegg-bin/show_pathway?map=mmu04015&multi_query=11602+red/16399+red
Kaposi sarcoma-associated herpesvirus infection	KEGG PATHWAY	mmu05167	2	217	1.31	0.815599	0.943061	mmu:14990:H2-M2|mmu:667977:Gm8909	http://www.genome.jp/kegg-bin/show_pathway?map=mmu05167&multi_query=14990+red/667977+red
Ras signaling pathway	KEGG PATHWAY	mmu04014	2	233	1.22	0.845032	0.943061	mmu:18782:Pla2g2d|mmu:11602:Angpt4	http://www.genome.jp/kegg-bin/show_pathway?map=mmu04014&multi_query=18782+red/11602+red
Human immunodeficiency virus 1 infection	KEGG PATHWAY	mmu05170	2	239	1.19	0.854925	0.943061	mmu:14990:H2-M2|mmu:667977:Gm8909	http://www.genome.jp/kegg-bin/show_pathway?map=mmu05170&multi_query=14990+red/667977+red
Human cytomegalovirus infection	KEGG PATHWAY	mmu05163	2	256	1.11	0.879904	0.943061	mmu:14990:H2-M2|mmu:667977:Gm8909	http://www.genome.jp/kegg-bin/show_pathway?map=mmu05163&multi_query=14990+red/667977+red
Metabolic pathways	KEGG PATHWAY	mmu01100	9	1494	0.86	0.999225	0.999225	mmu:230163:Aldob|mmu:72090:Entpd8|mmu:11656:Alas2|mmu:18782:Pla2g2d|mmu:14120:Fbp2|mmu:242341:Atp6v0d2|mmu:241489:Pde11a|mmu:14433:Gm7336|mmu:16833:Ldhc	http://www.genome.jp/kegg-bin/show_pathway?map=mmu01100&multi_query=72090+red/14433+red/14120+red/241489+red/16833+red/11656+red/18782+red/242341+red/230163+red
Pathways in cancer	KEGG PATHWAY	mmu05200	3	535	0.8	0.982001	0.991908	mmu:20423:Shh|mmu:16399:Itga2b|mmu:19713:Ret	http://www.genome.jp/kegg-bin/show_pathway?map=mmu05200&multi_query=19713+red/16399+red/20423+red
