# Supplementary material for: The chromatin accessibility and transcriptomic landscape of the aging mice cochlea and the identification of potential functional super-enhancers in age-related hearing loss
Source: Clin Epigenetics. 2024 Jul 4;16:86. doi: 10.1186/s13148-024-01702-1 (PMC11225416; doi:10.1186/s13148-024-01702-1)
Supplement: Supplementary file 1 — Additional file1 (ZIP 8650 kb) [file 13148_2024_1702_MOESM1_ESM.zip › New folder/TableS7.sig_Down_genes_go.xls]

## Sheet: sig_Down_genes_go
Term	Database	ID	Input_number	Background_number	Rich_factor	P_Value	Corrected P_Value	Input	Hyperlink
cytoplasm	cellular_component	GO:0005737	111	6775	0.91	0.358502	0.539918	mmu:12554:Cdh13|mmu:237891:Gas2l2|mmu:234964:Ccdc67|mmu:21983:9330154J02Rik|mmu:66805:Tspan1|mmu:226356:Cfap221|mmu:271813:Agbl2|mmu:21983:Tpbg|mmu:11752:Anxa8|mmu:230908:Gm2568|mmu:21336:Tacr1|mmu:22092:Rsph1|mmu:244608:Ccdc113|mmu:384198:Fam47e|mmu:20104:Gm11263|mmu:74591:Abca12|mmu:17152:Mak|mmu:72169:Trim29|mmu:22271:Upp1|mmu:67483:1700028P14Rik|mmu:320118:Fbxl13|mmu:75563:Dnali1|mmu:16667:Kr…	http://amigo.geneontology.org/amigo/term/GO:0005737
membrane	cellular_component	GO:0016020	90	6528	0.76	0.911413	0.955077	mmu:76509:Plet1|mmu:12554:Cdh13|mmu:237891:Gas2l2|mmu:21983:9330154J02Rik|mmu:66805:Tspan1|mmu:21463:Tcp11|mmu:229791:Gm22408|mmu:56774:Slc6a14|mmu:21983:Tpbg|mmu:53420:Syt5|mmu:70809:Clec2g|mmu:72027:Slc39a4|mmu:117167:Steap4|mmu:21336:Tacr1|mmu:70337:Iyd|mmu:71461:Ptk7|mmu:224480:Nox3|mmu:225997:Trpm6|mmu:12740:Cldn4|mmu:53624:Cldn7|mmu:93842:Igsf9|mmu:67483:1700028P14Rik|mmu:58994:Smpd3|mmu:24…	http://amigo.geneontology.org/amigo/term/GO:0016020
molecular_function	molecular_function	GO:0003674	87	6000	0.8	0.798966	0.869404	mmu:69315:1700001L19Rik|mmu:213234:Zbbx|mmu:672682:Gm9573|mmu:228778:6820408C15Rik|mmu:66758:Zfp474|mmu:623534:Nme9|mmu:68236:Gtsf1l|mmu:624245:Speer4e|mmu:620779:Gm12695|mmu:244608:Ccdc113|mmu:384198:Fam47e|mmu:71236:Rsph14|mmu:73667:2410004P03Rik|mmu:100502967:Speer4cos|mmu:69327:1700007K13Rik|mmu:75434:1700001C02Rik|mmu:74485:Lrrc71|mmu:219170:Fam216b|mmu:381741:Lrrc43|mmu:105518:A630023A22Rik…	http://amigo.geneontology.org/amigo/term/GO:0003674
plasma membrane	cellular_component	GO:0005886	77	4216	1.01	0.112742	0.406815	mmu:76509:Plet1|mmu:12554:Cdh13|mmu:259097:Olfr558|mmu:237891:Gas2l2|mmu:170677:Cdhr1|mmu:68764:Cdhr3|mmu:21943:Tnfsf11|mmu:15551:D430036J16Rik|mmu:30943:Prss30|mmu:53420:Syt5|mmu:21983:9330154J02Rik|mmu:11830:Aqp5|mmu:26564:Ror2|mmu:70809:Clec2g|mmu:665270:Plb1|mmu:242151:Kcna10|mmu:73173:Pcdh18|mmu:76509:Plet1os|mmu:242594:1700024P16Rik|mmu:15481:Gm8337|mmu:109332:Cdcp1|mmu:57442:Kcne3|mmu:5821…	http://amigo.geneontology.org/amigo/term/GO:0005886
protein binding	molecular_function	GO:0005515	76	5183	0.81	0.753888	0.835612	mmu:11839:Areg|mmu:12554:Cdh13|mmu:20657:Sod3|mmu:237891:Gas2l2|mmu:110750:Gm14281|mmu:103988:Gck|mmu:21943:Tnfsf11|mmu:11829:Aqp4|mmu:13601:Ecm1|mmu:215384:Fcgbp|mmu:16193:Il6|mmu:12661:Chl1|mmu:320118:Fbxl13|mmu:17349:Mlf1|mmu:26564:Ror2|mmu:21463:Tcp11|mmu:17833:Muc5ac|mmu:66722:Spag16|mmu:73173:Pcdh18|mmu:229791:Gm22408|mmu:110082:Dnah5|mmu:16948:Lox|mmu:22061:Trp63|mmu:15481:Gm8337|mmu:77794…	http://amigo.geneontology.org/amigo/term/GO:0005515
extracellular space	cellular_component	GO:0005615	74	1684	2.44	5.31514e-14	9.18455e-11	mmu:14825:Cxcl1|mmu:11839:Areg|mmu:18049:Ngf|mmu:20311:Cxcl5|mmu:78405:Ntf5|mmu:100034251:Wfdc17|mmu:66957:Serpinb11|mmu:22402:Wisp1|mmu:22363:Iglv3|mmu:12554:Cdh13|mmu:13601:Ecm1|mmu:16193:Il6|mmu:30943:Prss30|mmu:17833:Muc5ac|mmu:16948:Lox|mmu:382044:Ces1b|mmu:13897:Ces1e|mmu:17022:Lum|mmu:101401:A730049H05Rik|mmu:20657:Sod3|mmu:50908:Gm16567|mmu:192200:A730032A03Rik|mmu:234669:Ces2b|mmu:18405:…	http://amigo.geneontology.org/amigo/term/GO:0005615
integral component of membrane	cellular_component	GO:0016021	71	5373	0.73	0.94316	0.975332	mmu:74424:Tmc5|mmu:259097:Olfr558|mmu:11839:Areg|mmu:170677:Cdhr1|mmu:102657:Cd276|mmu:21943:Tnfsf11|mmu:15551:D430036J16Rik|mmu:53420:Syt5|mmu:208613:Tmem212|mmu:21983:9330154J02Rik|mmu:11830:Aqp5|mmu:26564:Ror2|mmu:21463:Tcp11|mmu:665270:Plb1|mmu:242151:Kcna10|mmu:73173:Pcdh18|mmu:12821:Col17a1|mmu:225997:Trpm6|mmu:26561:Mmp23|mmu:381058:Unc93a|mmu:109332:Cdcp1|mmu:57442:Kcne3|mmu:58210:Sectm1b…	http://amigo.geneontology.org/amigo/term/GO:0016021
extracellular region	cellular_component	GO:0005576	70	1684	2.31	2.83546e-12	2.44984e-09	mmu:14825:Cxcl1|mmu:18049:Ngf|mmu:20311:Cxcl5|mmu:78405:Ntf5|mmu:12819:Col15a1|mmu:12097:Bglap2|mmu:22402:Wisp1|mmu:30806:Adamts8|mmu:13601:Ecm1|mmu:16193:Il6|mmu:22035:Tnfsf10|mmu:21785:Tff2|mmu:244954:Prss35|mmu:64074:Smoc2|mmu:16948:Lox|mmu:20724:Serpinb5|mmu:17022:Lum|mmu:69675:Pxdn|mmu:20657:Sod3|mmu:50908:Gm16567|mmu:192200:A730032A03Rik|mmu:58210:Sectm1b|mmu:16997:Ltbp2|mmu:18406:Orm2|mmu:…	http://amigo.geneontology.org/amigo/term/GO:0005576
biological_process	biological_process	GO:0008150	67	5314	0.7	0.974432	0.997295	mmu:67085:1700024G13Rik|mmu:69315:1700001L19Rik|mmu:70846:Ttc6|mmu:381229:Cfap58|mmu:74890:Morn3|mmu:624245:Speer4e|mmu:76964:2610028H24Rik|mmu:242125:Mab21l3|mmu:208613:Tmem212|mmu:243753:Slc23a4|mmu:320111:Prr18|mmu:73667:2410004P03Rik|mmu:230603:Ttc39a|mmu:381058:Unc93a|mmu:109332:Cdcp1|mmu:546886:Cfap73|mmu:75784:1700007G11Rik|mmu:228778:6820408C15Rik|mmu:270150:Ccdc153|mmu:75568:Capsl|mmu:66…	http://amigo.geneontology.org/amigo/term/GO:0008150
cellular_component	cellular_component	GO:0005575	53	4815	0.61	0.997708	1	mmu:67085:1700024G13Rik|mmu:66748:Erich2|mmu:70846:Ttc6|mmu:624245:Speer4e|mmu:242125:Mab21l3|mmu:208613:Tmem212|mmu:243753:Slc23a4|mmu:238939:Gm281|mmu:230603:Ttc39a|mmu:103655:Sec14l4|mmu:69329:Cfap206|mmu:109332:Cdcp1|mmu:219170:Fam216b|mmu:228778:6820408C15Rik|mmu:270150:Ccdc153|mmu:75568:Capsl|mmu:66758:Zfp474|mmu:623534:Nme9|mmu:403185:4932443I19Rik|mmu:546840:Ldlrad1|mmu:68236:Gtsf1l|mmu:7…	http://amigo.geneontology.org/amigo/term/GO:0005575
metal ion binding	molecular_function	GO:0046872	52	3098	0.93	0.347459	0.533245	mmu:12554:Cdh13|mmu:20657:Sod3|mmu:12097:Bglap2|mmu:30806:Adamts8|mmu:213234:Zbbx|mmu:13082:Cyp26a1|mmu:16948:Lox|mmu:674895:Nek10|mmu:26564:Ror2|mmu:22061:Trp63|mmu:50908:Gm16567|mmu:226049:Dmrt2|mmu:17450:Morc1|mmu:271813:Agbl2|mmu:75568:Capsl|mmu:11752:Anxa8|mmu:66758:Zfp474|mmu:53420:Syt5|mmu:22062:Trp73|mmu:12832:Col5a2|mmu:18585:Pde9a|mmu:68236:Gtsf1l|mmu:69675:Pxdn|mmu:12825:Col3a1|mmu:171…	http://amigo.geneontology.org/amigo/term/GO:0046872
nucleus	cellular_component	GO:0005634	50	5823	0.48	0.999999	1	mmu:11839:Areg|mmu:20657:Sod3|mmu:110750:Gm14281|mmu:103988:Gck|mmu:17536:Meis2|mmu:107587:Osr2|mmu:13661:Ehf|mmu:16948:Lox|mmu:22061:Trp63|mmu:15481:Gm8337|mmu:17349:Mlf1|mmu:626596:Rgs22|mmu:226049:Dmrt2|mmu:75784:1700007G11Rik|mmu:332110:Mapk15|mmu:230908:Gm2568|mmu:330577:Saxo2|mmu:12638:Cftr|mmu:64103:Tnmd|mmu:12022:Barx1|mmu:12020:Nkx3-2|mmu:13396:Dlx6|mmu:17152:Mak|mmu:242646:Tctex1d4|mmu:…	http://amigo.geneontology.org/amigo/term/GO:0005634
cell projection	cellular_component	GO:0042995	39	1088	1.99	5.0677e-06	0.000515117	mmu:381229:Cfap58|mmu:237891:Gas2l2|mmu:12097:Bglap2|mmu:380654:Cfap54|mmu:78801:Ak7|mmu:66722:Spag16|mmu:71860:Cfap52|mmu:320118:Fbxl13|mmu:21463:Tcp11|mmu:226356:Cfap221|mmu:69329:Cfap206|mmu:17349:Mlf1|mmu:57442:Kcne3|mmu:271813:Agbl2|mmu:75563:Dnali1|mmu:75472:Cfap126|mmu:332110:Mapk15|mmu:18585:Pde9a|mmu:77609:Ccdc151|mmu:218739:Sntn|mmu:17152:Mak|mmu:11829:Aqp4|mmu:110084:Dnah1|mmu:212892:R…	http://amigo.geneontology.org/amigo/term/GO:0042995
cytoskeleton	cellular_component	GO:0005856	32	1289	1.38	0.0105842	0.184742	mmu:381229:Cfap58|mmu:237891:Gas2l2|mmu:380654:Cfap54|mmu:66722:Spag16|mmu:320118:Fbxl13|mmu:75472:Cfap126|mmu:226356:Cfap221|mmu:69329:Cfap206|mmu:11475:Acta2|mmu:12797:Cnn1|mmu:271813:Agbl2|mmu:381077:Ccdc78|mmu:332110:Mapk15|mmu:77609:Ccdc151|mmu:17152:Mak|mmu:217169:Tns4|mmu:17349:Mlf1|mmu:110084:Dnah1|mmu:212892:Rsph4a|mmu:110082:Dnah5|mmu:78774:Cfap61|mmu:330577:Saxo2|mmu:244608:Ccdc113|mmu…	http://amigo.geneontology.org/amigo/term/GO:0005856
identical protein binding	molecular_function	GO:0042802	30	1767	0.94	0.370164	0.547907	mmu:12554:Cdh13|mmu:102657:Cd276|mmu:21943:Tnfsf11|mmu:22035:Tnfsf10|mmu:22061:Trp63|mmu:50908:Gm16567|mmu:226049:Dmrt2|mmu:69183:C1qtnf2|mmu:230908:Gm2568|mmu:23795:Agr2|mmu:270150:Ccdc153|mmu:18585:Pde9a|mmu:11829:Aqp4|mmu:11830:Aqp5|mmu:20389:Sftpc|mmu:73472:Spata18|mmu:234964:Ccdc67|mmu:77018:Col25a1|mmu:64177:Trpv6|mmu:22062:Trp73|mmu:22271:Upp1|mmu:50908:C1s1|mmu:72169:Trim29|mmu:317677:C1s…	http://amigo.geneontology.org/amigo/term/GO:0042802
hydrolase activity	molecular_function	GO:0016787	29	1555	1.03	0.210025	0.450549	mmu:30806:Adamts8|mmu:30943:Prss30|mmu:665270:Plb1|mmu:13897:Ces1e|mmu:26561:Mmp23|mmu:50908:Gm16567|mmu:271813:Agbl2|mmu:230726:Rhbdl2|mmu:229791:Gm22408|mmu:18585:Pde9a|mmu:17390:Mmp2|mmu:76974:Urah|mmu:75769:Plppr5|mmu:14938:Gzma|mmu:56264:Cpxm1|mmu:545260:Arsi|mmu:242939:Cpz|mmu:70835:Prss22|mmu:16716:Ky|mmu:50908:C1s1|mmu:317677:C1s2|mmu:667277:C1rb|mmu:50909:C1ra|mmu:14962:Cfb|mmu:58860:Ada…	http://amigo.geneontology.org/amigo/term/GO:0016787
cilium	cellular_component	GO:0005929	28	352	4.41	2.17902e-11	9.41336e-09	mmu:381229:Cfap58|mmu:380654:Cfap54|mmu:78801:Ak7|mmu:66722:Spag16|mmu:71860:Cfap52|mmu:320118:Fbxl13|mmu:21463:Tcp11|mmu:320159:Fam179a|mmu:226356:Cfap221|mmu:69329:Cfap206|mmu:17349:Mlf1|mmu:627872:Dnah7a|mmu:75472:Cfap126|mmu:75563:Dnali1|mmu:77609:Ccdc151|mmu:218739:Sntn|mmu:17152:Mak|mmu:110084:Dnah1|mmu:212892:Rsph4a|mmu:110082:Dnah5|mmu:71840:Tekt4|mmu:110083:Dnah12|mmu:207607:Ccdc40|mmu:4…	http://amigo.geneontology.org/amigo/term/GO:0005929
integral component of plasma membrane	cellular_component	GO:0005887	27	1232	1.22	0.0617549	0.406815	mmu:74424:Tmc5|mmu:70337:Iyd|mmu:170677:Cdhr1|mmu:68764:Cdhr3|mmu:69398:Cdhr4|mmu:15551:D430036J16Rik|mmu:66805:Tspan1|mmu:73173:Pcdh18|mmu:26564:Ror2|mmu:56774:Slc6a14|mmu:58210:Sectm1b|mmu:216643:Gabrp|mmu:229791:Gm22408|mmu:72027:Slc39a4|mmu:117167:Steap4|mmu:75769:Plppr5|mmu:11829:Aqp4|mmu:11830:Aqp5|mmu:114304:Slc28a3|mmu:24059:Slco2a1|mmu:80797:Gm43240|mmu:225997:Trpm6|mmu:64177:Trpv6|mmu:1…	http://amigo.geneontology.org/amigo/term/GO:0005887
multicellular organism development	biological_process	GO:0007275	25	1092	1.27	0.0474972	0.379977	mmu:17536:Meis2|mmu:15375:Foxa1|mmu:24117:Wif1|mmu:21463:Tcp11|mmu:26564:Ror2|mmu:22061:Trp63|mmu:94227:Pi15|mmu:17349:Mlf1|mmu:75533:Nme5|mmu:17450:Morc1|mmu:13380:Dkk1|mmu:18740:Pitx1|mmu:17285:Meox1|mmu:12563:Cdh6|mmu:21943:Tnfsf11|mmu:73472:Spata18|mmu:18503:Pax1|mmu:12661:Chl1|mmu:13710:Elf3|mmu:18511:Pax9|mmu:23796:Aplnr|mmu:93842:Igsf9|mmu:30943:Prss30|mmu:58994:Smpd3|mmu:13396:Dlx6	http://amigo.geneontology.org/amigo/term/GO:0007275
calcium ion binding	molecular_function	GO:0005509	24	613	2.17	8.62431e-05	0.00477111	mmu:12554:Cdh13|mmu:12097:Bglap2|mmu:170677:Cdhr1|mmu:68764:Cdhr3|mmu:73173:Pcdh18|mmu:50908:Gm16567|mmu:16997:Ltbp2|mmu:75568:Capsl|mmu:11752:Anxa8|mmu:53420:Syt5|mmu:218739:Sntn|mmu:12560:Cdh3|mmu:12563:Cdh6|mmu:16997:D030025P21Rik|mmu:14119:Fbn2|mmu:14115:Fbln2|mmu:17901:Myl1|mmu:50908:C1s1|mmu:17183:Matn4|mmu:317677:C1s2|mmu:667277:C1rb|mmu:50909:C1ra|mmu:13506:Dsc2|mmu:64074:Smoc2	http://amigo.geneontology.org/amigo/term/GO:0005509
cell differentiation	biological_process	GO:0030154	24	1004	1.33	0.034583	0.320252	mmu:76509:Plet1|mmu:380654:Cfap54|mmu:107587:Osr2|mmu:15375:Foxa1|mmu:21463:Tcp11|mmu:26564:Ror2|mmu:22061:Trp63|mmu:17349:Mlf1|mmu:75533:Nme5|mmu:17450:Morc1|mmu:76509:Plet1os|mmu:12020:Nkx3-2|mmu:21943:Tnfsf11|mmu:399599:Ccdc87|mmu:104362:Meig1|mmu:73472:Spata18|mmu:71827:Lrrc34|mmu:12661:Chl1|mmu:13710:Elf3|mmu:13661:Ehf|mmu:93842:Igsf9|mmu:666794:Rbm24|mmu:330830:Drc7|mmu:13396:Dlx6	http://amigo.geneontology.org/amigo/term/GO:0030154
cytosol	cellular_component	GO:0005829	24	3398	0.39	0.999998	1	mmu:93732:Acox2|mmu:110750:Gm14281|mmu:103988:Gck|mmu:22402:Wisp1|mmu:20862:Stfa2|mmu:15481:Gm8337|mmu:271813:Agbl2|mmu:627872:Dnah7a|mmu:11752:Anxa8|mmu:16977:Lrrc23|mmu:237504:Rassf9|mmu:74591:Abca12|mmu:66809:Krt20|mmu:22092:Rsph1|mmu:20104:Gm11263|mmu:13710:Elf3|mmu:12638:Cftr|mmu:12903:Crabp1|mmu:54670:Atp8b1|mmu:11622:Ahr|mmu:666794:Rbm24|mmu:338375:Atp6v1g3|mmu:11685:Alox12e|mmu:70853:Vwa3b	http://amigo.geneontology.org/amigo/term/GO:0005829
extracellular matrix	cellular_component	GO:0031012	23	267	4.78	3.05312e-10	8.79298e-08	mmu:22402:Wisp1|mmu:30806:Adamts8|mmu:215384:Fcgbp|mmu:16948:Lox|mmu:17022:Lum|mmu:101401:A730049H05Rik|mmu:77794:Adamtsl2|mmu:12832:Col5a2|mmu:26561:Mmp23|mmu:12825:Col3a1|mmu:17390:Mmp2|mmu:12819:Col15a1|mmu:14119:Fbn2|mmu:269120:Optc|mmu:242939:Cpz|mmu:320712:Abi3bp|mmu:12835:Col6a3|mmu:77018:Col25a1|mmu:21857:Timp1|mmu:239337:Adamts12|mmu:64074:Smoc2|mmu:243312:Elfn1|mmu:12821:Col17a1	http://amigo.geneontology.org/amigo/term/GO:0031012
collagen-containing extracellular matrix	cellular_component	GO:0062023	22	315	3.87	2.57338e-08	4.04255e-06	mmu:20657:Sod3|mmu:30806:Adamts8|mmu:13601:Ecm1|mmu:16948:Lox|mmu:17022:Lum|mmu:69675:Pxdn|mmu:16997:Ltbp2|mmu:12832:Col5a2|mmu:76293:Mfap4|mmu:12825:Col3a1|mmu:12819:Col15a1|mmu:56429:Dpt|mmu:16997:D030025P21Rik|mmu:14119:Fbn2|mmu:73230:Bmper|mmu:14115:Fbln2|mmu:320712:Abi3bp|mmu:12835:Col6a3|mmu:68553:Col6a4|mmu:77018:Col25a1|mmu:17183:Matn4|mmu:64074:Smoc2	http://amigo.geneontology.org/amigo/term/GO:0062023
peptidase activity	molecular_function	GO:0008233	22	511	2.39	4.50564e-05	0.00289302	mmu:30806:Adamts8|mmu:30943:Prss30|mmu:26561:Mmp23|mmu:50908:Gm16567|mmu:271813:Agbl2|mmu:230726:Rhbdl2|mmu:17390:Mmp2|mmu:77794:Adamtsl2|mmu:14938:Gzma|mmu:56264:Cpxm1|mmu:242939:Cpz|mmu:70835:Prss22|mmu:16716:Ky|mmu:50908:C1s1|mmu:317677:C1s2|mmu:667277:C1rb|mmu:50909:C1ra|mmu:14962:Cfb|mmu:58860:Adamdec1|mmu:239337:Adamts12|mmu:14962:Gm20547|mmu:13522:Adam28	http://amigo.geneontology.org/amigo/term/GO:0008233
proteolysis	biological_process	GO:0006508	20	522	2.13	0.000415464	0.0170934	mmu:30943:Prss30|mmu:244954:Prss35|mmu:271813:Agbl2|mmu:56264:Cpxm1|mmu:14962:Cfb|mmu:50909:C1ra|mmu:230726:Rhbdl2|mmu:30806:Adamts8|mmu:58860:Adamdec1|mmu:667277:C1rb|mmu:242939:Cpz|mmu:239337:Adamts12|mmu:26561:Mmp23|mmu:70835:Prss22|mmu:16716:Ky|mmu:14962:Gm20547|mmu:17390:Mmp2|mmu:13522:Adam28|mmu:101401:A730049H05Rik|mmu:14938:Gzma	http://amigo.geneontology.org/amigo/term/GO:0006508
positive regulation of transcription by RNA polymerase II	biological_process	GO:0045944	20	1208	0.92	0.446202	0.601095	mmu:13661:Ehf|mmu:21943:Tnfsf11|mmu:13396:Dlx6|mmu:12554:Cdh13|mmu:15375:Foxa1|mmu:15223:Foxj1|mmu:17285:Meox1|mmu:17536:Meis2|mmu:107587:Osr2|mmu:22062:Trp73|mmu:11622:Ahr|mmu:16193:Il6|mmu:18503:Pax1|mmu:12020:Nkx3-2|mmu:226049:Dmrt2|mmu:13710:Elf3|mmu:18740:Pitx1|mmu:18511:Pax9|mmu:17022:Lum|mmu:22061:Trp63	http://amigo.geneontology.org/amigo/term/GO:0045944
motile cilium	cellular_component	GO:0031514	19	146	7.22	1.8243e-11	9.41336e-09	mmu:17349:Mlf1|mmu:22092:Rsph1|mmu:110084:Dnah1|mmu:214704:Iqub|mmu:110082:Dnah5|mmu:330577:Saxo2|mmu:237806:Dnah9|mmu:78801:Ak7|mmu:71840:Tekt4|mmu:213234:Zbbx|mmu:207607:Ccdc40|mmu:75563:Dnali1|mmu:320118:Fbxl13|mmu:66722:Spag16|mmu:21463:Tcp11|mmu:330830:Drc7|mmu:74665:Lrrc48|mmu:17152:Mak|mmu:71860:Cfap52	http://amigo.geneontology.org/amigo/term/GO:0031514
DNA binding	molecular_function	GO:0003677	19	1725	0.61	0.958625	0.985244	mmu:17349:Mlf1|mmu:13661:Ehf|mmu:226049:Dmrt2|mmu:13396:Dlx6|mmu:15375:Foxa1|mmu:15223:Foxj1|mmu:18025:Nfe2l3|mmu:230908:Gm2568|mmu:17536:Meis2|mmu:17285:Meox1|mmu:11622:Ahr|mmu:12022:Barx1|mmu:18503:Pax1|mmu:12020:Nkx3-2|mmu:13710:Elf3|mmu:18740:Pitx1|mmu:18511:Pax9|mmu:22062:Trp73|mmu:22061:Trp63	http://amigo.geneontology.org/amigo/term/GO:0003677
nucleoplasm	cellular_component	GO:0005654	19	2943	0.36	0.999998	1	mmu:11839:Areg|mmu:22271:Upp1|mmu:15375:Foxa1|mmu:212892:Rsph4a|mmu:70337:Iyd|mmu:13710:Elf3|mmu:110750:Gm14281|mmu:103988:Gck|mmu:230908:Gm2568|mmu:54670:Atp8b1|mmu:117167:Steap4|mmu:13661:Ehf|mmu:666794:Rbm24|mmu:66805:Tspan1|mmu:12020:Nkx3-2|mmu:214230:Pak6|mmu:70853:Vwa3b|mmu:22062:Trp73|mmu:22061:Trp63	http://amigo.geneontology.org/amigo/term/GO:0005654
regulation of transcription, DNA-templated	biological_process	GO:0006355	18	1075	0.93	0.43375	0.592507	mmu:17349:Mlf1|mmu:13661:Ehf|mmu:226049:Dmrt2|mmu:13396:Dlx6|mmu:15375:Foxa1|mmu:15223:Foxj1|mmu:18025:Nfe2l3|mmu:17536:Meis2|mmu:17285:Meox1|mmu:11622:Ahr|mmu:12022:Barx1|mmu:18503:Pax1|mmu:12020:Nkx3-2|mmu:13710:Elf3|mmu:18740:Pitx1|mmu:18511:Pax9|mmu:22062:Trp73|mmu:22061:Trp63	http://amigo.geneontology.org/amigo/term/GO:0006355
ATP binding	molecular_function	GO:0005524	18	1384	0.72	0.821744	0.888039	mmu:11475:Acta2|mmu:110084:Dnah1|mmu:110083:Dnah12|mmu:71461:Ptk7|mmu:110082:Dnah5|mmu:103988:Gck|mmu:26564:Ror2|mmu:78801:Ak7|mmu:12638:Cftr|mmu:332110:Mapk15|mmu:54670:Atp8b1|mmu:68870:Ak8|mmu:225997:Trpm6|mmu:17152:Mak|mmu:15481:Gm8337|mmu:674895:Nek10|mmu:214230:Pak6|mmu:26458:Slc27a2	http://amigo.geneontology.org/amigo/term/GO:0005524
endoplasmic reticulum	cellular_component	GO:0005783	18	1490	0.67	0.89591	0.94687	mmu:26561:Mmp23|mmu:21983:9330154J02Rik|mmu:11830:Aqp5|mmu:13082:Cyp26a1|mmu:12654:Chil1|mmu:23795:Agr2|mmu:545260:Arsi|mmu:13088:Cyp2b10|mmu:21983:Tpbg|mmu:18585:Pde9a|mmu:20104:Gm11263|mmu:69675:Pxdn|mmu:22364:Igkv17-127|mmu:54670:Atp8b1|mmu:13897:Ces1e|mmu:12638:Cftr|mmu:101401:A730049H05Rik|mmu:26458:Slc27a2	http://amigo.geneontology.org/amigo/term/GO:0005783
extracellular matrix organization	biological_process	GO:0030198	17	174	5.42	1.093e-08	1.88871e-06	mmu:77794:Adamtsl2|mmu:12819:Col15a1|mmu:26561:Mmp23|mmu:77018:Col25a1|mmu:20724:Serpinb5|mmu:64074:Smoc2|mmu:30806:Adamts8|mmu:320712:Abi3bp|mmu:12832:Col5a2|mmu:239337:Adamts12|mmu:69675:Pxdn|mmu:12825:Col3a1|mmu:14115:Fbln2|mmu:13710:Elf3|mmu:17390:Mmp2|mmu:101401:A730049H05Rik|mmu:12821:Col17a1	http://amigo.geneontology.org/amigo/term/GO:0030198
cell projection organization	biological_process	GO:0030030	17	188	5.02	3.12255e-08	4.49647e-06	mmu:15223:Foxj1|mmu:66722:Spag16|mmu:436062:Fam92b|mmu:234964:Ccdc67|mmu:214704:Iqub|mmu:380654:Cfap54|mmu:100503311:Pifo|mmu:71840:Tekt4|mmu:381077:Ccdc78|mmu:244608:Ccdc113|mmu:432611:Dnaic2|mmu:77609:Ccdc151|mmu:75472:Cfap126|mmu:226356:Cfap221|mmu:78801:Ak7|mmu:212190:Ubxn10|mmu:69329:Cfap206	http://amigo.geneontology.org/amigo/term/GO:0030030
cell adhesion	biological_process	GO:0007155	17	572	1.65	0.012103	0.190145	mmu:12819:Col15a1|mmu:12554:Cdh13|mmu:56429:Dpt|mmu:69398:Cdhr4|mmu:71461:Ptk7|mmu:170677:Cdhr1|mmu:22402:Wisp1|mmu:13506:Dsc2|mmu:68764:Cdhr3|mmu:76293:Mfap4|mmu:12661:Chl1|mmu:12560:Cdh3|mmu:53624:Cldn7|mmu:12740:Cldn4|mmu:68553:Col6a4|mmu:73173:Pcdh18|mmu:12563:Cdh6	http://amigo.geneontology.org/amigo/term/GO:0007155
ion transport	biological_process	GO:0006811	17	586	1.61	0.0148889	0.209171	mmu:74424:Tmc5|mmu:64177:Trpv6|mmu:11839:Areg|mmu:72027:Slc39a4|mmu:117167:Steap4|mmu:216643:Gabrp|mmu:30943:Prss30|mmu:216225:Slc5a8|mmu:20531:Slc34a2|mmu:338375:Atp6v1g3|mmu:57442:Kcne3|mmu:242151:Kcna10|mmu:230612:Slc5a9|mmu:225997:Trpm6|mmu:208098:Panx3|mmu:12740:Cldn4|mmu:12638:Cftr	http://amigo.geneontology.org/amigo/term/GO:0006811
nucleotide binding	molecular_function	GO:0000166	17	1672	0.56	0.978607	0.999428	mmu:11475:Acta2|mmu:110084:Dnah1|mmu:110083:Dnah12|mmu:110082:Dnah5|mmu:103988:Gck|mmu:26564:Ror2|mmu:78801:Ak7|mmu:12638:Cftr|mmu:332110:Mapk15|mmu:54670:Atp8b1|mmu:68870:Ak8|mmu:225997:Trpm6|mmu:17152:Mak|mmu:15481:Gm8337|mmu:674895:Nek10|mmu:214230:Pak6|mmu:26458:Slc27a2	http://amigo.geneontology.org/amigo/term/GO:0000166
extracellular matrix structural constituent	molecular_function	GO:0005201	16	119	7.46	4.52766e-10	1.11768e-07	mmu:12819:Col15a1|mmu:13601:Ecm1|mmu:56429:Dpt|mmu:77018:Col25a1|mmu:17183:Matn4|mmu:16997:D030025P21Rik|mmu:14119:Fbn2|mmu:320712:Abi3bp|mmu:12832:Col5a2|mmu:76293:Mfap4|mmu:73230:Bmper|mmu:12825:Col3a1|mmu:14115:Fbln2|mmu:12821:Col17a1|mmu:69675:Pxdn|mmu:16997:Ltbp2	http://amigo.geneontology.org/amigo/term/GO:0005201
cell junction	cellular_component	GO:0030054	16	883	1.01	0.326107	0.518888	mmu:217169:Tns4|mmu:93842:Igsf9|mmu:71461:Ptk7|mmu:12821:Col17a1|mmu:13506:Dsc2|mmu:216643:Gabrp|mmu:53420:Syt5|mmu:332110:Mapk15|mmu:66805:Tspan1|mmu:53624:Cldn7|mmu:214230:Pak6|mmu:12560:Cdh3|mmu:208098:Panx3|mmu:12740:Cldn4|mmu:22062:Trp73|mmu:12563:Cdh6	http://amigo.geneontology.org/amigo/term/GO:0030054
sequence-specific DNA binding	molecular_function	GO:0043565	15	672	1.24	0.121132	0.41214	mmu:13661:Ehf|mmu:226049:Dmrt2|mmu:13396:Dlx6|mmu:15375:Foxa1|mmu:15223:Foxj1|mmu:17536:Meis2|mmu:107587:Osr2|mmu:17285:Meox1|mmu:11622:Ahr|mmu:12022:Barx1|mmu:12020:Nkx3-2|mmu:13710:Elf3|mmu:18740:Pitx1|mmu:22062:Trp73|mmu:22061:Trp63	http://amigo.geneontology.org/amigo/term/GO:0043565
DNA-binding transcription factor activity	molecular_function	GO:0003700	15	738	1.13	0.199402	0.445753	mmu:13661:Ehf|mmu:226049:Dmrt2|mmu:13396:Dlx6|mmu:15375:Foxa1|mmu:15223:Foxj1|mmu:18025:Nfe2l3|mmu:17285:Meox1|mmu:11622:Ahr|mmu:18503:Pax1|mmu:12020:Nkx3-2|mmu:13710:Elf3|mmu:18740:Pitx1|mmu:18511:Pax9|mmu:22062:Trp73|mmu:22061:Trp63	http://amigo.geneontology.org/amigo/term/GO:0003700
axoneme	cellular_component	GO:0005930	14	105	7.4	6.0171e-09	1.15528e-06	mmu:110082:Dnah5|mmu:110084:Dnah1|mmu:212892:Rsph4a|mmu:75563:Dnali1|mmu:237806:Dnah9|mmu:68870:Ak8|mmu:66722:Spag16|mmu:207607:Ccdc40|mmu:432611:Dnaic2|mmu:385668:Lca5l|mmu:77609:Ccdc151|mmu:74665:Lrrc48|mmu:17152:Mak|mmu:242646:Tctex1d4	http://amigo.geneontology.org/amigo/term/GO:0005930
immune response	biological_process	GO:0006955	14	382	2.03	0.00413624	0.105109	mmu:14825:Cxcl1|mmu:16193:Il6|mmu:22362:Igkv16-104|mmu:22035:Tnfsf10|mmu:20311:Cxcl5|mmu:64435:Fcamr|mmu:22363:Iglv3|mmu:21943:Tnfsf11|mmu:18829:Ccl21a|mmu:56838:Ccl28|mmu:22364:Igkv17-127|mmu:15945:Cxcl10|mmu:58210:Sectm1b|mmu:22363:Igkv8-34	http://amigo.geneontology.org/amigo/term/GO:0006955
DNA-binding transcription activator activity, RNA polymerase II-specific	molecular_function	GO:0001228	14	490	1.59	0.0281915	0.288254	mmu:15375:Foxa1|mmu:226049:Dmrt2|mmu:15223:Foxj1|mmu:17536:Meis2|mmu:107587:Osr2|mmu:17285:Meox1|mmu:13661:Ehf|mmu:12022:Barx1|mmu:18503:Pax1|mmu:13710:Elf3|mmu:18740:Pitx1|mmu:18511:Pax9|mmu:22062:Trp73|mmu:22061:Trp63	http://amigo.geneontology.org/amigo/term/GO:0001228
dendrite	cellular_component	GO:0030425	14	521	1.49	0.0428314	0.359285	mmu:57442:Kcne3|mmu:18049:Ngf|mmu:93842:Igsf9|mmu:12097:Bglap2|mmu:15551:D430036J16Rik|mmu:12638:Cftr|mmu:20104:Gm11263|mmu:26564:Ror2|mmu:22061:Trp63|mmu:12661:Chl1|mmu:15481:Gm8337|mmu:243312:Elfn1|mmu:21336:Tacr1|mmu:78405:Ntf5	http://amigo.geneontology.org/amigo/term/GO:0030425
external side of plasma membrane	cellular_component	GO:0009897	14	564	1.38	0.0709845	0.406815	mmu:76509:Plet1|mmu:22362:Igkv16-104|mmu:102657:Cd276|mmu:11829:Aqp4|mmu:70809:Clec2g|mmu:229791:Gm22408|mmu:16193:Il6|mmu:432611:Dnaic2|mmu:12554:Cdh13|mmu:242122:Vtcn1|mmu:15945:Cxcl10|mmu:79201:Tnfrsf23|mmu:76509:Plet1os|mmu:546644:BC025446	http://amigo.geneontology.org/amigo/term/GO:0009897
sperm flagellum	cellular_component	GO:0036126	13	71	10.16	6.7612e-10	1.46042e-07	mmu:75533:Nme5|mmu:22092:Rsph1|mmu:110084:Dnah1|mmu:75563:Dnali1|mmu:330577:Saxo2|mmu:73472:Spata18|mmu:71840:Tekt4|mmu:66722:Spag16|mmu:432611:Dnaic2|mmu:68870:Ak8|mmu:21463:Tcp11|mmu:21336:Tacr1|mmu:242646:Tctex1d4	http://amigo.geneontology.org/amigo/term/GO:0036126
serine-type endopeptidase activity	molecular_function	GO:0004252	13	183	3.94	1.46066e-05	0.00126201	mmu:50908:Gm16567|mmu:244954:Prss35|mmu:50908:C1s1|mmu:14938:Gzma|mmu:317677:C1s2|mmu:667277:C1rb|mmu:14962:Cfb|mmu:50909:C1ra|mmu:230726:Rhbdl2|mmu:30943:Prss30|mmu:70835:Prss22|mmu:14962:Gm20547|mmu:17390:Mmp2	http://amigo.geneontology.org/amigo/term/GO:0004252
cilium assembly	biological_process	GO:0060271	13	193	3.74	2.46797e-05	0.00193848	mmu:75533:Nme5|mmu:214704:Iqub|mmu:15223:Foxj1|mmu:380654:Cfap54|mmu:110082:Dnah5|mmu:71840:Tekt4|mmu:66722:Spag16|mmu:244608:Ccdc113|mmu:432611:Dnaic2|mmu:226356:Cfap221|mmu:17152:Mak|mmu:71860:Cfap52|mmu:212190:Ubxn10	http://amigo.geneontology.org/amigo/term/GO:0060271
oxidoreductase activity	molecular_function	GO:0016491	13	597	1.21	0.159582	0.421004	mmu:70337:Iyd|mmu:20657:Sod3|mmu:436008:Gm5737|mmu:93732:Acox2|mmu:13088:Cyp2b10|mmu:76668:Mdh1b|mmu:224480:Nox3|mmu:13082:Cyp26a1|mmu:13371:Dio2|mmu:16948:Lox|mmu:11685:Alox12e|mmu:117167:Steap4|mmu:69675:Pxdn	http://amigo.geneontology.org/amigo/term/GO:0016491
RNA polymerase II cis-regulatory region sequence-specific DNA binding	molecular_function	GO:0000978	13	669	1.08	0.266401	0.481375	mmu:15375:Foxa1|mmu:13396:Dlx6|mmu:15223:Foxj1|mmu:18025:Nfe2l3|mmu:230908:Gm2568|mmu:17536:Meis2|mmu:17285:Meox1|mmu:13661:Ehf|mmu:18503:Pax1|mmu:12020:Nkx3-2|mmu:13710:Elf3|mmu:18740:Pitx1|mmu:22062:Trp73	http://amigo.geneontology.org/amigo/term/GO:0000978
signal transduction	biological_process	GO:0007165	13	1142	0.63	0.908262	0.95293	mmu:237504:Rassf9|mmu:75769:Plppr5|mmu:23796:Aplnr|mmu:21463:Tcp11|mmu:22402:Wisp1|mmu:216643:Gabrp|mmu:13601:Ecm1|mmu:229791:Gm22408|mmu:18585:Pde9a|mmu:21336:Tacr1|mmu:58994:Smpd3|mmu:15551:D430036J16Rik|mmu:73813:Fam83e	http://amigo.geneontology.org/amigo/term/GO:0007165
cilium movement	biological_process	GO:0003341	12	43	15.48	4.59904e-11	1.58943e-08	mmu:110084:Dnah1|mmu:110083:Dnah12|mmu:212892:Rsph4a|mmu:627872:Dnah7a|mmu:237806:Dnah9|mmu:213234:Zbbx|mmu:207607:Ccdc40|mmu:432611:Dnaic2|mmu:110082:Dnah5|mmu:77609:Ccdc151|mmu:75563:Dnali1|mmu:226356:Cfap221	http://amigo.geneontology.org/amigo/term/GO:0003341
apical plasma membrane	cellular_component	GO:0016324	12	345	1.93	0.0109738	0.187749	mmu:76509:Plet1|mmu:11830:Aqp5|mmu:235312:Gm20444|mmu:12638:Cftr|mmu:75472:Cfap126|mmu:72027:Slc39a4|mmu:54670:Atp8b1|mmu:20531:Slc34a2|mmu:216225:Slc5a8|mmu:225997:Trpm6|mmu:12740:Cldn4|mmu:76509:Plet1os	http://amigo.geneontology.org/amigo/term/GO:0016324
positive regulation of cell population proliferation	biological_process	GO:0008284	12	545	1.22	0.162727	0.427343	mmu:11839:Areg|mmu:18049:Ngf|mmu:21857:Timp1|mmu:50501:Prok2|mmu:17536:Meis2|mmu:107587:Osr2|mmu:16193:Il6|mmu:332110:Mapk15|mmu:21785:Tff2|mmu:15945:Cxcl10|mmu:15117:Has2|mmu:53624:Cldn7	http://amigo.geneontology.org/amigo/term/GO:0008284
innate immune response	biological_process	GO:0045087	12	563	1.18	0.188633	0.441106	mmu:50908:Gm16567|mmu:192200:A730032A03Rik|mmu:14962:Gm20547|mmu:50908:C1s1|mmu:72169:Trim29|mmu:100034251:Wfdc17|mmu:317677:C1s2|mmu:667277:C1rb|mmu:50909:C1ra|mmu:14962:Cfb|mmu:69097:Trim15|mmu:67701:Wfdc2	http://amigo.geneontology.org/amigo/term/GO:0045087
cytoplasmic vesicle	cellular_component	GO:0031410	12	805	0.83	0.616307	0.732952	mmu:70337:Iyd|mmu:18049:Ngf|mmu:11830:Aqp5|mmu:78405:Ntf5|mmu:13506:Dsc2|mmu:100503311:Pifo|mmu:53420:Syt5|mmu:332110:Mapk15|mmu:21463:Tcp11|mmu:213948:Atg9b|mmu:72027:Slc39a4|mmu:15117:Has2	http://amigo.geneontology.org/amigo/term/GO:0031410
transferase activity	molecular_function	GO:0016740	12	1732	0.38	0.999637	1	mmu:22271:Upp1|mmu:68870:Ak8|mmu:103988:Gck|mmu:78801:Ak7|mmu:70918:Nsun7|mmu:26564:Ror2|mmu:332110:Mapk15|mmu:225997:Trpm6|mmu:17152:Mak|mmu:674895:Nek10|mmu:214230:Pak6|mmu:15117:Has2	http://amigo.geneontology.org/amigo/term/GO:0016740
serine-type peptidase activity	molecular_function	GO:0008236	11	161	3.79	9.0151e-05	0.00477111	mmu:50908:Gm16567|mmu:50908:C1s1|mmu:14938:Gzma|mmu:317677:C1s2|mmu:667277:C1rb|mmu:14962:Cfb|mmu:50909:C1ra|mmu:230726:Rhbdl2|mmu:30943:Prss30|mmu:70835:Prss22|mmu:14962:Gm20547	http://amigo.geneontology.org/amigo/term/GO:0008236
ciliary basal body	cellular_component	GO:0036064	11	165	3.7	0.000110586	0.00545979	mmu:69315:1700001L19Rik|mmu:17349:Mlf1|mmu:271813:Agbl2|mmu:237891:Gas2l2|mmu:330577:Saxo2|mmu:100503311:Pifo|mmu:244608:Ccdc113|mmu:75472:Cfap126|mmu:332110:Mapk15|mmu:77609:Ccdc151|mmu:436062:Fam92b	http://amigo.geneontology.org/amigo/term/GO:0036064
cytokine activity	molecular_function	GO:0005125	11	221	2.76	0.00114142	0.040526	mmu:14825:Cxcl1|mmu:11839:Areg|mmu:21943:Tnfsf11|mmu:22035:Tnfsf10|mmu:20311:Cxcl5|mmu:21857:Timp1|mmu:18829:Ccl21a|mmu:56838:Ccl28|mmu:16193:Il6|mmu:15945:Cxcl10|mmu:58210:Sectm1b	http://amigo.geneontology.org/amigo/term/GO:0005125
immune system process	biological_process	GO:0002376	11	483	1.26	0.151215	0.417973	mmu:50908:Gm16567|mmu:50908:C1s1|mmu:72169:Trim29|mmu:64435:Fcamr|mmu:317677:C1s2|mmu:667277:C1rb|mmu:50909:C1ra|mmu:14962:Cfb|mmu:11622:Ahr|mmu:242122:Vtcn1|mmu:14962:Gm20547	http://amigo.geneontology.org/amigo/term/GO:0002376
sequence-specific double-stranded DNA binding	molecular_function	GO:1990837	11	511	1.19	0.193298	0.441106	mmu:15375:Foxa1|mmu:13396:Dlx6|mmu:17536:Meis2|mmu:107587:Osr2|mmu:11622:Ahr|mmu:18503:Pax1|mmu:12020:Nkx3-2|mmu:13710:Elf3|mmu:18740:Pitx1|mmu:18511:Pax9|mmu:17285:Meox1	http://amigo.geneontology.org/amigo/term/GO:1990837
oxidation-reduction process	biological_process	GO:0055114	11	547	1.12	0.254027	0.473977	mmu:70337:Iyd|mmu:20657:Sod3|mmu:93732:Acox2|mmu:13088:Cyp2b10|mmu:76668:Mdh1b|mmu:224480:Nox3|mmu:13082:Cyp26a1|mmu:16948:Lox|mmu:11685:Alox12e|mmu:117167:Steap4|mmu:69675:Pxdn	http://amigo.geneontology.org/amigo/term/GO:0055114
zinc ion binding	molecular_function	GO:0008270	11	682	0.89	0.5125	0.651747	mmu:22035:Tnfsf10|mmu:72169:Trim29|mmu:21857:Timp1|mmu:56264:Cpxm1|mmu:30806:Adamts8|mmu:213234:Zbbx|mmu:242939:Cpz|mmu:17450:Morc1|mmu:17390:Mmp2|mmu:26561:Mmp23|mmu:271813:Agbl2	http://amigo.geneontology.org/amigo/term/GO:0008270
intracellular membrane-bounded organelle	cellular_component	GO:0043231	11	992	0.62	0.909171	0.953305	mmu:11839:Areg|mmu:74591:Abca12|mmu:93732:Acox2|mmu:73472:Spata18|mmu:13088:Cyp2b10|mmu:66805:Tspan1|mmu:13082:Cyp26a1|mmu:13897:Ces1e|mmu:22062:Trp73|mmu:101401:A730049H05Rik|mmu:26458:Slc27a2	http://amigo.geneontology.org/amigo/term/GO:0043231
mitochondrion	cellular_component	GO:0005739	11	1723	0.35	0.999847	1	mmu:11839:Areg|mmu:67432:Hoga1|mmu:103988:Gck|mmu:73472:Spata18|mmu:23795:Agr2|mmu:13522:Adam28|mmu:244954:Prss35|mmu:17390:Mmp2|mmu:14415:Gad1|mmu:76974:Urah|mmu:26458:Slc27a2	http://amigo.geneontology.org/amigo/term/GO:0005739
negative regulation of peptidase activity	biological_process	GO:0010466	10	116	4.78	3.04402e-05	0.00219169	mmu:192200:A730032A03Rik|mmu:18049:Ngf|mmu:67701:Wfdc2|mmu:21857:Timp1|mmu:66957:Serpinb11|mmu:13601:Ecm1|mmu:20862:Stfa2|mmu:59083:Fetub|mmu:282663:Serpinb1b|mmu:94227:Pi15	http://amigo.geneontology.org/amigo/term/GO:0010466
metallopeptidase activity	molecular_function	GO:0008237	10	154	3.6	0.000272799	0.0120871	mmu:271813:Agbl2|mmu:56264:Cpxm1|mmu:30806:Adamts8|mmu:58860:Adamdec1|mmu:242939:Cpz|mmu:239337:Adamts12|mmu:26561:Mmp23|mmu:17390:Mmp2|mmu:13522:Adam28|mmu:101401:A730049H05Rik	http://amigo.geneontology.org/amigo/term/GO:0008237
heart development	biological_process	GO:0007507	10	255	2.18	0.0091799	0.170588	mmu:15223:Foxj1|mmu:23796:Aplnr|mmu:71227:Daw1|mmu:71461:Ptk7|mmu:17189:Mb|mmu:110082:Dnah5|mmu:77609:Ccdc151|mmu:12825:Col3a1|mmu:16948:Lox|mmu:17390:Mmp2	http://amigo.geneontology.org/amigo/term/GO:0007507
signaling receptor binding	molecular_function	GO:0005102	10	407	1.36	0.11883	0.408227	mmu:18049:Ngf|mmu:78405:Ntf5|mmu:69183:C1qtnf2|mmu:102657:Cd276|mmu:74591:Abca12|mmu:16193:Il6|mmu:24117:Wif1|mmu:242122:Vtcn1|mmu:76293:Mfap4|mmu:15481:Gm8337	http://amigo.geneontology.org/amigo/term/GO:0005102
spermatogenesis	biological_process	GO:0007283	10	476	1.17	0.227755	0.462509	mmu:75533:Nme5|mmu:17450:Morc1|mmu:50501:Prok2|mmu:380654:Cfap54|mmu:104362:Meig1|mmu:73472:Spata18|mmu:399599:Ccdc87|mmu:21463:Tcp11|mmu:330830:Drc7|mmu:78801:Ak7	http://amigo.geneontology.org/amigo/term/GO:0007283
negative regulation of apoptotic process	biological_process	GO:0043066	10	547	1.01	0.366397	0.544264	mmu:79201:Tnfrsf23|mmu:21857:Timp1|mmu:50501:Prok2|mmu:13380:Dkk1|mmu:16193:Il6|mmu:20104:Gm11263|mmu:242122:Vtcn1|mmu:12020:Nkx3-2|mmu:22061:Trp63|mmu:53624:Cldn7	http://amigo.geneontology.org/amigo/term/GO:0043066
kinase activity	molecular_function	GO:0016301	10	609	0.91	0.493735	0.638604	mmu:68870:Ak8|mmu:71461:Ptk7|mmu:103988:Gck|mmu:78801:Ak7|mmu:26564:Ror2|mmu:332110:Mapk15|mmu:225997:Trpm6|mmu:214230:Pak6|mmu:674895:Nek10|mmu:17152:Mak	http://amigo.geneontology.org/amigo/term/GO:0016301
positive regulation of transcription, DNA-templated	biological_process	GO:0045893	10	626	0.89	0.527796	0.663483	mmu:13661:Ehf|mmu:15223:Foxj1|mmu:18025:Nfe2l3|mmu:107587:Osr2|mmu:26564:Ror2|mmu:11622:Ahr|mmu:16193:Il6|mmu:21953:Tnni2|mmu:22062:Trp73|mmu:22061:Trp63	http://amigo.geneontology.org/amigo/term/GO:0045893
negative regulation of transcription by RNA polymerase II	biological_process	GO:0000122	10	853	0.65	0.861641	0.920076	mmu:15375:Foxa1|mmu:72169:Trim29|mmu:15223:Foxj1|mmu:18025:Nfe2l3|mmu:107587:Osr2|mmu:13380:Dkk1|mmu:11622:Ahr|mmu:332110:Mapk15|mmu:12020:Nkx3-2|mmu:22061:Trp63	http://amigo.geneontology.org/amigo/term/GO:0000122
Golgi apparatus	cellular_component	GO:0005794	10	1309	0.42	0.996495	1	mmu:12097:Bglap2|mmu:100503311:Pifo|mmu:54670:Atp8b1|mmu:117167:Steap4|mmu:13661:Ehf|mmu:332110:Mapk15|mmu:18585:Pde9a|mmu:58994:Smpd3|mmu:13710:Elf3|mmu:22062:Trp73	http://amigo.geneontology.org/amigo/term/GO:0005794
collagen trimer	cellular_component	GO:0005581	9	75	6.66	6.74221e-06	0.000647252	mmu:12819:Col15a1|mmu:77018:Col25a1|mmu:69183:C1qtnf2|mmu:12835:Col6a3|mmu:12832:Col5a2|mmu:12825:Col3a1|mmu:16948:Lox|mmu:68553:Col6a4|mmu:12821:Col17a1	http://amigo.geneontology.org/amigo/term/GO:0005581
determination of left/right symmetry	biological_process	GO:0007368	9	84	5.94	1.55467e-05	0.00127927	mmu:15223:Foxj1|mmu:69327:1700007K13Rik|mmu:110082:Dnah5|mmu:207607:Ccdc40|mmu:432611:Dnaic2|mmu:77609:Ccdc151|mmu:12020:Nkx3-2|mmu:30943:Prss30|mmu:71227:Daw1	http://amigo.geneontology.org/amigo/term/GO:0007368
homophilic cell adhesion via plasma membrane adhesion molecules	biological_process	GO:0007156	9	109	4.58	0.000102246	0.00519649	mmu:12554:Cdh13|mmu:93842:Igsf9|mmu:170677:Cdhr1|mmu:68764:Cdhr3|mmu:13506:Dsc2|mmu:12661:Chl1|mmu:12560:Cdh3|mmu:73173:Pcdh18|mmu:12563:Cdh6	http://amigo.geneontology.org/amigo/term/GO:0007156
peptidase inhibitor activity	molecular_function	GO:0030414	9	119	4.2	0.000189903	0.008869	mmu:192200:A730032A03Rik|mmu:18049:Ngf|mmu:67701:Wfdc2|mmu:21857:Timp1|mmu:66957:Serpinb11|mmu:20862:Stfa2|mmu:59083:Fetub|mmu:282663:Serpinb1b|mmu:94227:Pi15	http://amigo.geneontology.org/amigo/term/GO:0030414
heparin binding	molecular_function	GO:0008201	9	155	3.22	0.00114917	0.040526	mmu:77018:Col25a1|mmu:16997:Ltbp2|mmu:16997:D030025P21Rik|mmu:22402:Wisp1|mmu:30806:Adamts8|mmu:20208:Saa1|mmu:64074:Smoc2|mmu:320712:Abi3bp|mmu:15945:Cxcl10	http://amigo.geneontology.org/amigo/term/GO:0008201
inflammatory response	biological_process	GO:0006954	9	348	1.43	0.107723	0.406815	mmu:14825:Cxcl1|mmu:16193:Il6|mmu:12654:Chil1|mmu:20311:Cxcl5|mmu:13601:Ecm1|mmu:18829:Ccl21a|mmu:15945:Cxcl10|mmu:13710:Elf3|mmu:22062:Trp73	http://amigo.geneontology.org/amigo/term/GO:0006954
transmembrane transport	biological_process	GO:0055085	9	418	1.19	0.222961	0.460856	mmu:24059:Slco2a1|mmu:242151:Kcna10|mmu:30943:Prss30|mmu:216225:Slc5a8|mmu:230612:Slc5a9|mmu:225997:Trpm6|mmu:64177:Trpv6|mmu:72027:Slc39a4|mmu:12638:Cftr	http://amigo.geneontology.org/amigo/term/GO:0055085
phosphorylation	biological_process	GO:0016310	9	583	0.86	0.571141	0.697478	mmu:68870:Ak8|mmu:103988:Gck|mmu:78801:Ak7|mmu:26564:Ror2|mmu:332110:Mapk15|mmu:225997:Trpm6|mmu:214230:Pak6|mmu:674895:Nek10|mmu:17152:Mak	http://amigo.geneontology.org/amigo/term/GO:0016310
protein-containing complex	cellular_component	GO:0032991	9	843	0.59	0.912465	0.9556	mmu:11829:Aqp4|mmu:69183:C1qtnf2|mmu:235312:Gm20444|mmu:244608:Ccdc113|mmu:12638:Cftr|mmu:11622:Ahr|mmu:68553:Col6a4|mmu:22061:Trp63|mmu:15481:Gm8337	http://amigo.geneontology.org/amigo/term/GO:0032991
dynein complex	cellular_component	GO:0030286	8	38	11.68	5.1959e-07	6.90655e-05	mmu:110084:Dnah1|mmu:110083:Dnah12|mmu:627872:Dnah7a|mmu:237806:Dnah9|mmu:432611:Dnaic2|mmu:110082:Dnah5|mmu:75465:Dynlrb2|mmu:75563:Dnali1	http://amigo.geneontology.org/amigo/term/GO:0030286
microtubule-based movement	biological_process	GO:0007018	8	82	5.41	8.43765e-05	0.00477111	mmu:110084:Dnah1|mmu:110083:Dnah12|mmu:627872:Dnah7a|mmu:237806:Dnah9|mmu:432611:Dnaic2|mmu:110082:Dnah5|mmu:75465:Dynlrb2|mmu:242253:Wdr63	http://amigo.geneontology.org/amigo/term/GO:0007018
metalloendopeptidase activity	molecular_function	GO:0004222	8	111	4	0.000575068	0.0225845	mmu:77794:Adamtsl2|mmu:30806:Adamts8|mmu:58860:Adamdec1|mmu:239337:Adamts12|mmu:26561:Mmp23|mmu:17390:Mmp2|mmu:13522:Adam28|mmu:101401:A730049H05Rik	http://amigo.geneontology.org/amigo/term/GO:0004222
positive regulation of ERK1 and ERK2 cascade	biological_process	GO:0070374	8	218	2.04	0.0260353	0.272661	mmu:11475:Acta2|mmu:16193:Il6|mmu:18049:Ngf|mmu:12654:Chil1|mmu:21785:Tff2|mmu:18829:Ccl21a|mmu:73230:Bmper|mmu:26564:Ror2	http://amigo.geneontology.org/amigo/term/GO:0070374
positive regulation of cell migration	biological_process	GO:0030335	8	247	1.8	0.0473914	0.379977	mmu:76509:Plet1|mmu:12554:Cdh13|mmu:17390:Mmp2|mmu:26564:Ror2|mmu:15945:Cxcl10|mmu:12740:Cldn4|mmu:76509:Plet1os|mmu:15117:Has2	http://amigo.geneontology.org/amigo/term/GO:0030335
microtubule	cellular_component	GO:0005874	8	343	1.29	0.183029	0.43708	mmu:110084:Dnah1|mmu:110083:Dnah12|mmu:237891:Gas2l2|mmu:110082:Dnah5|mmu:432611:Dnaic2|mmu:75465:Dynlrb2|mmu:26564:Ror2|mmu:15481:Gm8337	http://amigo.geneontology.org/amigo/term/GO:0005874
regulation of gene expression	biological_process	GO:0010468	8	458	0.97	0.437031	0.596046	mmu:15375:Foxa1|mmu:69097:Trim15|mmu:69327:1700007K13Rik|mmu:11622:Ahr|mmu:332110:Mapk15|mmu:16948:Lox|mmu:17152:Mak|mmu:22062:Trp73	http://amigo.geneontology.org/amigo/term/GO:0010468
positive regulation of gene expression	biological_process	GO:0010628	8	528	0.84	0.593015	0.714596	mmu:21943:Tnfsf11|mmu:23795:Agr2|mmu:18049:Ngf|mmu:107587:Osr2|mmu:13380:Dkk1|mmu:16193:Il6|mmu:12560:Cdh3|mmu:15481:Gm8337	http://amigo.geneontology.org/amigo/term/GO:0010628
apoptotic process	biological_process	GO:0006915	8	565	0.79	0.666279	0.772186	mmu:12654:Chil1|mmu:22035:Tnfsf10|mmu:14938:Gzma|mmu:66809:Krt20|mmu:216225:Slc5a8|mmu:22062:Trp73|mmu:22061:Trp63|mmu:217169:Tns4	http://amigo.geneontology.org/amigo/term/GO:0006915
regulation of transcription by RNA polymerase II	biological_process	GO:0006357	8	652	0.68	0.803997	0.872681	mmu:13661:Ehf|mmu:15375:Foxa1|mmu:18025:Nfe2l3|mmu:13601:Ecm1|mmu:11622:Ahr|mmu:12022:Barx1|mmu:13710:Elf3|mmu:13396:Dlx6	http://amigo.geneontology.org/amigo/term/GO:0006357
G protein-coupled receptor signaling pathway	biological_process	GO:0007186	8	1644	0.27	0.999988	1	mmu:11839:Areg|mmu:23796:Aplnr|mmu:259097:Olfr558|mmu:15551:D430036J16Rik|mmu:18829:Ccl21a|mmu:259023:Gm4262|mmu:15945:Cxcl10|mmu:21336:Tacr1	http://amigo.geneontology.org/amigo/term/GO:0007186
chemokine activity	molecular_function	GO:0008009	7	43	9.03	1.20878e-05	0.00109935	mmu:14825:Cxcl1|mmu:20311:Cxcl5|mmu:100862177:Gm10591|mmu:18829:Ccl21a|mmu:56838:Ccl28|mmu:100862177:Gm21541|mmu:15945:Cxcl10	http://amigo.geneontology.org/amigo/term/GO:0008009
collagen fibril organization	biological_process	GO:0030199	7	50	7.77	2.91062e-05	0.00218676	mmu:56429:Dpt|mmu:269120:Optc|mmu:12832:Col5a2|mmu:12825:Col3a1|mmu:16948:Lox|mmu:17022:Lum|mmu:69675:Pxdn	http://amigo.geneontology.org/amigo/term/GO:0030199
brush border membrane	cellular_component	GO:0031526	7	78	4.98	0.000372753	0.0161029	mmu:114304:Slc28a3|mmu:54670:Atp8b1|mmu:20531:Slc34a2|mmu:665270:Plb1|mmu:216225:Slc5a8|mmu:225997:Trpm6|mmu:56774:Slc6a14	http://amigo.geneontology.org/amigo/term/GO:0031526
negative regulation of endopeptidase activity	biological_process	GO:0010951	7	84	4.62	0.000564029	0.0225845	mmu:628900:Serpina3i|mmu:21857:Timp1|mmu:66957:Serpinb11|mmu:20862:Stfa2|mmu:59083:Fetub|mmu:282663:Serpinb1b|mmu:20724:Serpinb5	http://amigo.geneontology.org/amigo/term/GO:0010951
intermediate filament	cellular_component	GO:0005882	7	113	3.44	0.00281574	0.0810934	mmu:66809:Krt20|mmu:16667:Krt17|mmu:16664:Krt14|mmu:110310:Krt7|mmu:16687:Krt6a|mmu:16669:Krt19|mmu:15481:Gm8337	http://amigo.geneontology.org/amigo/term/GO:0005882
structural molecule activity	molecular_function	GO:0005198	7	117	3.32	0.00337877	0.0933378	mmu:12819:Col15a1|mmu:66809:Krt20|mmu:16667:Krt17|mmu:16664:Krt14|mmu:12740:Cldn4|mmu:16669:Krt19|mmu:53624:Cldn7	http://amigo.geneontology.org/amigo/term/GO:0005198
skeletal system development	biological_process	GO:0001501	7	118	3.29	0.00353205	0.0938981	mmu:12832:Col5a2|mmu:18503:Pax1|mmu:12020:Nkx3-2|mmu:58994:Smpd3|mmu:18740:Pitx1|mmu:26564:Ror2|mmu:22061:Trp63	http://amigo.geneontology.org/amigo/term/GO:0001501
serine-type endopeptidase inhibitor activity	molecular_function	GO:0004867	7	128	3.03	0.00537121	0.127143	mmu:628900:Serpina3i|mmu:67701:Wfdc2|mmu:100034251:Wfdc17|mmu:192200:A730032A03Rik|mmu:66957:Serpinb11|mmu:282663:Serpinb1b|mmu:20724:Serpinb5	http://amigo.geneontology.org/amigo/term/GO:0004867
glucose homeostasis	biological_process	GO:0042593	7	145	2.68	0.0100246	0.178505	mmu:16193:Il6|mmu:12097:Bglap2|mmu:103988:Gck|mmu:22402:Wisp1|mmu:15375:Foxa1|mmu:20104:Gm11263|mmu:207227:Stxbp5l	http://amigo.geneontology.org/amigo/term/GO:0042593
growth factor activity	molecular_function	GO:0008083	7	147	2.64	0.0107198	0.185238	mmu:14825:Cxcl1|mmu:11839:Areg|mmu:18049:Ngf|mmu:78405:Ntf5|mmu:21857:Timp1|mmu:50501:Prok2|mmu:16193:Il6	http://amigo.geneontology.org/amigo/term/GO:0008083
anchored component of membrane	cellular_component	GO:0031225	7	151	2.57	0.0122142	0.190145	mmu:76509:Plet1|mmu:12554:Cdh13|mmu:79201:Tnfrsf23|mmu:242122:Vtcn1|mmu:30943:Prss30|mmu:76509:Plet1os|mmu:546644:BC025446	http://amigo.geneontology.org/amigo/term/GO:0031225
cell-cell adhesion	biological_process	GO:0098609	7	151	2.57	0.0122142	0.190145	mmu:11829:Aqp4|mmu:93842:Igsf9|mmu:13506:Dsc2|mmu:12554:Cdh13|mmu:386463:Cdsn|mmu:12560:Cdh3|mmu:12563:Cdh6	http://amigo.geneontology.org/amigo/term/GO:0098609
Wnt signaling pathway	biological_process	GO:0016055	7	224	1.73	0.0706671	0.406815	mmu:71461:Ptk7|mmu:22402:Wisp1|mmu:13380:Dkk1|mmu:242939:Cpz|mmu:24117:Wif1|mmu:16687:Krt6a|mmu:26564:Ror2	http://amigo.geneontology.org/amigo/term/GO:0016055
positive regulation of apoptotic process	biological_process	GO:0043065	7	355	1.09	0.332847	0.525278	mmu:16193:Il6|mmu:22035:Tnfsf10|mmu:14938:Gzma|mmu:15375:Foxa1|mmu:20104:Gm11263|mmu:17390:Mmp2|mmu:22062:Trp73	http://amigo.geneontology.org/amigo/term/GO:0043065
catalytic activity	molecular_function	GO:0003824	7	463	0.84	0.595602	0.717213	mmu:67432:Hoga1|mmu:22271:Upp1|mmu:103988:Gck|mmu:545260:Arsi|mmu:76668:Mdh1b|mmu:14415:Gad1|mmu:26458:Slc27a2	http://amigo.geneontology.org/amigo/term/GO:0003824
protein kinase binding	molecular_function	GO:0019901	7	530	0.73	0.728754	0.815601	mmu:11475:Acta2|mmu:100503311:Pifo|mmu:66722:Spag16|mmu:20104:Gm11263|mmu:74978:Lrriq1|mmu:22062:Trp73|mmu:73813:Fam83e	http://amigo.geneontology.org/amigo/term/GO:0019901
negative regulation of transcription, DNA-templated	biological_process	GO:0045892	7	546	0.71	0.755584	0.836955	mmu:11622:Ahr|mmu:54670:Atp8b1|mmu:13710:Elf3|mmu:18740:Pitx1|mmu:18511:Pax9|mmu:22061:Trp63|mmu:15481:Gm8337	http://amigo.geneontology.org/amigo/term/GO:0045892
perinuclear region of cytoplasm	cellular_component	GO:0048471	7	640	0.61	0.875171	0.930071	mmu:12554:Cdh13|mmu:53420:Syt5|mmu:381077:Ccdc78|mmu:20104:Gm11263|mmu:66805:Tspan1|mmu:15481:Gm8337|mmu:19124:Procr	http://amigo.geneontology.org/amigo/term/GO:0048471
endosome	cellular_component	GO:0005768	7	677	0.57	0.906569	0.95289	mmu:237504:Rassf9|mmu:11829:Aqp4|mmu:18049:Ngf|mmu:117167:Steap4|mmu:53420:Syt5|mmu:72027:Slc39a4|mmu:12638:Cftr	http://amigo.geneontology.org/amigo/term/GO:0005768
cell surface	cellular_component	GO:0009986	7	679	0.57	0.908055	0.95293	mmu:11839:Areg|mmu:26564:Ror2|mmu:24117:Wif1|mmu:21336:Tacr1|mmu:12638:Cftr|mmu:101401:A730049H05Rik|mmu:15481:Gm8337	http://amigo.geneontology.org/amigo/term/GO:0009986
axoneme assembly	biological_process	GO:0035082	6	23	14.47	4.89257e-06	0.000515117	mmu:15223:Foxj1|mmu:212892:Rsph4a|mmu:22092:Rsph1|mmu:78801:Ak7|mmu:66722:Spag16|mmu:207607:Ccdc40	http://amigo.geneontology.org/amigo/term/GO:0035082
dynein intermediate chain binding	molecular_function	GO:0045505	6	35	9.51	3.94913e-05	0.00272964	mmu:110084:Dnah1|mmu:627872:Dnah7a|mmu:110083:Dnah12|mmu:110082:Dnah5|mmu:237806:Dnah9|mmu:75465:Dynlrb2	http://amigo.geneontology.org/amigo/term/GO:0045505
extracellular matrix structural constituent conferring tensile strength	molecular_function	GO:0030020	6	38	8.76	5.95836e-05	0.00367716	mmu:12819:Col15a1|mmu:77018:Col25a1|mmu:12832:Col5a2|mmu:12825:Col3a1|mmu:12835:Col6a3|mmu:68553:Col6a4	http://amigo.geneontology.org/amigo/term/GO:0030020
epithelial cell differentiation	biological_process	GO:0030855	6	44	7.57	0.000123896	0.00594701	mmu:16664:Krt14|mmu:13661:Ehf|mmu:12022:Barx1|mmu:13710:Elf3|mmu:13396:Dlx6|mmu:22061:Trp63	http://amigo.geneontology.org/amigo/term/GO:0030855
motor activity	molecular_function	GO:0003774	6	69	4.82	0.00112977	0.040526	mmu:110084:Dnah1|mmu:110083:Dnah12|mmu:110082:Dnah5|mmu:432611:Dnaic2|mmu:75465:Dynlrb2|mmu:75563:Dnali1	http://amigo.geneontology.org/amigo/term/GO:0003774
cell morphogenesis	biological_process	GO:0000902	6	98	3.4	0.00583272	0.136202	mmu:22362:Igkv16-104|mmu:22363:Iglv3|mmu:105005:Fam84a|mmu:11622:Ahr|mmu:12563:Cdh6|mmu:22363:Igkv8-34	http://amigo.geneontology.org/amigo/term/GO:0000902
lung development	biological_process	GO:0030324	6	115	2.89	0.0118578	0.190145	mmu:12654:Chil1|mmu:207607:Ccdc40|mmu:15375:Foxa1|mmu:58994:Smpd3|mmu:16948:Lox|mmu:12638:Cftr	http://amigo.geneontology.org/amigo/term/GO:0030324
centriole	cellular_component	GO:0005814	6	119	2.8	0.0137453	0.203333	mmu:234964:Ccdc67|mmu:271813:Agbl2|mmu:330577:Saxo2|mmu:381077:Ccdc78|mmu:332110:Mapk15|mmu:77609:Ccdc151	http://amigo.geneontology.org/amigo/term/GO:0005814
chemotaxis	biological_process	GO:0006935	6	132	2.52	0.0213079	0.249131	mmu:14825:Cxcl1|mmu:20311:Cxcl5|mmu:50501:Prok2|mmu:18829:Ccl21a|mmu:56838:Ccl28|mmu:15945:Cxcl10	http://amigo.geneontology.org/amigo/term/GO:0006935
positive regulation of neuron projection development	biological_process	GO:0010976	6	171	1.95	0.0592453	0.406815	mmu:75769:Plppr5|mmu:18049:Ngf|mmu:20311:Cxcl5|mmu:71461:Ptk7|mmu:16193:Il6|mmu:26564:Ror2	http://amigo.geneontology.org/amigo/term/GO:0010976
cell-cell junction	cellular_component	GO:0005911	6	222	1.5	0.146295	0.417973	mmu:11829:Aqp4|mmu:71461:Ptk7|mmu:13506:Dsc2|mmu:68655:Fndc1|mmu:332110:Mapk15|mmu:12740:Cldn4	http://amigo.geneontology.org/amigo/term/GO:0005911
response to bacterium	biological_process	GO:0009617	6	276	1.21	0.275879	0.489538	mmu:14938:Gzma|mmu:20208:Saa1|mmu:13088:Cyp2b10|mmu:15945:Cxcl10|mmu:26388:Ifi202b|mmu:101401:A730049H05Rik	http://amigo.geneontology.org/amigo/term/GO:0009617
transcription regulatory region sequence-specific DNA binding	molecular_function	GO:0000976	6	299	1.11	0.337691	0.529039	mmu:15375:Foxa1|mmu:15223:Foxj1|mmu:18025:Nfe2l3|mmu:11622:Ahr|mmu:22062:Trp73|mmu:22061:Trp63	http://amigo.geneontology.org/amigo/term/GO:0000976
protein domain specific binding	molecular_function	GO:0019904	6	321	1.04	0.398039	0.567033	mmu:237504:Rassf9|mmu:17349:Mlf1|mmu:15375:Foxa1|mmu:20531:Slc34a2|mmu:22061:Trp63|mmu:53624:Cldn7	http://amigo.geneontology.org/amigo/term/GO:0019904
negative regulation of cell population proliferation	biological_process	GO:0008285	6	390	0.85	0.579772	0.706022	mmu:12554:Cdh13|mmu:56057:Btg4|mmu:26564:Ror2|mmu:16193:Il6|mmu:56429:Dpt|mmu:22062:Trp73	http://amigo.geneontology.org/amigo/term/GO:0008285
axon	cellular_component	GO:0030424	6	434	0.77	0.679734	0.783053	mmu:18049:Ngf|mmu:93842:Igsf9|mmu:53420:Syt5|mmu:15481:Gm8337|mmu:14415:Gad1|mmu:78405:Ntf5	http://amigo.geneontology.org/amigo/term/GO:0030424
cellular response to DNA damage stimulus	biological_process	GO:0006974	6	488	0.68	0.779331	0.857214	mmu:69327:1700007K13Rik|mmu:73472:Spata18|mmu:332110:Mapk15|mmu:666794:Rbm24|mmu:22062:Trp73|mmu:22061:Trp63	http://amigo.geneontology.org/amigo/term/GO:0006974
protein kinase activity	molecular_function	GO:0004672	6	508	0.66	0.809651	0.876773	mmu:71461:Ptk7|mmu:26564:Ror2|mmu:332110:Mapk15|mmu:17152:Mak|mmu:674895:Nek10|mmu:214230:Pak6	http://amigo.geneontology.org/amigo/term/GO:0004672
protein phosphorylation	biological_process	GO:0006468	6	556	0.6	0.869077	0.924493	mmu:71461:Ptk7|mmu:26564:Ror2|mmu:332110:Mapk15|mmu:17152:Mak|mmu:674895:Nek10|mmu:225997:Trpm6	http://amigo.geneontology.org/amigo/term/GO:0006468
cilium movement involved in cell motility	biological_process	GO:0060294	5	11	25.22	3.41625e-06	0.000393551	mmu:380654:Cfap54|mmu:110084:Dnah1|mmu:71840:Tekt4|mmu:66722:Spag16|mmu:242253:Wdr63	http://amigo.geneontology.org/amigo/term/GO:0060294
axonemal dynein complex	cellular_component	GO:0005858	5	11	25.22	3.41625e-06	0.000393551	mmu:432611:Dnaic2|mmu:110082:Dnah5|mmu:110084:Dnah1|mmu:110083:Dnah12|mmu:627872:Dnah7a	http://amigo.geneontology.org/amigo/term/GO:0005858
ATP-dependent microtubule motor activity, minus-end-directed	molecular_function	GO:0008569	5	21	13.21	4.52035e-05	0.00289302	mmu:110082:Dnah5|mmu:237806:Dnah9|mmu:110084:Dnah1|mmu:110083:Dnah12|mmu:627872:Dnah7a	http://amigo.geneontology.org/amigo/term/GO:0008569
dynein light intermediate chain binding	molecular_function	GO:0051959	5	31	8.95	0.000227743	0.0103563	mmu:110082:Dnah5|mmu:237806:Dnah9|mmu:110084:Dnah1|mmu:110083:Dnah12|mmu:627872:Dnah7a	http://amigo.geneontology.org/amigo/term/GO:0051959
chemokine-mediated signaling pathway	biological_process	GO:0070098	5	44	6.3	0.000975044	0.0366277	mmu:18829:Ccl21a|mmu:14825:Cxcl1|mmu:20311:Cxcl5|mmu:21785:Tff2|mmu:15945:Cxcl10	http://amigo.geneontology.org/amigo/term/GO:0070098
positive regulation of osteoblast differentiation	biological_process	GO:0045669	5	70	3.96	0.00634034	0.140599	mmu:102657:Cd276|mmu:16193:Il6|mmu:22402:Wisp1|mmu:14119:Fbn2|mmu:22061:Trp63	http://amigo.geneontology.org/amigo/term/GO:0045669
positive regulation of smooth muscle cell proliferation	biological_process	GO:0048661	5	79	3.51	0.0101235	0.178505	mmu:16193:Il6|mmu:12554:Cdh13|mmu:22402:Wisp1|mmu:17390:Mmp2|mmu:58994:Smpd3	http://amigo.geneontology.org/amigo/term/GO:0048661
cell periphery	cellular_component	GO:0071944	5	86	3.23	0.0139652	0.203333	mmu:16667:Krt17|mmu:64074:Smoc2|mmu:16664:Krt14|mmu:16669:Krt19|mmu:21336:Tacr1	http://amigo.geneontology.org/amigo/term/GO:0071944
flagellated sperm motility	biological_process	GO:0030317	5	89	3.12	0.015875	0.221226	mmu:330830:Drc7|mmu:110082:Dnah5|mmu:110084:Dnah1|mmu:70918:Nsun7|mmu:207607:Ccdc40	http://amigo.geneontology.org/amigo/term/GO:0030317
antimicrobial humoral immune response mediated by antimicrobial peptide	biological_process	GO:0061844	5	109	2.54	0.0330858	0.319398	mmu:14825:Cxcl1|mmu:15945:Cxcl10|mmu:56838:Ccl28|mmu:20311:Cxcl5|mmu:16687:Krt6a	http://amigo.geneontology.org/amigo/term/GO:0061844
positive regulation of DNA-binding transcription factor activity	biological_process	GO:0051091	5	115	2.41	0.039875	0.351219	mmu:15375:Foxa1|mmu:16193:Il6|mmu:21943:Tnfsf11|mmu:69097:Trim15|mmu:18049:Ngf	http://amigo.geneontology.org/amigo/term/GO:0051091
sarcolemma	cellular_component	GO:0042383	5	122	2.27	0.0487898	0.388139	mmu:12835:Col6a3|mmu:18585:Pde9a|mmu:16669:Krt19|mmu:11829:Aqp4|mmu:381077:Ccdc78	http://amigo.geneontology.org/amigo/term/GO:0042383
lipid catabolic process	biological_process	GO:0016042	5	124	2.24	0.0515354	0.402955	mmu:234669:Ces2b|mmu:382044:Ces1b|mmu:13897:Ces1e|mmu:71903:Ces2f|mmu:665270:Plb1	http://amigo.geneontology.org/amigo/term/GO:0016042
bicellular tight junction	cellular_component	GO:0005923	5	137	2.02	0.0715328	0.406815	mmu:332110:Mapk15|mmu:53624:Cldn7|mmu:268729:Frmpd2|mmu:12740:Cldn4|mmu:235312:Gm20444	http://amigo.geneontology.org/amigo/term/GO:0005923
immunoglobulin production	biological_process	GO:0002377	5	146	1.9	0.0875313	0.406815	mmu:16193:Il6|mmu:22362:Igkv16-104|mmu:22363:Iglv3|mmu:22364:Igkv17-127|mmu:22363:Igkv8-34	http://amigo.geneontology.org/amigo/term/GO:0002377
animal organ morphogenesis	biological_process	GO:0009887	5	157	1.77	0.109382	0.406815	mmu:18503:Pax1|mmu:21943:Tnfsf11|mmu:18511:Pax9|mmu:17536:Meis2|mmu:22061:Trp63	http://amigo.geneontology.org/amigo/term/GO:0009887
heme binding	molecular_function	GO:0020037	5	158	1.76	0.111489	0.406815	mmu:13088:Cyp2b10|mmu:13082:Cyp26a1|mmu:117167:Steap4|mmu:69675:Pxdn|mmu:17189:Mb	http://amigo.geneontology.org/amigo/term/GO:0020037
complement activation, classical pathway	biological_process	GO:0006958	5	160	1.73	0.11576	0.406815	mmu:50908:Gm16567|mmu:667277:C1rb|mmu:50909:C1ra|mmu:50908:C1s1|mmu:317677:C1s2	http://amigo.geneontology.org/amigo/term/GO:0006958
ion channel activity	molecular_function	GO:0005216	5	172	1.61	0.142956	0.416644	mmu:242151:Kcna10|mmu:11839:Areg|mmu:225997:Trpm6|mmu:64177:Trpv6|mmu:216643:Gabrp	http://amigo.geneontology.org/amigo/term/GO:0005216
angiogenesis	biological_process	GO:0001525	5	251	1.11	0.366499	0.544264	mmu:12819:Col15a1|mmu:17390:Mmp2|mmu:23796:Aplnr|mmu:13601:Ecm1|mmu:50501:Prok2	http://amigo.geneontology.org/amigo/term/GO:0001525
DNA-binding transcription factor activity, RNA polymerase II-specific	molecular_function	GO:0000981	5	364	0.76	0.679532	0.783053	mmu:11622:Ahr|mmu:13661:Ehf|mmu:13710:Elf3|mmu:22062:Trp73|mmu:15375:Foxa1	http://amigo.geneontology.org/amigo/term/GO:0000981
RNA polymerase II transcription regulatory region sequence-specific DNA binding	molecular_function	GO:0000977	5	366	0.76	0.684058	0.785417	mmu:226049:Dmrt2|mmu:12022:Barx1|mmu:18511:Pax9|mmu:22061:Trp63|mmu:107587:Osr2	http://amigo.geneontology.org/amigo/term/GO:0000977
transcription factor binding	molecular_function	GO:0008134	5	380	0.73	0.714521	0.803313	mmu:11622:Ahr|mmu:15375:Foxa1|mmu:17536:Meis2|mmu:22062:Trp73|mmu:15481:Gm8337	http://amigo.geneontology.org/amigo/term/GO:0008134
protein serine/threonine kinase activity	molecular_function	GO:0004674	5	413	0.67	0.777879	0.856162	mmu:332110:Mapk15|mmu:17152:Mak|mmu:225997:Trpm6|mmu:674895:Nek10|mmu:214230:Pak6	http://amigo.geneontology.org/amigo/term/GO:0004674
enzyme binding	molecular_function	GO:0019899	5	427	0.65	0.801258	0.870254	mmu:237504:Rassf9|mmu:26458:Slc27a2|mmu:12638:Cftr|mmu:13601:Ecm1|mmu:15481:Gm8337	http://amigo.geneontology.org/amigo/term/GO:0019899
intracellular anatomical structure	cellular_component	GO:0005622	5	492	0.56	0.885258	0.938482	mmu:20862:Stfa2|mmu:11839:Areg|mmu:70054:Ccdc89|mmu:16664:Krt14|mmu:15481:Gm8337	http://amigo.geneontology.org/amigo/term/GO:0005622
lipid metabolic process	biological_process	GO:0006629	5	532	0.52	0.920103	0.96185	mmu:93732:Acox2|mmu:11685:Alox12e|mmu:665270:Plb1|mmu:58994:Smpd3|mmu:26458:Slc27a2	http://amigo.geneontology.org/amigo/term/GO:0006629
neuron projection	cellular_component	GO:0043005	5	539	0.51	0.925133	0.964773	mmu:12554:Cdh13|mmu:53420:Syt5|mmu:216643:Gabrp|mmu:22061:Trp63|mmu:15481:Gm8337	http://amigo.geneontology.org/amigo/term/GO:0043005
protein homodimerization activity	molecular_function	GO:0042803	5	671	0.41	0.979705	0.999675	mmu:11622:Ahr|mmu:67432:Hoga1|mmu:12554:Cdh13|mmu:14938:Gzma|mmu:386463:Cdsn	http://amigo.geneontology.org/amigo/term/GO:0042803
synapse	cellular_component	GO:0045202	5	766	0.36	0.992653	1	mmu:12554:Cdh13|mmu:53420:Syt5|mmu:93842:Igsf9|mmu:14415:Gad1|mmu:216643:Gabrp	http://amigo.geneontology.org/amigo/term/GO:0045202
supramolecular fiber organization	biological_process	GO:0097435	4	11	20.17	6.91902e-05	0.00412278	mmu:12825:Col3a1|mmu:16997:D030025P21Rik|mmu:76293:Mfap4|mmu:16997:Ltbp2	http://amigo.geneontology.org/amigo/term/GO:0097435
inner dynein arm	cellular_component	GO:0036156	4	12	18.49	9.11149e-05	0.00477111	mmu:242253:Wdr63|mmu:110084:Dnah1|mmu:110083:Dnah12|mmu:627872:Dnah7a	http://amigo.geneontology.org/amigo/term/GO:0036156
epithelial cilium movement involved in extracellular fluid movement	biological_process	GO:0003351	4	19	11.68	0.000406471	0.0170934	mmu:75533:Nme5|mmu:110084:Dnah1|mmu:78801:Ak7|mmu:207607:Ccdc40	http://amigo.geneontology.org/amigo/term/GO:0003351
sterol esterase activity	molecular_function	GO:0004771	4	22	10.09	0.000661272	0.0253928	mmu:234669:Ces2b|mmu:382044:Ces1b|mmu:13897:Ces1e|mmu:71903:Ces2f	http://amigo.geneontology.org/amigo/term/GO:0004771
acute-phase response	biological_process	GO:0006953	4	28	7.93	0.00147719	0.049088	mmu:16193:Il6|mmu:20208:Saa1|mmu:18406:Orm2|mmu:18405:Orm1	http://amigo.geneontology.org/amigo/term/GO:0006953
keratinization	biological_process	GO:0031424	4	32	6.93	0.00230363	0.0698364	mmu:16667:Krt17|mmu:12560:Cdh3|mmu:74591:Abca12|mmu:16687:Krt6a	http://amigo.geneontology.org/amigo/term/GO:0031424
triglyceride lipase activity	molecular_function	GO:0004806	4	36	6.16	0.00340294	0.0933378	mmu:234669:Ces2b|mmu:382044:Ces1b|mmu:13897:Ces1e|mmu:71903:Ces2f	http://amigo.geneontology.org/amigo/term/GO:0004806
response to hormone	biological_process	GO:0009725	4	38	5.84	0.00406694	0.104891	mmu:16948:Lox|mmu:21336:Tacr1|mmu:21857:Timp1|mmu:17189:Mb	http://amigo.geneontology.org/amigo/term/GO:0009725
positive regulation of cell-substrate adhesion	biological_process	GO:0010811	4	43	5.16	0.0060968	0.138622	mmu:14115:Fbln2|mmu:64074:Smoc2|mmu:23795:Agr2|mmu:320712:Abi3bp	http://amigo.geneontology.org/amigo/term/GO:0010811
response to toxic substance	biological_process	GO:0009636	4	50	4.44	0.00992696	0.178505	mmu:11622:Ahr|mmu:225997:Trpm6|mmu:15551:D430036J16Rik|mmu:56774:Slc6a14	http://amigo.geneontology.org/amigo/term/GO:0009636
embryonic limb morphogenesis	biological_process	GO:0030326	4	62	3.58	0.019565	0.239073	mmu:13396:Dlx6|mmu:14119:Fbn2|mmu:22061:Trp63|mmu:13380:Dkk1	http://amigo.geneontology.org/amigo/term/GO:0030326
anatomical structure morphogenesis	biological_process	GO:0009653	4	64	3.47	0.0215813	0.249131	mmu:15375:Foxa1|mmu:13710:Elf3|mmu:18740:Pitx1|mmu:14119:Fbn2	http://amigo.geneontology.org/amigo/term/GO:0009653
microtubule motor activity	molecular_function	GO:0003777	4	65	3.41	0.0226352	0.249131	mmu:432611:Dnaic2|mmu:110084:Dnah1|mmu:110083:Dnah12|mmu:110082:Dnah5	http://amigo.geneontology.org/amigo/term/GO:0003777
collagen binding	molecular_function	GO:0005518	4	67	3.31	0.0248357	0.265594	mmu:320712:Abi3bp|mmu:16948:Lox|mmu:68553:Col6a4|mmu:17022:Lum	http://amigo.geneontology.org/amigo/term/GO:0005518
bone development	biological_process	GO:0060348	4	67	3.31	0.0248357	0.265594	mmu:12097:Bglap2|mmu:21943:Tnfsf11|mmu:22402:Wisp1|mmu:58994:Smpd3	http://amigo.geneontology.org/amigo/term/GO:0060348
carboxylic ester hydrolase activity	molecular_function	GO:0052689	4	68	3.26	0.0259826	0.272661	mmu:234669:Ces2b|mmu:382044:Ces1b|mmu:13897:Ces1e|mmu:71903:Ces2f	http://amigo.geneontology.org/amigo/term/GO:0052689
neutrophil chemotaxis	biological_process	GO:0030593	4	70	3.17	0.0283704	0.288376	mmu:18829:Ccl21a|mmu:14825:Cxcl1|mmu:20311:Cxcl5|mmu:15945:Cxcl10	http://amigo.geneontology.org/amigo/term/GO:0030593
blood vessel development	biological_process	GO:0001568	4	76	2.92	0.0362934	0.333591	mmu:11622:Ahr|mmu:12825:Col3a1|mmu:16948:Lox|mmu:23796:Aplnr	http://amigo.geneontology.org/amigo/term/GO:0001568
positive regulation of epithelial cell proliferation	biological_process	GO:0050679	4	77	2.88	0.0377255	0.342748	mmu:16193:Il6|mmu:13396:Dlx6|mmu:107587:Osr2|mmu:21336:Tacr1	http://amigo.geneontology.org/amigo/term/GO:0050679
chloride transport	biological_process	GO:0006821	4	79	2.81	0.0406857	0.351219	mmu:80797:Gm43240|mmu:12740:Cldn4|mmu:216643:Gabrp|mmu:12638:Cftr	http://amigo.geneontology.org/amigo/term/GO:0006821
wound healing	biological_process	GO:0042060	4	83	2.67	0.04699	0.379433	mmu:12825:Col3a1|mmu:16948:Lox|mmu:71461:Ptk7|mmu:16687:Krt6a	http://amigo.geneontology.org/amigo/term/GO:0042060
ossification	biological_process	GO:0001503	4	104	2.13	0.0882933	0.406815	mmu:12097:Bglap2|mmu:21943:Tnfsf11|mmu:58994:Smpd3|mmu:13601:Ecm1	http://amigo.geneontology.org/amigo/term/GO:0001503
cellular response to tumor necrosis factor	biological_process	GO:0071356	4	106	2.09	0.0929141	0.406815	mmu:18829:Ccl21a|mmu:16193:Il6|mmu:239337:Adamts12|mmu:58994:Smpd3	http://amigo.geneontology.org/amigo/term/GO:0071356
symporter activity	molecular_function	GO:0015293	4	108	2.05	0.0976472	0.406815	mmu:216225:Slc5a8|mmu:114304:Slc28a3|mmu:20531:Slc34a2|mmu:56774:Slc6a14	http://amigo.geneontology.org/amigo/term/GO:0015293
basement membrane	cellular_component	GO:0005604	4	110	2.02	0.10249	0.406815	mmu:12819:Col15a1|mmu:12821:Col17a1|mmu:21857:Timp1|mmu:64074:Smoc2	http://amigo.geneontology.org/amigo/term/GO:0005604
Notch signaling pathway	biological_process	GO:0007219	4	114	1.95	0.112498	0.406815	mmu:15375:Foxa1|mmu:22061:Trp63|mmu:16669:Krt19|mmu:12563:Cdh6	http://amigo.geneontology.org/amigo/term/GO:0007219
sodium ion transport	biological_process	GO:0006814	4	119	1.86	0.125587	0.41214	mmu:216225:Slc5a8|mmu:230612:Slc5a9|mmu:20531:Slc34a2|mmu:30943:Prss30	http://amigo.geneontology.org/amigo/term/GO:0006814
protease binding	molecular_function	GO:0002020	4	128	1.73	0.150644	0.417973	mmu:12661:Chl1|mmu:12825:Col3a1|mmu:13601:Ecm1|mmu:21857:Timp1	http://amigo.geneontology.org/amigo/term/GO:0002020
defense response	biological_process	GO:0006952	4	132	1.68	0.162346	0.426992	mmu:14825:Cxcl1|mmu:15945:Cxcl10|mmu:224480:Nox3|mmu:20311:Cxcl5	http://amigo.geneontology.org/amigo/term/GO:0006952
perikaryon	cellular_component	GO:0043204	4	140	1.59	0.186675	0.441106	mmu:12097:Bglap2|mmu:57442:Kcne3|mmu:18585:Pde9a|mmu:15481:Gm8337	http://amigo.geneontology.org/amigo/term/GO:0043204
positive regulation of angiogenesis	biological_process	GO:0045766	4	151	1.47	0.221845	0.4591	mmu:64074:Smoc2|mmu:12654:Chil1|mmu:23796:Aplnr|mmu:13601:Ecm1	http://amigo.geneontology.org/amigo/term/GO:0045766
double-stranded DNA binding	molecular_function	GO:0003690	4	152	1.46	0.225127	0.462509	mmu:15375:Foxa1|mmu:230908:Gm2568|mmu:26388:Ifi202b|mmu:22061:Trp63	http://amigo.geneontology.org/amigo/term/GO:0003690
neuron projection development	biological_process	GO:0031175	4	164	1.35	0.265364	0.481375	mmu:16193:Il6|mmu:11839:Areg|mmu:18049:Ngf|mmu:12661:Chl1	http://amigo.geneontology.org/amigo/term/GO:0031175
cell population proliferation	biological_process	GO:0008283	4	166	1.34	0.2722	0.486917	mmu:18503:Pax1|mmu:14962:Gm20547|mmu:14962:Cfb|mmu:22061:Trp63	http://amigo.geneontology.org/amigo/term/GO:0008283
positive regulation of cytosolic calcium ion concentration	biological_process	GO:0007204	4	171	1.3	0.289413	0.498489	mmu:14825:Cxcl1|mmu:56838:Ccl28|mmu:103988:Gck|mmu:21336:Tacr1	http://amigo.geneontology.org/amigo/term/GO:0007204
vesicle	cellular_component	GO:0031982	4	174	1.28	0.299811	0.506294	mmu:66805:Tspan1|mmu:57442:Kcne3|mmu:12097:Bglap2|mmu:20531:Slc34a2	http://amigo.geneontology.org/amigo/term/GO:0031982
negative regulation of neuron apoptotic process	biological_process	GO:0043524	4	177	1.25	0.310252	0.510105	mmu:12661:Chl1|mmu:18049:Ngf|mmu:78405:Ntf5|mmu:22062:Trp73	http://amigo.geneontology.org/amigo/term/GO:0043524
brain development	biological_process	GO:0007420	4	180	1.23	0.320726	0.516765	mmu:15223:Foxj1|mmu:73173:Pcdh18|mmu:78801:Ak7|mmu:17536:Meis2	http://amigo.geneontology.org/amigo/term/GO:0007420
regulation of apoptotic process	biological_process	GO:0042981	4	192	1.16	0.362788	0.543134	mmu:16193:Il6|mmu:15945:Cxcl10|mmu:16948:Lox|mmu:230908:Gm2568	http://amigo.geneontology.org/amigo/term/GO:0042981
basolateral plasma membrane	cellular_component	GO:0016323	4	226	0.98	0.479929	0.627487	mmu:11829:Aqp4|mmu:53624:Cldn7|mmu:12638:Cftr|mmu:268729:Frmpd2	http://amigo.geneontology.org/amigo/term/GO:0016323
microtubule binding	molecular_function	GO:0008017	4	247	0.9	0.547972	0.678338	mmu:330577:Saxo2|mmu:320159:Fam179a|mmu:329366:Ccdc187|mmu:237891:Gas2l2	http://amigo.geneontology.org/amigo/term/GO:0008017
cellular response to lipopolysaccharide	biological_process	GO:0071222	4	250	0.89	0.557311	0.685432	mmu:14825:Cxcl1|mmu:15945:Cxcl10|mmu:16193:Il6|mmu:20311:Cxcl5	http://amigo.geneontology.org/amigo/term/GO:0071222
membrane raft	cellular_component	GO:0045121	4	282	0.79	0.649938	0.758846	mmu:79201:Tnfrsf23|mmu:57442:Kcne3|mmu:242594:1700024P16Rik|mmu:15481:Gm8337	http://amigo.geneontology.org/amigo/term/GO:0045121
transcription regulator complex	cellular_component	GO:0005667	4	298	0.74	0.691095	0.788779	mmu:11622:Ahr|mmu:18503:Pax1|mmu:18740:Pitx1|mmu:18511:Pax9	http://amigo.geneontology.org/amigo/term/GO:0005667
nervous system development	biological_process	GO:0007399	4	427	0.52	0.902796	0.950878	mmu:12661:Chl1|mmu:73173:Pcdh18|mmu:93842:Igsf9|mmu:26564:Ror2	http://amigo.geneontology.org/amigo/term/GO:0007399
centrosome	cellular_component	GO:0005813	4	502	0.44	0.954718	0.982786	mmu:75465:Dynlrb2|mmu:17152:Mak|mmu:329366:Ccdc187|mmu:19124:Procr	http://amigo.geneontology.org/amigo/term/GO:0005813
chromatin binding	molecular_function	GO:0003682	4	528	0.42	0.965665	0.991281	mmu:15375:Foxa1|mmu:332110:Mapk15|mmu:17285:Meox1|mmu:22061:Trp63	http://amigo.geneontology.org/amigo/term/GO:0003682
neuronal cell body	cellular_component	GO:0043025	4	612	0.36	0.986435	1	mmu:53420:Syt5|mmu:26564:Ror2|mmu:12638:Cftr|mmu:15481:Gm8337	http://amigo.geneontology.org/amigo/term/GO:0043025
cell cycle	biological_process	GO:0007049	4	619	0.36	0.987472	1	mmu:11622:Ahr|mmu:17349:Mlf1|mmu:22062:Trp73|mmu:58994:Smpd3	http://amigo.geneontology.org/amigo/term/GO:0007049
RNA binding	molecular_function	GO:0003723	4	834	0.27	0.999036	1	mmu:666794:Rbm24|mmu:230908:Gm2568|mmu:70918:Nsun7|mmu:15481:Gm8337	http://amigo.geneontology.org/amigo/term/GO:0003723
chemokine receptor binding	molecular_function	GO:0042379	3	11	15.13	0.00119907	0.0406272	mmu:18829:Ccl21a|mmu:100862177:Gm10591|mmu:100862177:Gm21541	http://amigo.geneontology.org/amigo/term/GO:0042379
inner dynein arm assembly	biological_process	GO:0036159	3	11	15.13	0.00119907	0.0406272	mmu:242253:Wdr63|mmu:110084:Dnah1|mmu:207607:Ccdc40	http://amigo.geneontology.org/amigo/term/GO:0036159
nucleoside diphosphate phosphorylation	biological_process	GO:0006165	3	13	12.8	0.0018024	0.0566282	mmu:75533:Nme5|mmu:68870:Ak8|mmu:78801:Ak7	http://amigo.geneontology.org/amigo/term/GO:0006165
positive regulation of keratinocyte proliferation	biological_process	GO:0010838	3	13	12.8	0.0018024	0.0566282	mmu:12560:Cdh3|mmu:22061:Trp63|mmu:15117:Has2	http://amigo.geneontology.org/amigo/term/GO:0010838
CXCR chemokine receptor binding	molecular_function	GO:0045236	3	13	12.8	0.0018024	0.0566282	mmu:14825:Cxcl1|mmu:15945:Cxcl10|mmu:20311:Cxcl5	http://amigo.geneontology.org/amigo/term/GO:0045236
metalloendopeptidase inhibitor activity	molecular_function	GO:0008191	3	14	11.89	0.00216341	0.0667568	mmu:18049:Ngf|mmu:59083:Fetub|mmu:21857:Timp1	http://amigo.geneontology.org/amigo/term/GO:0008191
dynein heavy chain binding	molecular_function	GO:0045504	3	15	11.1	0.00256621	0.0751595	mmu:75563:Dnali1|mmu:432611:Dnaic2|mmu:242253:Wdr63	http://amigo.geneontology.org/amigo/term/GO:0045504
9+2 motile cilium	cellular_component	GO:0097729	3	15	11.1	0.00256621	0.0751595	mmu:75563:Dnali1|mmu:237806:Dnah9|mmu:110082:Dnah5	http://amigo.geneontology.org/amigo/term/GO:0097729
water transport	biological_process	GO:0006833	3	16	10.4	0.00301232	0.0853326	mmu:11829:Aqp4|mmu:11830:Aqp5|mmu:12638:Cftr	http://amigo.geneontology.org/amigo/term/GO:0006833
nucleoside diphosphate kinase activity	molecular_function	GO:0004550	3	17	9.79	0.00350317	0.0938981	mmu:75533:Nme5|mmu:68870:Ak8|mmu:78801:Ak7	http://amigo.geneontology.org/amigo/term/GO:0004550
outer dynein arm assembly	biological_process	GO:0036158	3	18	9.25	0.0040401	0.104891	mmu:432611:Dnaic2|mmu:77609:Ccdc151|mmu:110082:Dnah5	http://amigo.geneontology.org/amigo/term/GO:0036158
negative regulation of chondrocyte differentiation	biological_process	GO:0032331	3	21	7.93	0.00593919	0.136839	mmu:239337:Adamts12|mmu:22402:Wisp1|mmu:12020:Nkx3-2	http://amigo.geneontology.org/amigo/term/GO:0032331
channel activity	molecular_function	GO:0015267	3	22	7.57	0.00667183	0.142332	mmu:208098:Panx3|mmu:11829:Aqp4|mmu:11830:Aqp5	http://amigo.geneontology.org/amigo/term/GO:0015267
anatomical structure formation involved in morphogenesis	biological_process	GO:0048646	3	22	7.57	0.00667183	0.142332	mmu:15375:Foxa1|mmu:13396:Dlx6|mmu:22061:Trp63	http://amigo.geneontology.org/amigo/term/GO:0048646
protein tetramerization	biological_process	GO:0051262	3	22	7.57	0.00667183	0.142332	mmu:225997:Trpm6|mmu:22062:Trp73|mmu:22061:Trp63	http://amigo.geneontology.org/amigo/term/GO:0051262
regulation of cell size	biological_process	GO:0008361	3	23	7.24	0.00745581	0.155225	mmu:22362:Igkv16-104|mmu:22363:Iglv3|mmu:22363:Igkv8-34	http://amigo.geneontology.org/amigo/term/GO:0008361
apicolateral plasma membrane	cellular_component	GO:0016327	3	23	7.24	0.00745581	0.155225	mmu:12740:Cldn4|mmu:16669:Krt19|mmu:53624:Cldn7	http://amigo.geneontology.org/amigo/term/GO:0016327
intermediate filament organization	biological_process	GO:0045109	3	24	6.93	0.00829195	0.159205	mmu:16667:Krt17|mmu:66809:Krt20|mmu:16687:Krt6a	http://amigo.geneontology.org/amigo/term/GO:0045109
metallocarboxypeptidase activity	molecular_function	GO:0004181	3	25	6.66	0.00918095	0.170588	mmu:56264:Cpxm1|mmu:242939:Cpz|mmu:271813:Agbl2	http://amigo.geneontology.org/amigo/term/GO:0004181
leukocyte chemotaxis	biological_process	GO:0030595	3	25	6.66	0.00918095	0.170588	mmu:14825:Cxcl1|mmu:15945:Cxcl10|mmu:20311:Cxcl5	http://amigo.geneontology.org/amigo/term/GO:0030595
establishment of skin barrier	biological_process	GO:0061436	3	28	5.94	0.0121713	0.190145	mmu:74591:Abca12|mmu:12740:Cldn4|mmu:22061:Trp63	http://amigo.geneontology.org/amigo/term/GO:0061436
motile cilium assembly	biological_process	GO:0044458	3	29	5.74	0.0132776	0.201261	mmu:15223:Foxj1|mmu:226356:Cfap221|mmu:207607:Ccdc40	http://amigo.geneontology.org/amigo/term/GO:0044458
catenin complex	cellular_component	GO:0016342	3	29	5.74	0.0132776	0.201261	mmu:12560:Cdh3|mmu:12554:Cdh13|mmu:12563:Cdh6	http://amigo.geneontology.org/amigo/term/GO:0016342
morphogenesis of an epithelium	biological_process	GO:0002009	3	29	5.74	0.0132776	0.201261	mmu:16667:Krt17|mmu:20724:Serpinb5|mmu:16687:Krt6a	http://amigo.geneontology.org/amigo/term/GO:0002009
response to estradiol	biological_process	GO:0032355	3	32	5.2	0.0169303	0.221633	mmu:15375:Foxa1|mmu:332110:Mapk15|mmu:11839:Areg	http://amigo.geneontology.org/amigo/term/GO:0032355
calcium-dependent cell-cell adhesion via plasma membrane cell adhesion molecules	biological_process	GO:0016339	3	33	5.04	0.01826	0.235473	mmu:73173:Pcdh18|mmu:12554:Cdh13|mmu:12563:Cdh6	http://amigo.geneontology.org/amigo/term/GO:0016339
sperm midpiece	cellular_component	GO:0097225	3	33	5.04	0.01826	0.235473	mmu:21463:Tcp11|mmu:71840:Tekt4|mmu:21336:Tacr1	http://amigo.geneontology.org/amigo/term/GO:0097225
calcium ion homeostasis	biological_process	GO:0055074	3	34	4.9	0.0196461	0.239073	mmu:21943:Tnfsf11|mmu:64177:Trpv6|mmu:15464:Hrc	http://amigo.geneontology.org/amigo/term/GO:0055074
cell-cell adhesion via plasma-membrane adhesion molecules	biological_process	GO:0098742	3	35	4.76	0.0210886	0.249131	mmu:12560:Cdh3|mmu:12554:Cdh13|mmu:12563:Cdh6	http://amigo.geneontology.org/amigo/term/GO:0098742
killing of cells of other organism	biological_process	GO:0031640	3	35	4.76	0.0210886	0.249131	mmu:14825:Cxcl1|mmu:15945:Cxcl10|mmu:56838:Ccl28	http://amigo.geneontology.org/amigo/term/GO:0031640
embryonic hindlimb morphogenesis	biological_process	GO:0035116	3	35	4.76	0.0210886	0.249131	mmu:18740:Pitx1|mmu:22061:Trp63|mmu:107587:Osr2	http://amigo.geneontology.org/amigo/term/GO:0035116
homeostasis of number of cells	biological_process	GO:0048872	3	36	4.62	0.0225876	0.249131	mmu:22362:Igkv16-104|mmu:22363:Iglv3|mmu:22363:Igkv8-34	http://amigo.geneontology.org/amigo/term/GO:0048872
bone morphogenesis	biological_process	GO:0060349	3	36	4.62	0.0225876	0.249131	mmu:18503:Pax1|mmu:15117:Has2|mmu:107587:Osr2	http://amigo.geneontology.org/amigo/term/GO:0060349
positive regulation of phosphorylation	biological_process	GO:0042327	3	36	4.62	0.0225876	0.249131	mmu:11839:Areg|mmu:21943:Tnfsf11|mmu:103988:Gck	http://amigo.geneontology.org/amigo/term/GO:0042327
carboxypeptidase activity	molecular_function	GO:0004180	3	37	4.5	0.0241431	0.264046	mmu:56264:Cpxm1|mmu:242939:Cpz|mmu:271813:Agbl2	http://amigo.geneontology.org/amigo/term/GO:0004180
positive regulation of mitotic cell cycle	biological_process	GO:0045931	3	39	4.27	0.0274234	0.283758	mmu:15375:Foxa1|mmu:64074:Smoc2|mmu:17536:Meis2	http://amigo.geneontology.org/amigo/term/GO:0045931
extrinsic apoptotic signaling pathway in absence of ligand	biological_process	GO:0097192	3	39	4.27	0.0274234	0.283758	mmu:79201:Tnfrsf23|mmu:18049:Ngf|mmu:80797:Gm43240	http://amigo.geneontology.org/amigo/term/GO:0097192
face morphogenesis	biological_process	GO:0060325	3	40	4.16	0.029148	0.291143	mmu:18511:Pax9|mmu:17390:Mmp2|mmu:13380:Dkk1	http://amigo.geneontology.org/amigo/term/GO:0060325
coronary vasculature development	biological_process	GO:0060976	3	40	4.16	0.029148	0.291143	mmu:23796:Aplnr|mmu:71461:Ptk7|mmu:50501:Prok2	http://amigo.geneontology.org/amigo/term/GO:0060976
positive regulation of bone mineralization	biological_process	GO:0030501	3	40	4.16	0.029148	0.291143	mmu:102657:Cd276|mmu:14119:Fbn2|mmu:107587:Osr2	http://amigo.geneontology.org/amigo/term/GO:0030501
enzyme inhibitor activity	molecular_function	GO:0004857	3	41	4.06	0.0309285	0.305548	mmu:18049:Ngf|mmu:59083:Fetub|mmu:21857:Timp1	http://amigo.geneontology.org/amigo/term/GO:0004857
keratin filament	cellular_component	GO:0045095	3	42	3.96	0.0327649	0.318078	mmu:16664:Krt14|mmu:110310:Krt7|mmu:16687:Krt6a	http://amigo.geneontology.org/amigo/term/GO:0045095
B cell proliferation	biological_process	GO:0042100	3	43	3.87	0.0346569	0.320252	mmu:22362:Igkv16-104|mmu:22363:Iglv3|mmu:22363:Igkv8-34	http://amigo.geneontology.org/amigo/term/GO:0042100
cysteine-type endopeptidase inhibitor activity	molecular_function	GO:0004869	3	43	3.87	0.0346569	0.320252	mmu:20862:Stfa2|mmu:67701:Wfdc2|mmu:59083:Fetub	http://amigo.geneontology.org/amigo/term/GO:0004869
phospholipid metabolic process	biological_process	GO:0006644	3	44	3.78	0.0366042	0.334667	mmu:75769:Plppr5|mmu:665270:Plb1|mmu:229791:Gm22408	http://amigo.geneontology.org/amigo/term/GO:0006644
negative regulation of T cell proliferation	biological_process	GO:0042130	3	45	3.7	0.0386065	0.343876	mmu:102657:Cd276|mmu:15223:Foxj1|mmu:242122:Vtcn1	http://amigo.geneontology.org/amigo/term/GO:0042130
lipid homeostasis	biological_process	GO:0055088	3	45	3.7	0.0386065	0.343876	mmu:93732:Acox2|mmu:103988:Gck|mmu:74591:Abca12	http://amigo.geneontology.org/amigo/term/GO:0055088
chloride channel complex	cellular_component	GO:0034707	3	46	3.62	0.0406633	0.351219	mmu:12740:Cldn4|mmu:216643:Gabrp|mmu:12638:Cftr	http://amigo.geneontology.org/amigo/term/GO:0034707
spleen development	biological_process	GO:0048536	3	46	3.62	0.0406633	0.351219	mmu:11622:Ahr|mmu:12022:Barx1|mmu:12020:Nkx3-2	http://amigo.geneontology.org/amigo/term/GO:0048536
negative regulation of cell adhesion	biological_process	GO:0007162	3	50	3.33	0.0494289	0.388242	mmu:12554:Cdh13|mmu:17390:Mmp2|mmu:53624:Cldn7	http://amigo.geneontology.org/amigo/term/GO:0007162
ATPase-coupled transmembrane transporter activity	molecular_function	GO:0042626	3	52	3.2	0.0541281	0.406815	mmu:74591:Abca12|mmu:338375:Atp6v1g3|mmu:12638:Cftr	http://amigo.geneontology.org/amigo/term/GO:0042626
muscle contraction	biological_process	GO:0006936	3	52	3.2	0.0541281	0.406815	mmu:11475:Acta2|mmu:21953:Tnni2|mmu:17901:Myl1	http://amigo.geneontology.org/amigo/term/GO:0006936
negative regulation of Wnt signaling pathway	biological_process	GO:0030178	3	54	3.08	0.0590327	0.406815	mmu:12022:Barx1|mmu:24117:Wif1|mmu:13380:Dkk1	http://amigo.geneontology.org/amigo/term/GO:0030178
protein homotetramerization	biological_process	GO:0051289	3	54	3.08	0.0590327	0.406815	mmu:11829:Aqp4|mmu:11830:Aqp5|mmu:64177:Trpv6	http://amigo.geneontology.org/amigo/term/GO:0051289
autophagosome	cellular_component	GO:0005776	3	54	3.08	0.0590327	0.406815	mmu:332110:Mapk15|mmu:213948:Atg9b|mmu:15481:Gm8337	http://amigo.geneontology.org/amigo/term/GO:0005776
cytoplasmic vesicle membrane	cellular_component	GO:0030659	3	55	3.03	0.0615607	0.406815	mmu:70337:Iyd|mmu:11830:Aqp5|mmu:12638:Cftr	http://amigo.geneontology.org/amigo/term/GO:0030659
anatomical structure development	biological_process	GO:0048856	3	55	3.03	0.0615607	0.406815	mmu:12022:Barx1|mmu:24117:Wif1|mmu:26564:Ror2	http://amigo.geneontology.org/amigo/term/GO:0048856
basal plasma membrane	cellular_component	GO:0009925	3	57	2.92	0.0667649	0.406815	mmu:11829:Aqp4|mmu:11830:Aqp5|mmu:12740:Cldn4	http://amigo.geneontology.org/amigo/term/GO:0009925
response to cytokine	biological_process	GO:0034097	3	57	2.92	0.0667649	0.406815	mmu:628900:Serpina3i|mmu:21857:Timp1|mmu:12825:Col3a1	http://amigo.geneontology.org/amigo/term/GO:0034097
pattern specification process	biological_process	GO:0007389	3	58	2.87	0.0694399	0.406815	mmu:30943:Prss30|mmu:18503:Pax1|mmu:22061:Trp63	http://amigo.geneontology.org/amigo/term/GO:0007389
cellular response to interleukin-1	biological_process	GO:0071347	3	58	2.87	0.0694399	0.406815	mmu:18829:Ccl21a|mmu:16193:Il6|mmu:239337:Adamts12	http://amigo.geneontology.org/amigo/term/GO:0071347
inner ear development	biological_process	GO:0048839	3	62	2.68	0.0806106	0.406815	mmu:235312:Gm20444|mmu:73230:Bmper|mmu:229791:Gm22408	http://amigo.geneontology.org/amigo/term/GO:0048839
regulation of blood pressure	biological_process	GO:0008217	3	62	2.68	0.0806106	0.406815	mmu:11475:Acta2|mmu:11622:Ahr|mmu:21336:Tacr1	http://amigo.geneontology.org/amigo/term/GO:0008217
chloride channel activity	molecular_function	GO:0005254	3	63	2.64	0.0835176	0.406815	mmu:12740:Cldn4|mmu:216643:Gabrp|mmu:12638:Cftr	http://amigo.geneontology.org/amigo/term/GO:0005254
positive regulation of T cell proliferation	biological_process	GO:0042102	3	66	2.52	0.0925013	0.406815	mmu:102657:Cd276|mmu:16193:Il6|mmu:242122:Vtcn1	http://amigo.geneontology.org/amigo/term/GO:0042102
bicellular tight junction assembly	biological_process	GO:0070830	3	66	2.52	0.0925013	0.406815	mmu:53624:Cldn7|mmu:12740:Cldn4|mmu:268729:Frmpd2	http://amigo.geneontology.org/amigo/term/GO:0070830
lateral plasma membrane	cellular_component	GO:0016328	3	66	2.52	0.0925013	0.406815	mmu:235312:Gm20444|mmu:12740:Cldn4|mmu:53624:Cldn7	http://amigo.geneontology.org/amigo/term/GO:0016328
cadherin binding	molecular_function	GO:0045296	3	66	2.52	0.0925013	0.406815	mmu:12560:Cdh3|mmu:12554:Cdh13|mmu:12563:Cdh6	http://amigo.geneontology.org/amigo/term/GO:0045296
embryo development	biological_process	GO:0009790	3	69	2.41	0.101864	0.406815	mmu:13710:Elf3|mmu:13396:Dlx6|mmu:107587:Osr2	http://amigo.geneontology.org/amigo/term/GO:0009790
p53 binding	molecular_function	GO:0002039	3	70	2.38	0.105065	0.406815	mmu:72169:Trim29|mmu:22061:Trp63|mmu:22062:Trp73	http://amigo.geneontology.org/amigo/term/GO:0002039
adult locomotory behavior	biological_process	GO:0008344	3	70	2.38	0.105065	0.406815	mmu:12661:Chl1|mmu:18049:Ngf|mmu:78405:Ntf5	http://amigo.geneontology.org/amigo/term/GO:0008344
G protein-coupled receptor binding	molecular_function	GO:0001664	3	71	2.34	0.108306	0.406815	mmu:50501:Prok2|mmu:20208:Saa1|mmu:15481:Gm8337	http://amigo.geneontology.org/amigo/term/GO:0001664
smoothened signaling pathway	biological_process	GO:0007224	3	72	2.31	0.111585	0.406815	mmu:30943:Prss30|mmu:26564:Ror2|mmu:214704:Iqub	http://amigo.geneontology.org/amigo/term/GO:0007224
xenobiotic metabolic process	biological_process	GO:0006805	3	74	2.25	0.118255	0.40706	mmu:11622:Ahr|mmu:13088:Cyp2b10|mmu:13082:Cyp26a1	http://amigo.geneontology.org/amigo/term/GO:0006805
osteoblast differentiation	biological_process	GO:0001649	3	74	2.25	0.118255	0.40706	mmu:12097:Bglap2|mmu:16948:Lox|mmu:22402:Wisp1	http://amigo.geneontology.org/amigo/term/GO:0001649
endoplasmic reticulum lumen	cellular_component	GO:0005788	3	78	2.13	0.132019	0.41247	mmu:18049:Ngf|mmu:78405:Ntf5|mmu:26458:Slc27a2	http://amigo.geneontology.org/amigo/term/GO:0005788
antibacterial humoral response	biological_process	GO:0019731	3	79	2.11	0.135545	0.416644	mmu:192200:A730032A03Rik|mmu:67701:Wfdc2|mmu:100034251:Wfdc17	http://amigo.geneontology.org/amigo/term/GO:0019731
microvillus	cellular_component	GO:0005902	3	80	2.08	0.139102	0.416644	mmu:15375:Foxa1|mmu:11830:Aqp5|mmu:12638:Cftr	http://amigo.geneontology.org/amigo/term/GO:0005902
cell chemotaxis	biological_process	GO:0060326	3	84	1.98	0.153635	0.417973	mmu:18829:Ccl21a|mmu:56838:Ccl28|mmu:16948:Lox	http://amigo.geneontology.org/amigo/term/GO:0060326
activation of MAPK activity	biological_process	GO:0000187	3	88	1.89	0.168618	0.428292	mmu:69183:C1qtnf2|mmu:22062:Trp73|mmu:50501:Prok2	http://amigo.geneontology.org/amigo/term/GO:0000187
negative regulation of cell death	biological_process	GO:0060548	3	94	1.77	0.191825	0.441106	mmu:22402:Wisp1|mmu:23795:Agr2|mmu:78405:Ntf5	http://amigo.geneontology.org/amigo/term/GO:0060548
T cell receptor signaling pathway	biological_process	GO:0050852	3	94	1.77	0.191825	0.441106	mmu:102657:Cd276|mmu:242122:Vtcn1|mmu:242594:1700024P16Rik	http://amigo.geneontology.org/amigo/term/GO:0050852
negative regulation of angiogenesis	biological_process	GO:0016525	3	98	1.7	0.207715	0.450376	mmu:64103:Tnmd|mmu:269120:Optc|mmu:15945:Cxcl10	http://amigo.geneontology.org/amigo/term/GO:0016525
positive regulation of peptidyl-serine phosphorylation	biological_process	GO:0033138	3	101	1.65	0.219818	0.4591	mmu:16193:Il6|mmu:18049:Ngf|mmu:78405:Ntf5	http://amigo.geneontology.org/amigo/term/GO:0033138
positive regulation of canonical Wnt signaling pathway	biological_process	GO:0090263	3	102	1.63	0.223884	0.462213	mmu:12560:Cdh3|mmu:26564:Ror2|mmu:71461:Ptk7	http://amigo.geneontology.org/amigo/term/GO:0090263
chaperone binding	molecular_function	GO:0051087	3	103	1.62	0.227965	0.462509	mmu:11622:Ahr|mmu:12638:Cftr|mmu:15481:Gm8337	http://amigo.geneontology.org/amigo/term/GO:0051087
memory	biological_process	GO:0007613	3	103	1.62	0.227965	0.462509	mmu:214230:Pak6|mmu:78405:Ntf5|mmu:18049:Ngf	http://amigo.geneontology.org/amigo/term/GO:0007613
positive regulation of protein kinase B signaling	biological_process	GO:0051897	3	108	1.54	0.248562	0.473977	mmu:16193:Il6|mmu:21943:Tnfsf11|mmu:12654:Chil1	http://amigo.geneontology.org/amigo/term/GO:0051897
transcription by RNA polymerase II	biological_process	GO:0006366	3	109	1.53	0.252716	0.473977	mmu:11622:Ahr|mmu:13661:Ehf|mmu:13710:Elf3	http://amigo.geneontology.org/amigo/term/GO:0006366
transmembrane receptor protein tyrosine kinase signaling pathway	biological_process	GO:0007169	3	112	1.49	0.265233	0.481375	mmu:18049:Ngf|mmu:78405:Ntf5|mmu:26564:Ror2	http://amigo.geneontology.org/amigo/term/GO:0007169
positive regulation of neuron differentiation	biological_process	GO:0045666	3	112	1.49	0.265233	0.481375	mmu:15375:Foxa1|mmu:16193:Il6|mmu:18049:Ngf	http://amigo.geneontology.org/amigo/term/GO:0045666
acrosomal vesicle	cellular_component	GO:0001669	3	115	1.45	0.277822	0.489538	mmu:214704:Iqub|mmu:21463:Tcp11|mmu:242646:Tctex1d4	http://amigo.geneontology.org/amigo/term/GO:0001669
endopeptidase activity	molecular_function	GO:0004175	3	118	1.41	0.290465	0.498489	mmu:17390:Mmp2|mmu:13522:Adam28|mmu:101401:A730049H05Rik	http://amigo.geneontology.org/amigo/term/GO:0004175
response to hypoxia	biological_process	GO:0001666	3	121	1.38	0.303147	0.507104	mmu:17390:Mmp2|mmu:20657:Sod3|mmu:17189:Mb	http://amigo.geneontology.org/amigo/term/GO:0001666
adherens junction	cellular_component	GO:0005912	3	128	1.3	0.332804	0.525278	mmu:12560:Cdh3|mmu:13506:Dsc2|mmu:12563:Cdh6	http://amigo.geneontology.org/amigo/term/GO:0005912
regulation of cell cycle	biological_process	GO:0051726	3	130	1.28	0.341275	0.529958	mmu:15375:Foxa1|mmu:230908:Gm2568|mmu:15481:Gm8337	http://amigo.geneontology.org/amigo/term/GO:0051726
peroxisome	cellular_component	GO:0005777	3	136	1.22	0.366622	0.544264	mmu:93732:Acox2|mmu:76974:Urah|mmu:26458:Slc27a2	http://amigo.geneontology.org/amigo/term/GO:0005777
cellular response to amino acid stimulus	biological_process	GO:0071230	3	140	1.19	0.383428	0.55739	mmu:12832:Col5a2|mmu:12825:Col3a1|mmu:17390:Mmp2	http://amigo.geneontology.org/amigo/term/GO:0071230
calcium ion transport	biological_process	GO:0006816	3	141	1.18	0.387615	0.56097	mmu:11839:Areg|mmu:225997:Trpm6|mmu:64177:Trpv6	http://amigo.geneontology.org/amigo/term/GO:0006816
iron ion binding	molecular_function	GO:0005506	3	151	1.1	0.429032	0.589464	mmu:13088:Cyp2b10|mmu:11685:Alox12e|mmu:13082:Cyp26a1	http://amigo.geneontology.org/amigo/term/GO:0005506
rhythmic process	biological_process	GO:0048511	3	152	1.09	0.433121	0.592114	mmu:11622:Ahr|mmu:230908:Gm2568|mmu:50501:Prok2	http://amigo.geneontology.org/amigo/term/GO:0048511
synaptic vesicle	cellular_component	GO:0008021	3	179	0.93	0.538531	0.673359	mmu:18049:Ngf|mmu:78405:Ntf5|mmu:15481:Gm8337	http://amigo.geneontology.org/amigo/term/GO:0008021
fatty acid metabolic process	biological_process	GO:0006631	3	181	0.92	0.545891	0.677171	mmu:93732:Acox2|mmu:11685:Alox12e|mmu:26458:Slc27a2	http://amigo.geneontology.org/amigo/term/GO:0006631
carbohydrate metabolic process	biological_process	GO:0005975	3	181	0.92	0.545891	0.677171	mmu:76668:Mdh1b|mmu:103988:Gck|mmu:12654:Chil1	http://amigo.geneontology.org/amigo/term/GO:0005975
protein autophosphorylation	biological_process	GO:0046777	3	182	0.91	0.549545	0.678338	mmu:332110:Mapk15|mmu:17152:Mak|mmu:15481:Gm8337	http://amigo.geneontology.org/amigo/term/GO:0046777
calmodulin binding	molecular_function	GO:0005516	3	191	0.87	0.58163	0.707156	mmu:64177:Trpv6|mmu:12797:Cnn1|mmu:226356:Cfap221	http://amigo.geneontology.org/amigo/term/GO:0005516
ATPase activity	molecular_function	GO:0016887	3	217	0.77	0.665783	0.772129	mmu:110084:Dnah1|mmu:12638:Cftr|mmu:15481:Gm8337	http://amigo.geneontology.org/amigo/term/GO:0016887
positive regulation of protein phosphorylation	biological_process	GO:0001934	3	236	0.71	0.719008	0.806782	mmu:332110:Mapk15|mmu:18049:Ngf|mmu:68655:Fndc1	http://amigo.geneontology.org/amigo/term/GO:0001934
RNA splicing	biological_process	GO:0008380	3	259	0.64	0.774324	0.854426	mmu:666794:Rbm24|mmu:230908:Gm2568|mmu:15481:Gm8337	http://amigo.geneontology.org/amigo/term/GO:0008380
cell migration	biological_process	GO:0016477	3	264	0.63	0.78509	0.860264	mmu:239337:Adamts12|mmu:17390:Mmp2|mmu:71461:Ptk7	http://amigo.geneontology.org/amigo/term/GO:0016477
DNA-binding transcription repressor activity, RNA polymerase II-specific	molecular_function	GO:0001227	3	266	0.63	0.789276	0.863208	mmu:18025:Nfe2l3|mmu:12020:Nkx3-2|mmu:107587:Osr2	http://amigo.geneontology.org/amigo/term/GO:0001227
lipid binding	molecular_function	GO:0008289	3	312	0.53	0.868179	0.924346	mmu:18049:Ngf|mmu:12903:Crabp1|mmu:103655:Sec14l4	http://amigo.geneontology.org/amigo/term/GO:0008289
mRNA processing	biological_process	GO:0006397	3	343	0.49	0.905419	0.952841	mmu:666794:Rbm24|mmu:230908:Gm2568|mmu:15481:Gm8337	http://amigo.geneontology.org/amigo/term/GO:0006397
actin binding	molecular_function	GO:0003779	3	363	0.46	0.924096	0.964275	mmu:12797:Cnn1|mmu:21953:Tnni2|mmu:217169:Tns4	http://amigo.geneontology.org/amigo/term/GO:0003779
mitochondrial inner membrane	cellular_component	GO:0005743	3	398	0.42	0.948846	0.979454	mmu:13088:Cyp2b10|mmu:11839:Areg|mmu:74591:Abca12	http://amigo.geneontology.org/amigo/term/GO:0005743
lysosome	cellular_component	GO:0005764	3	409	0.41	0.954918	0.982786	mmu:66805:Tspan1|mmu:72169:Trim29|mmu:15481:Gm8337	http://amigo.geneontology.org/amigo/term/GO:0005764
G protein-coupled receptor activity	molecular_function	GO:0004930	3	652	0.26	0.997739	1	mmu:23796:Aplnr|mmu:15551:D430036J16Rik|mmu:21336:Tacr1	http://amigo.geneontology.org/amigo/term/GO:0004930
nucleolus	cellular_component	GO:0005730	3	727	0.23	0.999151	1	mmu:20104:Gm11263|mmu:26388:Ifi202b|mmu:212892:Rsph4a	http://amigo.geneontology.org/amigo/term/GO:0005730
nucleic acid binding	molecular_function	GO:0003676	3	851	0.2	0.999838	1	mmu:666794:Rbm24|mmu:230908:Gm2568|mmu:107587:Osr2	http://amigo.geneontology.org/amigo/term/GO:0003676
deuterosome	cellular_component	GO:0098536	2	5	22.19	0.00480933	0.115424	mmu:234964:Ccdc67|mmu:381077:Ccdc78	http://amigo.geneontology.org/amigo/term/GO:0098536
regulation of vascular endothelial growth factor production	biological_process	GO:0010574	2	5	22.19	0.00480933	0.115424	mmu:16193:Il6|mmu:11829:Aqp4	http://amigo.geneontology.org/amigo/term/GO:0010574
de novo centriole assembly involved in multi-ciliated epithelial cell differentiation	biological_process	GO:0098535	2	5	22.19	0.00480933	0.115424	mmu:234964:Ccdc67|mmu:381077:Ccdc78	http://amigo.geneontology.org/amigo/term/GO:0098535
retinoic acid catabolic process	biological_process	GO:0034653	2	5	22.19	0.00480933	0.115424	mmu:12903:Crabp1|mmu:13082:Cyp26a1	http://amigo.geneontology.org/amigo/term/GO:0034653
tumor necrosis factor receptor superfamily binding	molecular_function	GO:0032813	2	6	18.49	0.0063465	0.140599	mmu:21943:Tnfsf11|mmu:22035:Tnfsf10	http://amigo.geneontology.org/amigo/term/GO:0032813
nucleobase-containing compound kinase activity	molecular_function	GO:0019205	2	7	15.85	0.00807599	0.156801	mmu:68870:Ak8|mmu:78801:Ak7	http://amigo.geneontology.org/amigo/term/GO:0019205
dopamine uptake	biological_process	GO:0090494	2	7	15.85	0.00807599	0.156801	mmu:332110:Mapk15|mmu:58994:Smpd3	http://amigo.geneontology.org/amigo/term/GO:0090494
endothelial cell activation	biological_process	GO:0042118	2	7	15.85	0.00807599	0.156801	mmu:15945:Cxcl10|mmu:73230:Bmper	http://amigo.geneontology.org/amigo/term/GO:0042118
connective tissue development	biological_process	GO:0061448	2	7	15.85	0.00807599	0.156801	mmu:15375:Foxa1|mmu:16948:Lox	http://amigo.geneontology.org/amigo/term/GO:0061448
activation-induced cell death of T cells	biological_process	GO:0006924	2	7	15.85	0.00807599	0.156801	mmu:79201:Tnfrsf23|mmu:20104:Gm11263	http://amigo.geneontology.org/amigo/term/GO:0006924
prostate gland development	biological_process	GO:0030850	2	7	15.85	0.00807599	0.156801	mmu:11622:Ahr|mmu:22061:Trp63	http://amigo.geneontology.org/amigo/term/GO:0030850
blood microparticle	cellular_component	GO:0072562	2	8	13.87	0.00999145	0.178505	mmu:667277:C1rb|mmu:50909:C1ra	http://amigo.geneontology.org/amigo/term/GO:0072562
regulation of potassium ion transport	biological_process	GO:0043266	2	8	13.87	0.00999145	0.178505	mmu:57442:Kcne3|mmu:103988:Gck	http://amigo.geneontology.org/amigo/term/GO:0043266
bone trabecula formation	biological_process	GO:0060346	2	9	12.33	0.0120867	0.190145	mmu:14119:Fbn2|mmu:17390:Mmp2	http://amigo.geneontology.org/amigo/term/GO:0060346
outer dynein arm	cellular_component	GO:0036157	2	9	12.33	0.0120867	0.190145	mmu:432611:Dnaic2|mmu:110082:Dnah5	http://amigo.geneontology.org/amigo/term/GO:0036157
carbon dioxide transport	biological_process	GO:0015670	2	9	12.33	0.0120867	0.190145	mmu:11829:Aqp4|mmu:11830:Aqp5	http://amigo.geneontology.org/amigo/term/GO:0015670
digestive system development	biological_process	GO:0055123	2	9	12.33	0.0120867	0.190145	mmu:12022:Barx1|mmu:12020:Nkx3-2	http://amigo.geneontology.org/amigo/term/GO:0055123
nucleoside triphosphate biosynthetic process	biological_process	GO:0009142	2	9	12.33	0.0120867	0.190145	mmu:68870:Ak8|mmu:78801:Ak7	http://amigo.geneontology.org/amigo/term/GO:0009142
complement activation, alternative pathway	biological_process	GO:0006957	2	10	11.1	0.0143557	0.203333	mmu:14962:Gm20547|mmu:14962:Cfb	http://amigo.geneontology.org/amigo/term/GO:0006957
MDM2/MDM4 family protein binding	molecular_function	GO:0097371	2	10	11.1	0.0143557	0.203333	mmu:22062:Trp73|mmu:22061:Trp63	http://amigo.geneontology.org/amigo/term/GO:0097371
adenylate kinase activity	molecular_function	GO:0004017	2	10	11.1	0.0143557	0.203333	mmu:68870:Ak8|mmu:78801:Ak7	http://amigo.geneontology.org/amigo/term/GO:0004017
extracellular matrix assembly	biological_process	GO:0085029	2	10	11.1	0.0143557	0.203333	mmu:58994:Smpd3|mmu:15117:Has2	http://amigo.geneontology.org/amigo/term/GO:0085029
microfibril	cellular_component	GO:0001527	2	10	11.1	0.0143557	0.203333	mmu:76293:Mfap4|mmu:14119:Fbn2	http://amigo.geneontology.org/amigo/term/GO:0001527
negative regulation of vasoconstriction	biological_process	GO:0045906	2	10	11.1	0.0143557	0.203333	mmu:11622:Ahr|mmu:17390:Mmp2	http://amigo.geneontology.org/amigo/term/GO:0045906
positive regulation of acrosome reaction	biological_process	GO:2000344	2	11	10.09	0.0167925	0.221507	mmu:399599:Ccdc87|mmu:665270:Plb1	http://amigo.geneontology.org/amigo/term/GO:2000344
wound healing, spreading of epidermal cells	biological_process	GO:0035313	2	11	10.09	0.0167925	0.221507	mmu:76509:Plet1|mmu:76509:Plet1os	http://amigo.geneontology.org/amigo/term/GO:0035313
pre-mRNA intronic binding	molecular_function	GO:0097157	2	11	10.09	0.0167925	0.221507	mmu:666794:Rbm24|mmu:230908:Gm2568	http://amigo.geneontology.org/amigo/term/GO:0097157
left/right pattern formation	biological_process	GO:0060972	2	11	10.09	0.0167925	0.221507	mmu:15223:Foxj1|mmu:226049:Dmrt2	http://amigo.geneontology.org/amigo/term/GO:0060972
elastic fiber assembly	biological_process	GO:0048251	2	11	10.09	0.0167925	0.221507	mmu:16948:Lox|mmu:76293:Mfap4	http://amigo.geneontology.org/amigo/term/GO:0048251
regulation of immune system process	biological_process	GO:0002682	2	11	10.09	0.0167925	0.221507	mmu:18405:Orm1|mmu:18406:Orm2	http://amigo.geneontology.org/amigo/term/GO:0002682
nerve growth factor signaling pathway	biological_process	GO:0038180	2	11	10.09	0.0167925	0.221507	mmu:18049:Ngf|mmu:78405:Ntf5	http://amigo.geneontology.org/amigo/term/GO:0038180
axonemal dynein complex assembly	biological_process	GO:0070286	2	12	9.25	0.0193914	0.239073	mmu:77609:Ccdc151|mmu:207607:Ccdc40	http://amigo.geneontology.org/amigo/term/GO:0070286
water channel activity	molecular_function	GO:0015250	2	12	9.25	0.0193914	0.239073	mmu:11829:Aqp4|mmu:11830:Aqp5	http://amigo.geneontology.org/amigo/term/GO:0015250
prostate gland epithelium morphogenesis	biological_process	GO:0060740	2	12	9.25	0.0193914	0.239073	mmu:15375:Foxa1|mmu:17390:Mmp2	http://amigo.geneontology.org/amigo/term/GO:0060740
keratinocyte proliferation	biological_process	GO:0043616	2	12	9.25	0.0193914	0.239073	mmu:12554:Cdh13|mmu:22061:Trp63	http://amigo.geneontology.org/amigo/term/GO:0043616
dynein light chain binding	molecular_function	GO:0045503	2	12	9.25	0.0193914	0.239073	mmu:432611:Dnaic2|mmu:242253:Wdr63	http://amigo.geneontology.org/amigo/term/GO:0045503
complement activation	biological_process	GO:0006956	2	12	9.25	0.0193914	0.239073	mmu:14962:Gm20547|mmu:14962:Cfb	http://amigo.geneontology.org/amigo/term/GO:0006956
thyroid hormone metabolic process	biological_process	GO:0042403	2	13	8.54	0.0221468	0.249131	mmu:70337:Iyd|mmu:13371:Dio2	http://amigo.geneontology.org/amigo/term/GO:0042403
lipid phosphatase activity	molecular_function	GO:0042577	2	13	8.54	0.0221468	0.249131	mmu:75769:Plppr5|mmu:229791:Gm22408	http://amigo.geneontology.org/amigo/term/GO:0042577
purine nucleotide metabolic process	biological_process	GO:0006163	2	13	8.54	0.0221468	0.249131	mmu:68870:Ak8|mmu:78801:Ak7	http://amigo.geneontology.org/amigo/term/GO:0006163
phosphatidate phosphatase activity	molecular_function	GO:0008195	2	13	8.54	0.0221468	0.249131	mmu:75769:Plppr5|mmu:229791:Gm22408	http://amigo.geneontology.org/amigo/term/GO:0008195
meiotic spindle	cellular_component	GO:0072687	2	13	8.54	0.0221468	0.249131	mmu:332110:Mapk15|mmu:22092:Rsph1	http://amigo.geneontology.org/amigo/term/GO:0072687
skin morphogenesis	biological_process	GO:0043589	2	13	8.54	0.0221468	0.249131	mmu:22061:Trp63|mmu:386463:Cdsn	http://amigo.geneontology.org/amigo/term/GO:0043589
phospholipid dephosphorylation	biological_process	GO:0046839	2	14	7.93	0.0250531	0.265594	mmu:75769:Plppr5|mmu:229791:Gm22408	http://amigo.geneontology.org/amigo/term/GO:0046839
retina homeostasis	biological_process	GO:0001895	2	14	7.93	0.0250531	0.265594	mmu:114304:Slc28a3|mmu:12560:Cdh3	http://amigo.geneontology.org/amigo/term/GO:0001895
peptide metabolic process	biological_process	GO:0006518	2	14	7.93	0.0250531	0.265594	mmu:56264:Cpxm1|mmu:242939:Cpz	http://amigo.geneontology.org/amigo/term/GO:0006518
microtubule anchoring	biological_process	GO:0034453	2	15	7.4	0.0281051	0.288254	mmu:330577:Saxo2|mmu:329366:Ccdc187	http://amigo.geneontology.org/amigo/term/GO:0034453
retinoic acid binding	molecular_function	GO:0001972	2	16	6.93	0.0312975	0.305548	mmu:12903:Crabp1|mmu:13082:Cyp26a1	http://amigo.geneontology.org/amigo/term/GO:0001972
positive regulation of cell size	biological_process	GO:0045793	2	16	6.93	0.0312975	0.305548	mmu:11622:Ahr|mmu:22062:Trp73	http://amigo.geneontology.org/amigo/term/GO:0045793
nerve development	biological_process	GO:0021675	2	16	6.93	0.0312975	0.305548	mmu:18049:Ngf|mmu:78405:Ntf5	http://amigo.geneontology.org/amigo/term/GO:0021675
positive regulation of glycogen biosynthetic process	biological_process	GO:0045725	2	17	6.53	0.0346251	0.320252	mmu:69183:C1qtnf2|mmu:103988:Gck	http://amigo.geneontology.org/amigo/term/GO:0045725
smooth muscle tissue development	biological_process	GO:0048745	2	17	6.53	0.0346251	0.320252	mmu:11622:Ahr|mmu:22061:Trp63	http://amigo.geneontology.org/amigo/term/GO:0048745
interstitial matrix	cellular_component	GO:0005614	2	17	6.53	0.0346251	0.320252	mmu:320712:Abi3bp|mmu:64074:Smoc2	http://amigo.geneontology.org/amigo/term/GO:0005614
regulation of protein secretion	biological_process	GO:0050708	2	17	6.53	0.0346251	0.320252	mmu:66809:Krt20|mmu:207227:Stxbp5l	http://amigo.geneontology.org/amigo/term/GO:0050708
endothelial cell morphogenesis	biological_process	GO:0001886	2	17	6.53	0.0346251	0.320252	mmu:64103:Tnmd|mmu:12819:Col15a1	http://amigo.geneontology.org/amigo/term/GO:0001886
3'-UTR-mediated mRNA destabilization	biological_process	GO:0061158	2	18	6.16	0.0380831	0.342748	mmu:666794:Rbm24|mmu:230908:Gm2568	http://amigo.geneontology.org/amigo/term/GO:0061158
establishment of planar polarity	biological_process	GO:0001736	2	18	6.16	0.0380831	0.342748	mmu:22061:Trp63|mmu:71461:Ptk7	http://amigo.geneontology.org/amigo/term/GO:0001736
regulation of microtubule polymerization or depolymerization	biological_process	GO:0031110	2	19	5.84	0.0416666	0.351219	mmu:320159:Fam179a|mmu:237891:Gas2l2	http://amigo.geneontology.org/amigo/term/GO:0031110
negative regulation of gluconeogenesis	biological_process	GO:0045721	2	19	5.84	0.0416666	0.351219	mmu:16193:Il6|mmu:103988:Gck	http://amigo.geneontology.org/amigo/term/GO:0045721
mammary gland alveolus development	biological_process	GO:0060749	2	19	5.84	0.0416666	0.351219	mmu:11839:Areg|mmu:21943:Tnfsf11	http://amigo.geneontology.org/amigo/term/GO:0060749
positive regulation of T cell migration	biological_process	GO:2000406	2	19	5.84	0.0416666	0.351219	mmu:18829:Ccl21a|mmu:15945:Cxcl10	http://amigo.geneontology.org/amigo/term/GO:2000406
negative regulation of cell-matrix adhesion	biological_process	GO:0001953	2	19	5.84	0.0416666	0.351219	mmu:76509:Plet1|mmu:76509:Plet1os	http://amigo.geneontology.org/amigo/term/GO:0001953
digestive tract morphogenesis	biological_process	GO:0048546	2	19	5.84	0.0416666	0.351219	mmu:23795:Agr2|mmu:22062:Trp73	http://amigo.geneontology.org/amigo/term/GO:0048546
head development	biological_process	GO:0060322	2	19	5.84	0.0416666	0.351219	mmu:13396:Dlx6|mmu:107587:Osr2	http://amigo.geneontology.org/amigo/term/GO:0060322
very long-chain fatty acid metabolic process	biological_process	GO:0000038	2	20	5.55	0.0453708	0.368079	mmu:93732:Acox2|mmu:26458:Slc27a2	http://amigo.geneontology.org/amigo/term/GO:0000038
structural constituent of muscle	molecular_function	GO:0008307	2	20	5.55	0.0453708	0.368079	mmu:16669:Krt19|mmu:17901:Myl1	http://amigo.geneontology.org/amigo/term/GO:0008307
MAP kinase activity	molecular_function	GO:0004707	2	20	5.55	0.0453708	0.368079	mmu:332110:Mapk15|mmu:17152:Mak	http://amigo.geneontology.org/amigo/term/GO:0004707
sperm axoneme assembly	biological_process	GO:0007288	2	20	5.55	0.0453708	0.368079	mmu:110084:Dnah1|mmu:66722:Spag16	http://amigo.geneontology.org/amigo/term/GO:0007288
calcium channel complex	cellular_component	GO:0034704	2	20	5.55	0.0453708	0.368079	mmu:11839:Areg|mmu:64177:Trpv6	http://amigo.geneontology.org/amigo/term/GO:0034704
chondrocyte development	biological_process	GO:0002063	2	20	5.55	0.0453708	0.368079	mmu:58994:Smpd3|mmu:13601:Ecm1	http://amigo.geneontology.org/amigo/term/GO:0002063
animal organ development	biological_process	GO:0048513	2	20	5.55	0.0453708	0.368079	mmu:12022:Barx1|mmu:12020:Nkx3-2	http://amigo.geneontology.org/amigo/term/GO:0048513
negative regulation of cytosolic calcium ion concentration	biological_process	GO:0051481	2	21	5.28	0.0491912	0.388139	mmu:58994:Smpd3|mmu:15464:Hrc	http://amigo.geneontology.org/amigo/term/GO:0051481
muscle cell cellular homeostasis	biological_process	GO:0046716	2	21	5.28	0.0491912	0.388139	mmu:16193:Il6|mmu:16948:Lox	http://amigo.geneontology.org/amigo/term/GO:0046716
ventricular system development	biological_process	GO:0021591	2	22	5.04	0.0531232	0.406815	mmu:75533:Nme5|mmu:68870:Ak8	http://amigo.geneontology.org/amigo/term/GO:0021591
regulation of cilium assembly	biological_process	GO:1902017	2	23	4.82	0.0571624	0.406815	mmu:332110:Mapk15|mmu:77609:Ccdc151	http://amigo.geneontology.org/amigo/term/GO:1902017
peripheral nervous system development	biological_process	GO:0007422	2	23	4.82	0.0571624	0.406815	mmu:18049:Ngf|mmu:78405:Ntf5	http://amigo.geneontology.org/amigo/term/GO:0007422
skeletal muscle contraction	biological_process	GO:0003009	2	23	4.82	0.0571624	0.406815	mmu:21953:Tnni2|mmu:381077:Ccdc78	http://amigo.geneontology.org/amigo/term/GO:0003009
DNA biosynthetic process	biological_process	GO:0071897	2	24	4.62	0.0613047	0.406815	mmu:16948:Lox|mmu:58994:Smpd3	http://amigo.geneontology.org/amigo/term/GO:0071897
neuron projection terminus	cellular_component	GO:0044306	2	24	4.62	0.0613047	0.406815	mmu:18049:Ngf|mmu:14415:Gad1	http://amigo.geneontology.org/amigo/term/GO:0044306
middle ear morphogenesis	biological_process	GO:0042474	2	24	4.62	0.0613047	0.406815	mmu:12020:Nkx3-2|mmu:107587:Osr2	http://amigo.geneontology.org/amigo/term/GO:0042474
inhibitory synapse	cellular_component	GO:0060077	2	24	4.62	0.0613047	0.406815	mmu:14415:Gad1|mmu:93842:Igsf9	http://amigo.geneontology.org/amigo/term/GO:0060077
negative regulation of interleukin-1 beta production	biological_process	GO:0032691	2	24	4.62	0.0613047	0.406815	mmu:11829:Aqp4|mmu:282663:Serpinb1b	http://amigo.geneontology.org/amigo/term/GO:0032691
desmosome	cellular_component	GO:0030057	2	24	4.62	0.0613047	0.406815	mmu:13506:Dsc2|mmu:386463:Cdsn	http://amigo.geneontology.org/amigo/term/GO:0030057
cilium organization	biological_process	GO:0044782	2	25	4.44	0.0655457	0.406815	mmu:100503311:Pifo|mmu:75472:Cfap126	http://amigo.geneontology.org/amigo/term/GO:0044782
calcium ion import	biological_process	GO:0070509	2	25	4.44	0.0655457	0.406815	mmu:103988:Gck|mmu:64177:Trpv6	http://amigo.geneontology.org/amigo/term/GO:0070509
positive regulation of wound healing	biological_process	GO:0090303	2	25	4.44	0.0655457	0.406815	mmu:22402:Wisp1|mmu:12740:Cldn4	http://amigo.geneontology.org/amigo/term/GO:0090303
regulation of bone mineralization	biological_process	GO:0030500	2	26	4.27	0.0698814	0.406815	mmu:12097:Bglap2|mmu:13601:Ecm1	http://amigo.geneontology.org/amigo/term/GO:0030500
odontogenesis	biological_process	GO:0042476	2	26	4.27	0.0698814	0.406815	mmu:18511:Pax9|mmu:107587:Osr2	http://amigo.geneontology.org/amigo/term/GO:0042476
embryonic pattern specification	biological_process	GO:0009880	2	26	4.27	0.0698814	0.406815	mmu:30943:Prss30|mmu:17536:Meis2	http://amigo.geneontology.org/amigo/term/GO:0009880
glycosaminoglycan binding	molecular_function	GO:0005539	2	27	4.11	0.0743079	0.406815	mmu:320712:Abi3bp|mmu:64074:Smoc2	http://amigo.geneontology.org/amigo/term/GO:0005539
lipid transporter activity	molecular_function	GO:0005319	2	27	4.11	0.0743079	0.406815	mmu:74591:Abca12|mmu:54670:Atp8b1	http://amigo.geneontology.org/amigo/term/GO:0005319
nucleobase-containing compound metabolic process	biological_process	GO:0006139	2	27	4.11	0.0743079	0.406815	mmu:68870:Ak8|mmu:78801:Ak7	http://amigo.geneontology.org/amigo/term/GO:0006139
regulation of dopamine secretion	biological_process	GO:0014059	2	28	3.96	0.0788214	0.406815	mmu:53420:Syt5|mmu:15551:D430036J16Rik	http://amigo.geneontology.org/amigo/term/GO:0014059
Wnt-protein binding	molecular_function	GO:0017147	2	28	3.96	0.0788214	0.406815	mmu:24117:Wif1|mmu:26564:Ror2	http://amigo.geneontology.org/amigo/term/GO:0017147
metal ion transport	biological_process	GO:0030001	2	29	3.83	0.0834179	0.406815	mmu:225997:Trpm6|mmu:72027:Slc39a4	http://amigo.geneontology.org/amigo/term/GO:0030001
response to glucocorticoid	biological_process	GO:0051384	2	29	3.83	0.0834179	0.406815	mmu:16193:Il6|mmu:11839:Areg	http://amigo.geneontology.org/amigo/term/GO:0051384
phospholipase activity	molecular_function	GO:0004620	2	29	3.83	0.0834179	0.406815	mmu:58994:Smpd3|mmu:665270:Plb1	http://amigo.geneontology.org/amigo/term/GO:0004620
positive regulation of cell-matrix adhesion	biological_process	GO:0001954	2	29	3.83	0.0834179	0.406815	mmu:56838:Ccl28|mmu:12554:Cdh13	http://amigo.geneontology.org/amigo/term/GO:0001954
zymogen activation	biological_process	GO:0031638	2	30	3.7	0.0880939	0.406815	mmu:667277:C1rb|mmu:50909:C1ra	http://amigo.geneontology.org/amigo/term/GO:0031638
delayed rectifier potassium channel activity	molecular_function	GO:0005251	2	30	3.7	0.0880939	0.406815	mmu:242151:Kcna10|mmu:57442:Kcne3	http://amigo.geneontology.org/amigo/term/GO:0005251
cell motility	biological_process	GO:0048870	2	31	3.58	0.0928458	0.406815	mmu:330830:Drc7|mmu:105005:Fam84a	http://amigo.geneontology.org/amigo/term/GO:0048870
lymph node development	biological_process	GO:0048535	2	31	3.58	0.0928458	0.406815	mmu:18829:Ccl21a|mmu:21943:Tnfsf11	http://amigo.geneontology.org/amigo/term/GO:0048535
intrinsic apoptotic signaling pathway in response to DNA damage by p53 class mediator	biological_process	GO:0042771	2	31	3.58	0.0928458	0.406815	mmu:22062:Trp73|mmu:22061:Trp63	http://amigo.geneontology.org/amigo/term/GO:0042771
biomineral tissue development	biological_process	GO:0031214	2	32	3.47	0.0976701	0.406815	mmu:12097:Bglap2|mmu:13601:Ecm1	http://amigo.geneontology.org/amigo/term/GO:0031214
pancreas development	biological_process	GO:0031016	2	32	3.47	0.0976701	0.406815	mmu:12097:Bglap2|mmu:12020:Nkx3-2	http://amigo.geneontology.org/amigo/term/GO:0031016
monocyte chemotaxis	biological_process	GO:0002548	2	32	3.47	0.0976701	0.406815	mmu:18829:Ccl21a|mmu:21943:Tnfsf11	http://amigo.geneontology.org/amigo/term/GO:0002548
endopeptidase inhibitor activity	molecular_function	GO:0004866	2	32	3.47	0.0976701	0.406815	mmu:20862:Stfa2|mmu:59083:Fetub	http://amigo.geneontology.org/amigo/term/GO:0004866
collagen catabolic process	biological_process	GO:0030574	2	33	3.36	0.102563	0.406815	mmu:17390:Mmp2|mmu:26561:Mmp23	http://amigo.geneontology.org/amigo/term/GO:0030574
tumor necrosis factor receptor binding	molecular_function	GO:0005164	2	33	3.36	0.102563	0.406815	mmu:21943:Tnfsf11|mmu:22035:Tnfsf10	http://amigo.geneontology.org/amigo/term/GO:0005164
positive regulation of interleukin-2 production	biological_process	GO:0032743	2	33	3.36	0.102563	0.406815	mmu:102657:Cd276|mmu:242122:Vtcn1	http://amigo.geneontology.org/amigo/term/GO:0032743
regulation of heart rate by cardiac conduction	biological_process	GO:0086091	2	34	3.26	0.107522	0.406815	mmu:57442:Kcne3|mmu:13506:Dsc2	http://amigo.geneontology.org/amigo/term/GO:0086091
positive regulation of release of sequestered calcium ion into cytosol	biological_process	GO:0051281	2	34	3.26	0.107522	0.406815	mmu:15945:Cxcl10|mmu:23796:Aplnr	http://amigo.geneontology.org/amigo/term/GO:0051281
cellular response to cAMP	biological_process	GO:0071320	2	35	3.17	0.112544	0.406815	mmu:11622:Ahr|mmu:12638:Cftr	http://amigo.geneontology.org/amigo/term/GO:0071320
osteoclast differentiation	biological_process	GO:0030316	2	35	3.17	0.112544	0.406815	mmu:21943:Tnfsf11|mmu:22402:Wisp1	http://amigo.geneontology.org/amigo/term/GO:0030316
FAD binding	molecular_function	GO:0071949	2	35	3.17	0.112544	0.406815	mmu:93732:Acox2|mmu:117167:Steap4	http://amigo.geneontology.org/amigo/term/GO:0071949
positive regulation of vascular associated smooth muscle cell proliferation	biological_process	GO:1904707	2	36	3.08	0.117625	0.406815	mmu:17390:Mmp2|mmu:15551:D430036J16Rik	http://amigo.geneontology.org/amigo/term/GO:1904707
epidermal growth factor receptor binding	molecular_function	GO:0005154	2	36	3.08	0.117625	0.406815	mmu:11839:Areg|mmu:23795:Agr2	http://amigo.geneontology.org/amigo/term/GO:0005154
intraciliary transport	biological_process	GO:0042073	2	36	3.08	0.117625	0.406815	mmu:17152:Mak|mmu:385668:Lca5l	http://amigo.geneontology.org/amigo/term/GO:0042073
hair follicle morphogenesis	biological_process	GO:0031069	2	36	3.08	0.117625	0.406815	mmu:16667:Krt17|mmu:22061:Trp63	http://amigo.geneontology.org/amigo/term/GO:0031069
embryonic forelimb morphogenesis	biological_process	GO:0035115	2	36	3.08	0.117625	0.406815	mmu:22061:Trp63|mmu:107587:Osr2	http://amigo.geneontology.org/amigo/term/GO:0035115
ciliary base	cellular_component	GO:0097546	2	36	3.08	0.117625	0.406815	mmu:17349:Mlf1|mmu:75563:Dnali1	http://amigo.geneontology.org/amigo/term/GO:0097546
blood vessel morphogenesis	biological_process	GO:0048514	2	37	3	0.122762	0.41214	mmu:11622:Ahr|mmu:16948:Lox	http://amigo.geneontology.org/amigo/term/GO:0048514
regulation of synapse organization	biological_process	GO:0050807	2	37	3	0.122762	0.41214	mmu:93842:Igsf9|mmu:13380:Dkk1	http://amigo.geneontology.org/amigo/term/GO:0050807
cellular response to reactive oxygen species	biological_process	GO:0034614	2	37	3	0.122762	0.41214	mmu:17390:Mmp2|mmu:58994:Smpd3	http://amigo.geneontology.org/amigo/term/GO:0034614
regulation of neuron differentiation	biological_process	GO:0045664	2	37	3	0.122762	0.41214	mmu:18049:Ngf|mmu:78405:Ntf5	http://amigo.geneontology.org/amigo/term/GO:0045664
response to organic cyclic compound	biological_process	GO:0014070	2	38	2.92	0.127952	0.41214	mmu:11622:Ahr|mmu:21336:Tacr1	http://amigo.geneontology.org/amigo/term/GO:0014070
gastrulation	biological_process	GO:0007369	2	38	2.92	0.127952	0.41214	mmu:20104:Gm11263|mmu:23796:Aplnr	http://amigo.geneontology.org/amigo/term/GO:0007369
negative regulation of insulin secretion	biological_process	GO:0046676	2	39	2.85	0.133193	0.41247	mmu:207227:Stxbp5l|mmu:18300:Oit1	http://amigo.geneontology.org/amigo/term/GO:0046676
T cell activation	biological_process	GO:0042110	2	39	2.85	0.133193	0.41247	mmu:16193:Il6|mmu:102657:Cd276	http://amigo.geneontology.org/amigo/term/GO:0042110
endoderm development	biological_process	GO:0007492	2	39	2.85	0.133193	0.41247	mmu:18511:Pax9|mmu:13380:Dkk1	http://amigo.geneontology.org/amigo/term/GO:0007492
response to hydrogen peroxide	biological_process	GO:0042542	2	39	2.85	0.133193	0.41247	mmu:17390:Mmp2|mmu:17189:Mb	http://amigo.geneontology.org/amigo/term/GO:0042542
positive regulation of apoptotic signaling pathway	biological_process	GO:2001235	2	39	2.85	0.133193	0.41247	mmu:22062:Trp73|mmu:22061:Trp63	http://amigo.geneontology.org/amigo/term/GO:2001235
endocrine pancreas development	biological_process	GO:0031018	2	39	2.85	0.133193	0.41247	mmu:16193:Il6|mmu:103988:Gck	http://amigo.geneontology.org/amigo/term/GO:0031018
ADP binding	molecular_function	GO:0043531	2	40	2.77	0.138482	0.416644	mmu:103988:Gck|mmu:15481:Gm8337	http://amigo.geneontology.org/amigo/term/GO:0043531
positive regulation of JUN kinase activity	biological_process	GO:0043507	2	40	2.77	0.138482	0.416644	mmu:26564:Ror2|mmu:13380:Dkk1	http://amigo.geneontology.org/amigo/term/GO:0043507
positive regulation of smooth muscle cell migration	biological_process	GO:0014911	2	40	2.77	0.138482	0.416644	mmu:22402:Wisp1|mmu:15117:Has2	http://amigo.geneontology.org/amigo/term/GO:0014911
long-term memory	biological_process	GO:0007616	2	40	2.77	0.138482	0.416644	mmu:78405:Ntf5|mmu:21336:Tacr1	http://amigo.geneontology.org/amigo/term/GO:0007616
protein kinase B signaling	biological_process	GO:0043491	2	40	2.77	0.138482	0.416644	mmu:16948:Lox|mmu:58994:Smpd3	http://amigo.geneontology.org/amigo/term/GO:0043491
G-protein alpha-subunit binding	molecular_function	GO:0001965	2	41	2.71	0.143815	0.416644	mmu:626596:Rgs22|mmu:237891:Gas2l2	http://amigo.geneontology.org/amigo/term/GO:0001965
regulation of cytokine production	biological_process	GO:0001817	2	41	2.71	0.143815	0.416644	mmu:102657:Cd276|mmu:242122:Vtcn1	http://amigo.geneontology.org/amigo/term/GO:0001817
regulation of insulin secretion	biological_process	GO:0050796	2	42	2.64	0.149191	0.417973	mmu:16193:Il6|mmu:103988:Gck	http://amigo.geneontology.org/amigo/term/GO:0050796
bone mineralization	biological_process	GO:0030282	2	43	2.58	0.154606	0.417973	mmu:16948:Lox|mmu:58994:Smpd3	http://amigo.geneontology.org/amigo/term/GO:0030282
fatty acid beta-oxidation	biological_process	GO:0006635	2	43	2.58	0.154606	0.417973	mmu:93732:Acox2|mmu:26458:Slc27a2	http://amigo.geneontology.org/amigo/term/GO:0006635
response to ethanol	biological_process	GO:0045471	2	43	2.58	0.154606	0.417973	mmu:15551:D430036J16Rik|mmu:21336:Tacr1	http://amigo.geneontology.org/amigo/term/GO:0045471
neuron apoptotic process	biological_process	GO:0051402	2	44	2.52	0.160058	0.421617	mmu:18049:Ngf|mmu:22061:Trp63	http://amigo.geneontology.org/amigo/term/GO:0051402
photoreceptor cell maintenance	biological_process	GO:0045494	2	45	2.47	0.165545	0.428292	mmu:170677:Cdhr1|mmu:17152:Mak	http://amigo.geneontology.org/amigo/term/GO:0045494
cellular response to retinoic acid	biological_process	GO:0071300	2	45	2.47	0.165545	0.428292	mmu:13082:Cyp26a1|mmu:71461:Ptk7	http://amigo.geneontology.org/amigo/term/GO:0071300
oxidoreductase activity, acting on the CH-OH group of donors, NAD or NADP as acceptor	molecular_function	GO:0016616	2	45	2.47	0.165545	0.428292	mmu:436008:Gm5737|mmu:76668:Mdh1b	http://amigo.geneontology.org/amigo/term/GO:0016616
embryonic skeletal system development	biological_process	GO:0048706	2	46	2.41	0.171064	0.428292	mmu:226049:Dmrt2|mmu:12020:Nkx3-2	http://amigo.geneontology.org/amigo/term/GO:0048706
hemostasis	biological_process	GO:0007599	2	46	2.41	0.171064	0.428292	mmu:11752:Anxa8|mmu:19124:Procr	http://amigo.geneontology.org/amigo/term/GO:0007599
growth factor binding	molecular_function	GO:0019838	2	47	2.36	0.176613	0.43708	mmu:16997:D030025P21Rik|mmu:16997:Ltbp2	http://amigo.geneontology.org/amigo/term/GO:0019838
positive regulation of nitric oxide biosynthetic process	biological_process	GO:0045429	2	48	2.31	0.18219	0.43708	mmu:16193:Il6|mmu:58994:Smpd3	http://amigo.geneontology.org/amigo/term/GO:0045429
Hsp90 protein binding	molecular_function	GO:0051879	2	48	2.31	0.18219	0.43708	mmu:11622:Ahr|mmu:13088:Cyp2b10	http://amigo.geneontology.org/amigo/term/GO:0051879
aging	biological_process	GO:0007568	2	49	2.26	0.187792	0.441106	mmu:16664:Krt14|mmu:17390:Mmp2	http://amigo.geneontology.org/amigo/term/GO:0007568
positive regulation of receptor signaling pathway via JAK-STAT	biological_process	GO:0046427	2	49	2.26	0.187792	0.441106	mmu:16193:Il6|mmu:20311:Cxcl5	http://amigo.geneontology.org/amigo/term/GO:0046427
cardiac muscle contraction	biological_process	GO:0060048	2	49	2.26	0.187792	0.441106	mmu:21953:Tnni2|mmu:17901:Myl1	http://amigo.geneontology.org/amigo/term/GO:0060048
ovarian follicle development	biological_process	GO:0001541	2	50	2.22	0.193417	0.441106	mmu:11622:Ahr|mmu:17390:Mmp2	http://amigo.geneontology.org/amigo/term/GO:0001541
keratinocyte differentiation	biological_process	GO:0030216	2	50	2.22	0.193417	0.441106	mmu:74591:Abca12|mmu:22061:Trp63	http://amigo.geneontology.org/amigo/term/GO:0030216
negative regulation of interleukin-6 production	biological_process	GO:0032715	2	50	2.22	0.193417	0.441106	mmu:15223:Foxj1|mmu:11829:Aqp4	http://amigo.geneontology.org/amigo/term/GO:0032715
lung alveolus development	biological_process	GO:0048286	2	51	2.18	0.199064	0.445573	mmu:74591:Abca12|mmu:58994:Smpd3	http://amigo.geneontology.org/amigo/term/GO:0048286
positive regulation of insulin secretion	biological_process	GO:0032024	2	52	2.13	0.204729	0.450376	mmu:12097:Bglap2|mmu:103988:Gck	http://amigo.geneontology.org/amigo/term/GO:0032024
negative regulation of BMP signaling pathway	biological_process	GO:0030514	2	52	2.13	0.204729	0.450376	mmu:73230:Bmper|mmu:13380:Dkk1	http://amigo.geneontology.org/amigo/term/GO:0030514
positive regulation of protein import into nucleus	biological_process	GO:0042307	2	52	2.13	0.204729	0.450376	mmu:16193:Il6|mmu:230908:Gm2568	http://amigo.geneontology.org/amigo/term/GO:0042307
hair follicle development	biological_process	GO:0001942	2	53	2.09	0.210413	0.450549	mmu:22061:Trp63|mmu:13380:Dkk1	http://amigo.geneontology.org/amigo/term/GO:0001942
skeletal system morphogenesis	biological_process	GO:0048705	2	53	2.09	0.210413	0.450549	mmu:17390:Mmp2|mmu:12020:Nkx3-2	http://amigo.geneontology.org/amigo/term/GO:0048705
chloride transmembrane transport	biological_process	GO:1902476	2	53	2.09	0.210413	0.450549	mmu:216643:Gabrp|mmu:12638:Cftr	http://amigo.geneontology.org/amigo/term/GO:1902476
positive regulation of interleukin-1 beta production	biological_process	GO:0032731	2	54	2.05	0.216111	0.4591	mmu:16193:Il6|mmu:26388:Ifi202b	http://amigo.geneontology.org/amigo/term/GO:0032731
skin development	biological_process	GO:0043588	2	55	2.02	0.221823	0.4591	mmu:12832:Col5a2|mmu:12825:Col3a1	http://amigo.geneontology.org/amigo/term/GO:0043588
transmembrane receptor protein tyrosine kinase activity	molecular_function	GO:0004714	2	55	2.02	0.221823	0.4591	mmu:26564:Ror2|mmu:71461:Ptk7	http://amigo.geneontology.org/amigo/term/GO:0004714
somitogenesis	biological_process	GO:0001756	2	56	1.98	0.227547	0.462509	mmu:18503:Pax1|mmu:26564:Ror2	http://amigo.geneontology.org/amigo/term/GO:0001756
cellular response to hydrogen peroxide	biological_process	GO:0070301	2	56	1.98	0.227547	0.462509	mmu:16193:Il6|mmu:58994:Smpd3	http://amigo.geneontology.org/amigo/term/GO:0070301
copper ion binding	molecular_function	GO:0005507	2	56	1.98	0.227547	0.462509	mmu:16948:Lox|mmu:20657:Sod3	http://amigo.geneontology.org/amigo/term/GO:0005507
calcium-dependent phospholipid binding	molecular_function	GO:0005544	2	57	1.95	0.23328	0.462509	mmu:11752:Anxa8|mmu:53420:Syt5	http://amigo.geneontology.org/amigo/term/GO:0005544
epidermis development	biological_process	GO:0008544	2	57	1.95	0.23328	0.462509	mmu:78405:Ntf5|mmu:22061:Trp63	http://amigo.geneontology.org/amigo/term/GO:0008544
positive regulation of MAP kinase activity	biological_process	GO:0043406	2	58	1.91	0.239022	0.469923	mmu:21943:Tnfsf11|mmu:674895:Nek10	http://amigo.geneontology.org/amigo/term/GO:0043406
SMAD binding	molecular_function	GO:0046332	2	59	1.88	0.244771	0.469923	mmu:12832:Col5a2|mmu:12825:Col3a1	http://amigo.geneontology.org/amigo/term/GO:0046332
proteolysis involved in cellular protein catabolic process	biological_process	GO:0051603	2	59	1.88	0.244771	0.469923	mmu:239337:Adamts12|mmu:14938:Gzma	http://amigo.geneontology.org/amigo/term/GO:0051603
endosomal transport	biological_process	GO:0016197	2	59	1.88	0.244771	0.469923	mmu:237504:Rassf9|mmu:11752:Anxa8	http://amigo.geneontology.org/amigo/term/GO:0016197
microtubule organizing center	cellular_component	GO:0005815	2	60	1.85	0.250524	0.473977	mmu:320159:Fam179a|mmu:242646:Tctex1d4	http://amigo.geneontology.org/amigo/term/GO:0005815
photoreceptor inner segment	cellular_component	GO:0001917	2	61	1.82	0.256281	0.473977	mmu:17152:Mak|mmu:15481:Gm8337	http://amigo.geneontology.org/amigo/term/GO:0001917
protein processing	biological_process	GO:0016485	2	62	1.79	0.26204	0.481375	mmu:56264:Cpxm1|mmu:242939:Cpz	http://amigo.geneontology.org/amigo/term/GO:0016485
neuron development	biological_process	GO:0048666	2	62	1.79	0.26204	0.481375	mmu:18049:Ngf|mmu:22062:Trp73	http://amigo.geneontology.org/amigo/term/GO:0048666
voltage-gated potassium channel activity	molecular_function	GO:0005249	2	63	1.76	0.2678	0.481375	mmu:242151:Kcna10|mmu:57442:Kcne3	http://amigo.geneontology.org/amigo/term/GO:0005249
negative regulation of osteoblast differentiation	biological_process	GO:0045668	2	63	1.76	0.2678	0.481375	mmu:11622:Ahr|mmu:11839:Areg	http://amigo.geneontology.org/amigo/term/GO:0045668
phosphatidylserine binding	molecular_function	GO:0001786	2	65	1.71	0.279316	0.489538	mmu:53420:Syt5|mmu:15481:Gm8337	http://amigo.geneontology.org/amigo/term/GO:0001786
cellular response to forskolin	biological_process	GO:1904322	2	66	1.68	0.285069	0.497574	mmu:11622:Ahr|mmu:12638:Cftr	http://amigo.geneontology.org/amigo/term/GO:1904322
embryonic digit morphogenesis	biological_process	GO:0042733	2	67	1.66	0.290817	0.498489	mmu:26564:Ror2|mmu:107587:Osr2	http://amigo.geneontology.org/amigo/term/GO:0042733
syntaxin binding	molecular_function	GO:0019905	2	67	1.66	0.290817	0.498489	mmu:207227:Stxbp5l|mmu:53420:Syt5	http://amigo.geneontology.org/amigo/term/GO:0019905
positive regulation of kinase activity	biological_process	GO:0033674	2	68	1.63	0.296559	0.505878	mmu:100503311:Pifo|mmu:26564:Ror2	http://amigo.geneontology.org/amigo/term/GO:0033674
regulation of immune response	biological_process	GO:0050776	2	68	1.63	0.296559	0.505878	mmu:102657:Cd276|mmu:242122:Vtcn1	http://amigo.geneontology.org/amigo/term/GO:0050776
transporter activity	molecular_function	GO:0005215	2	68	1.63	0.296559	0.505878	mmu:243753:Slc23a4|mmu:24059:Slco2a1	http://amigo.geneontology.org/amigo/term/GO:0005215
cytoplasmic microtubule	cellular_component	GO:0005881	2	70	1.59	0.308021	0.510105	mmu:320159:Fam179a|mmu:20208:Saa1	http://amigo.geneontology.org/amigo/term/GO:0005881
positive regulation of endothelial cell proliferation	biological_process	GO:0001938	2	70	1.59	0.308021	0.510105	mmu:12554:Cdh13|mmu:13601:Ecm1	http://amigo.geneontology.org/amigo/term/GO:0001938
learning or memory	biological_process	GO:0007611	2	70	1.59	0.308021	0.510105	mmu:21336:Tacr1|mmu:13380:Dkk1	http://amigo.geneontology.org/amigo/term/GO:0007611
vasculogenesis	biological_process	GO:0001570	2	72	1.54	0.319444	0.516765	mmu:23796:Aplnr|mmu:15117:Has2	http://amigo.geneontology.org/amigo/term/GO:0001570
voltage-gated potassium channel complex	cellular_component	GO:0008076	2	72	1.54	0.319444	0.516765	mmu:242151:Kcna10|mmu:57442:Kcne3	http://amigo.geneontology.org/amigo/term/GO:0008076
inner ear morphogenesis	biological_process	GO:0042472	2	72	1.54	0.319444	0.516765	mmu:13396:Dlx6|mmu:26564:Ror2	http://amigo.geneontology.org/amigo/term/GO:0042472
rough endoplasmic reticulum	cellular_component	GO:0005791	2	72	1.54	0.319444	0.516765	mmu:12097:Bglap2|mmu:22061:Trp63	http://amigo.geneontology.org/amigo/term/GO:0005791
single fertilization	biological_process	GO:0007338	2	73	1.52	0.325139	0.517825	mmu:399599:Ccdc87|mmu:59083:Fetub	http://amigo.geneontology.org/amigo/term/GO:0007338
regulation of synaptic vesicle exocytosis	biological_process	GO:2000300	2	73	1.52	0.325139	0.517825	mmu:207227:Stxbp5l|mmu:15551:D430036J16Rik	http://amigo.geneontology.org/amigo/term/GO:2000300
regulation of protein phosphorylation	biological_process	GO:0001932	2	74	1.5	0.330821	0.524458	mmu:16948:Lox|mmu:58994:Smpd3	http://amigo.geneontology.org/amigo/term/GO:0001932
positive regulation of synapse assembly	biological_process	GO:0051965	2	74	1.5	0.330821	0.524458	mmu:21983:Tpbg|mmu:21983:9330154J02Rik	http://amigo.geneontology.org/amigo/term/GO:0051965
cellular response to starvation	biological_process	GO:0009267	2	74	1.5	0.330821	0.524458	mmu:66809:Krt20|mmu:13506:Dsc2	http://amigo.geneontology.org/amigo/term/GO:0009267
positive regulation of protein ubiquitination	biological_process	GO:0031398	2	74	1.5	0.330821	0.524458	mmu:332110:Mapk15|mmu:18049:Ngf	http://amigo.geneontology.org/amigo/term/GO:0031398
neuron projection morphogenesis	biological_process	GO:0048812	2	75	1.48	0.33649	0.527635	mmu:18049:Ngf|mmu:78405:Ntf5	http://amigo.geneontology.org/amigo/term/GO:0048812
cation transport	biological_process	GO:0006812	2	75	1.48	0.33649	0.527635	mmu:225997:Trpm6|mmu:208098:Panx3	http://amigo.geneontology.org/amigo/term/GO:0006812
circadian rhythm	biological_process	GO:0007623	2	76	1.46	0.342143	0.529958	mmu:18049:Ngf|mmu:50501:Prok2	http://amigo.geneontology.org/amigo/term/GO:0007623
sensory perception of pain	biological_process	GO:0019233	2	76	1.46	0.342143	0.529958	mmu:18049:Ngf|mmu:21336:Tacr1	http://amigo.geneontology.org/amigo/term/GO:0019233
roof of mouth development	biological_process	GO:0060021	2	76	1.46	0.342143	0.529958	mmu:13396:Dlx6|mmu:107587:Osr2	http://amigo.geneontology.org/amigo/term/GO:0060021
calcium-mediated signaling	biological_process	GO:0019722	2	76	1.46	0.342143	0.529958	mmu:21943:Tnfsf11|mmu:21785:Tff2	http://amigo.geneontology.org/amigo/term/GO:0019722
blood coagulation	biological_process	GO:0007596	2	77	1.44	0.347782	0.533245	mmu:11752:Anxa8|mmu:19124:Procr	http://amigo.geneontology.org/amigo/term/GO:0007596
cell-cell signaling	biological_process	GO:0007267	2	77	1.44	0.347782	0.533245	mmu:12022:Barx1|mmu:208098:Panx3	http://amigo.geneontology.org/amigo/term/GO:0007267
positive regulation of translation	biological_process	GO:0045727	2	78	1.42	0.353404	0.536069	mmu:16667:Krt17|mmu:16193:Il6	http://amigo.geneontology.org/amigo/term/GO:0045727
cartilage development	biological_process	GO:0051216	2	79	1.4	0.359008	0.539918	mmu:18740:Pitx1|mmu:58994:Smpd3	http://amigo.geneontology.org/amigo/term/GO:0051216
mRNA 3'-UTR binding	molecular_function	GO:0003730	2	79	1.4	0.359008	0.539918	mmu:666794:Rbm24|mmu:230908:Gm2568	http://amigo.geneontology.org/amigo/term/GO:0003730
integrin-mediated signaling pathway	biological_process	GO:0007229	2	79	1.4	0.359008	0.539918	mmu:12825:Col3a1|mmu:242594:1700024P16Rik	http://amigo.geneontology.org/amigo/term/GO:0007229
oxidoreductase activity, acting on paired donors, with incorporation or reduction of molecular oxygen	molecular_function	GO:0016705	2	79	1.4	0.359008	0.539918	mmu:13088:Cyp2b10|mmu:13082:Cyp26a1	http://amigo.geneontology.org/amigo/term/GO:0016705
potassium channel activity	molecular_function	GO:0005267	2	80	1.39	0.364595	0.543134	mmu:242151:Kcna10|mmu:57442:Kcne3	http://amigo.geneontology.org/amigo/term/GO:0005267
cell cycle arrest	biological_process	GO:0007050	2	81	1.37	0.370163	0.547907	mmu:17349:Mlf1|mmu:22062:Trp73	http://amigo.geneontology.org/amigo/term/GO:0007050
neurotransmitter receptor activity	molecular_function	GO:0030594	2	82	1.35	0.375711	0.548798	mmu:216643:Gabrp|mmu:15551:D430036J16Rik	http://amigo.geneontology.org/amigo/term/GO:0030594
forebrain development	biological_process	GO:0030900	2	84	1.32	0.386745	0.560181	mmu:22062:Trp73|mmu:13380:Dkk1	http://amigo.geneontology.org/amigo/term/GO:0030900
stress fiber	cellular_component	GO:0001725	2	85	1.31	0.39223	0.562288	mmu:11475:Acta2|mmu:237891:Gas2l2	http://amigo.geneontology.org/amigo/term/GO:0001725
cell-matrix adhesion	biological_process	GO:0007160	2	85	1.31	0.39223	0.562288	mmu:12825:Col3a1|mmu:239337:Adamts12	http://amigo.geneontology.org/amigo/term/GO:0007160
calcium channel activity	molecular_function	GO:0005262	2	86	1.29	0.397693	0.567007	mmu:225997:Trpm6|mmu:64177:Trpv6	http://amigo.geneontology.org/amigo/term/GO:0005262
regulation of protein stability	biological_process	GO:0031647	2	87	1.28	0.403132	0.567287	mmu:230908:Gm2568|mmu:15481:Gm8337	http://amigo.geneontology.org/amigo/term/GO:0031647
BMP signaling pathway	biological_process	GO:0030509	2	88	1.26	0.408548	0.57396	mmu:26564:Ror2|mmu:58994:Smpd3	http://amigo.geneontology.org/amigo/term/GO:0030509
phosphatidylinositol-4,5-bisphosphate binding	molecular_function	GO:0005546	2	89	1.25	0.41394	0.575453	mmu:11752:Anxa8|mmu:53420:Syt5	http://amigo.geneontology.org/amigo/term/GO:0005546
cellular response to insulin stimulus	biological_process	GO:0032869	2	91	1.22	0.424648	0.585161	mmu:12097:Bglap2|mmu:103988:Gck	http://amigo.geneontology.org/amigo/term/GO:0032869
calcium ion transmembrane transport	biological_process	GO:0070588	2	93	1.19	0.435254	0.59409	mmu:225997:Trpm6|mmu:64177:Trpv6	http://amigo.geneontology.org/amigo/term/GO:0070588
protein import into nucleus	biological_process	GO:0006606	2	94	1.18	0.440516	0.596094	mmu:110750:Gm14281|mmu:15481:Gm8337	http://amigo.geneontology.org/amigo/term/GO:0006606
cellular response to interferon-gamma	biological_process	GO:0071346	2	94	1.18	0.440516	0.596094	mmu:18829:Ccl21a|mmu:11829:Aqp4	http://amigo.geneontology.org/amigo/term/GO:0071346
monooxygenase activity	molecular_function	GO:0004497	2	94	1.18	0.440516	0.596094	mmu:13088:Cyp2b10|mmu:13082:Cyp26a1	http://amigo.geneontology.org/amigo/term/GO:0004497
modulation of chemical synaptic transmission	biological_process	GO:0050804	2	95	1.17	0.445752	0.601095	mmu:18049:Ngf|mmu:78405:Ntf5	http://amigo.geneontology.org/amigo/term/GO:0050804
positive regulation of cell growth	biological_process	GO:0030307	2	95	1.17	0.445752	0.601095	mmu:16667:Krt17|mmu:18049:Ngf	http://amigo.geneontology.org/amigo/term/GO:0030307
actin filament	cellular_component	GO:0005884	2	98	1.13	0.461292	0.614581	mmu:103988:Gck|mmu:237891:Gas2l2	http://amigo.geneontology.org/amigo/term/GO:0005884
mitotic spindle	cellular_component	GO:0072686	2	100	1.11	0.471508	0.621524	mmu:17152:Mak|mmu:320159:Fam179a	http://amigo.geneontology.org/amigo/term/GO:0072686
chromatin remodeling	biological_process	GO:0006338	2	103	1.08	0.486611	0.63318	mmu:15375:Foxa1|mmu:22061:Trp63	http://amigo.geneontology.org/amigo/term/GO:0006338
potassium ion transmembrane transport	biological_process	GO:0071805	2	107	1.04	0.506322	0.646177	mmu:242151:Kcna10|mmu:57442:Kcne3	http://amigo.geneontology.org/amigo/term/GO:0071805
response to oxidative stress	biological_process	GO:0006979	2	112	0.99	0.530255	0.664935	mmu:17390:Mmp2|mmu:69675:Pxdn	http://amigo.geneontology.org/amigo/term/GO:0006979
negative regulation of inflammatory response	biological_process	GO:0050728	2	112	0.99	0.530255	0.664935	mmu:102657:Cd276|mmu:21785:Tff2	http://amigo.geneontology.org/amigo/term/GO:0050728
recycling endosome	cellular_component	GO:0055037	2	114	0.97	0.539604	0.674212	mmu:237504:Rassf9|mmu:12638:Cftr	http://amigo.geneontology.org/amigo/term/GO:0055037
positive regulation of peptidyl-tyrosine phosphorylation	biological_process	GO:0050731	2	115	0.96	0.54423	0.676081	mmu:16193:Il6|mmu:11839:Areg	http://amigo.geneontology.org/amigo/term/GO:0050731
lipid transport	biological_process	GO:0006869	2	117	0.95	0.553384	0.682059	mmu:74591:Abca12|mmu:54670:Atp8b1	http://amigo.geneontology.org/amigo/term/GO:0006869
cell body	cellular_component	GO:0044297	2	119	0.93	0.562406	0.691208	mmu:20104:Gm11263|mmu:21336:Tacr1	http://amigo.geneontology.org/amigo/term/GO:0044297
positive regulation of I-kappaB kinase/NF-kappaB signaling	biological_process	GO:0043123	2	122	0.91	0.575693	0.702541	mmu:21943:Tnfsf11|mmu:22035:Tnfsf10	http://amigo.geneontology.org/amigo/term/GO:0043123
Z disc	cellular_component	GO:0030018	2	124	0.89	0.584386	0.707156	mmu:16716:Ky|mmu:16669:Krt19	http://amigo.geneontology.org/amigo/term/GO:0030018
negative regulation of canonical Wnt signaling pathway	biological_process	GO:0090090	2	124	0.89	0.584386	0.707156	mmu:26564:Ror2|mmu:13380:Dkk1	http://amigo.geneontology.org/amigo/term/GO:0090090
fibrillar center	cellular_component	GO:0001650	2	125	0.89	0.588682	0.711359	mmu:15375:Foxa1|mmu:214230:Pak6	http://amigo.geneontology.org/amigo/term/GO:0001650
anterior/posterior pattern specification	biological_process	GO:0009952	2	125	0.89	0.588682	0.711359	mmu:12022:Barx1|mmu:13082:Cyp26a1	http://amigo.geneontology.org/amigo/term/GO:0009952
cytokine-mediated signaling pathway	biological_process	GO:0019221	2	128	0.87	0.601373	0.721042	mmu:16193:Il6|mmu:21943:Tnfsf11	http://amigo.geneontology.org/amigo/term/GO:0019221
potassium ion transport	biological_process	GO:0006813	2	128	0.87	0.601373	0.721042	mmu:242151:Kcna10|mmu:57442:Kcne3	http://amigo.geneontology.org/amigo/term/GO:0006813
negative regulation of cell migration	biological_process	GO:0030336	2	128	0.87	0.601373	0.721042	mmu:332110:Mapk15|mmu:242253:Wdr63	http://amigo.geneontology.org/amigo/term/GO:0030336
phosphatase activity	molecular_function	GO:0016791	2	129	0.86	0.605537	0.722629	mmu:75769:Plppr5|mmu:229791:Gm22408	http://amigo.geneontology.org/amigo/term/GO:0016791
cell cortex	cellular_component	GO:0005938	2	129	0.86	0.605537	0.722629	mmu:103988:Gck|mmu:14415:Gad1	http://amigo.geneontology.org/amigo/term/GO:0005938
positive regulation of MAPK cascade	biological_process	GO:0043410	2	129	0.86	0.605537	0.722629	mmu:16193:Il6|mmu:26564:Ror2	http://amigo.geneontology.org/amigo/term/GO:0043410
voltage-gated ion channel activity	molecular_function	GO:0005244	2	133	0.83	0.621861	0.737526	mmu:242151:Kcna10|mmu:57442:Kcne3	http://amigo.geneontology.org/amigo/term/GO:0005244
integrin binding	molecular_function	GO:0005178	2	134	0.83	0.625859	0.740641	mmu:12825:Col3a1|mmu:22402:Wisp1	http://amigo.geneontology.org/amigo/term/GO:0005178
regulation of ion transmembrane transport	biological_process	GO:0034765	2	134	0.83	0.625859	0.740641	mmu:242151:Kcna10|mmu:57442:Kcne3	http://amigo.geneontology.org/amigo/term/GO:0034765
response to drug	biological_process	GO:0042493	2	138	0.8	0.641524	0.753606	mmu:17390:Mmp2|mmu:15551:D430036J16Rik	http://amigo.geneontology.org/amigo/term/GO:0042493
Rab GTPase binding	molecular_function	GO:0017137	2	140	0.79	0.64916	0.758846	mmu:100503311:Pifo|mmu:207227:Stxbp5l	http://amigo.geneontology.org/amigo/term/GO:0017137
secretory granule	cellular_component	GO:0030141	2	144	0.77	0.664043	0.772129	mmu:56838:Ccl28|mmu:103988:Gck	http://amigo.geneontology.org/amigo/term/GO:0030141
microtubule cytoskeleton organization	biological_process	GO:0000226	2	147	0.75	0.674868	0.780048	mmu:320159:Fam179a|mmu:237891:Gas2l2	http://amigo.geneontology.org/amigo/term/GO:0000226
positive regulation of NF-kappaB transcription factor activity	biological_process	GO:0051092	2	148	0.75	0.678412	0.782575	mmu:21943:Tnfsf11|mmu:69097:Trim15	http://amigo.geneontology.org/amigo/term/GO:0051092
spermatid development	biological_process	GO:0007286	2	149	0.74	0.681925	0.783489	mmu:75533:Nme5|mmu:22092:Rsph1	http://amigo.geneontology.org/amigo/term/GO:0007286
visual perception	biological_process	GO:0007601	2	150	0.74	0.685407	0.786155	mmu:235312:Gm20444|mmu:17022:Lum	http://amigo.geneontology.org/amigo/term/GO:0007601
chromatin	cellular_component	GO:0000785	2	151	0.73	0.688857	0.788779	mmu:22062:Trp73|mmu:625662:Ankrd31	http://amigo.geneontology.org/amigo/term/GO:0000785
lyase activity	molecular_function	GO:0016829	2	152	0.73	0.692275	0.789605	mmu:67432:Hoga1|mmu:14415:Gad1	http://amigo.geneontology.org/amigo/term/GO:0016829
transmembrane transporter activity	molecular_function	GO:0022857	2	153	0.73	0.695663	0.791473	mmu:216225:Slc5a8|mmu:230612:Slc5a9	http://amigo.geneontology.org/amigo/term/GO:0022857
protein localization to plasma membrane	biological_process	GO:0072659	2	154	0.72	0.69902	0.794675	mmu:74591:Abca12|mmu:242594:1700024P16Rik	http://amigo.geneontology.org/amigo/term/GO:0072659
ribonucleoprotein complex	cellular_component	GO:1990904	2	157	0.71	0.708905	0.800505	mmu:20104:Gm11263|mmu:15481:Gm8337	http://amigo.geneontology.org/amigo/term/GO:1990904
meiotic cell cycle	biological_process	GO:0051321	2	170	0.65	0.748641	0.830862	mmu:104362:Meig1|mmu:22092:Rsph1	http://amigo.geneontology.org/amigo/term/GO:0051321
adaptive immune response	biological_process	GO:0002250	2	170	0.65	0.748641	0.830862	mmu:242122:Vtcn1|mmu:64435:Fcamr	http://amigo.geneontology.org/amigo/term/GO:0002250
transmembrane signaling receptor activity	molecular_function	GO:0004888	2	174	0.64	0.759891	0.841187	mmu:216643:Gabrp|mmu:64435:Fcamr	http://amigo.geneontology.org/amigo/term/GO:0004888
defense response to virus	biological_process	GO:0051607	2	180	0.62	0.775947	0.855671	mmu:16193:Il6|mmu:15945:Cxcl10	http://amigo.geneontology.org/amigo/term/GO:0051607
chemical synaptic transmission	biological_process	GO:0007268	2	184	0.6	0.786121	0.860847	mmu:216643:Gabrp|mmu:15551:D430036J16Rik	http://amigo.geneontology.org/amigo/term/GO:0007268
magnesium ion binding	molecular_function	GO:0000287	2	195	0.57	0.812027	0.878636	mmu:103988:Gck|mmu:54670:Atp8b1	http://amigo.geneontology.org/amigo/term/GO:0000287
trans-Golgi network	cellular_component	GO:0005802	2	207	0.54	0.837055	0.898962	mmu:54670:Atp8b1|mmu:100503311:Pifo	http://amigo.geneontology.org/amigo/term/GO:0005802
transferase activity, transferring glycosyl groups	molecular_function	GO:0016757	2	208	0.53	0.838998	0.900334	mmu:22271:Upp1|mmu:15117:Has2	http://amigo.geneontology.org/amigo/term/GO:0016757
actin filament binding	molecular_function	GO:0051015	2	210	0.53	0.842822	0.902911	mmu:11752:Anxa8|mmu:237891:Gas2l2	http://amigo.geneontology.org/amigo/term/GO:0051015
regulation of cell population proliferation	biological_process	GO:0042127	2	221	0.5	0.862412	0.920076	mmu:16193:Il6|mmu:15945:Cxcl10	http://amigo.geneontology.org/amigo/term/GO:0042127
protein C-terminus binding	molecular_function	GO:0008022	2	233	0.48	0.881211	0.935339	mmu:13601:Ecm1|mmu:19124:Procr	http://amigo.geneontology.org/amigo/term/GO:0008022
vesicle-mediated transport	biological_process	GO:0016192	2	246	0.45	0.898874	0.948842	mmu:53420:Syt5|mmu:15481:Gm8337	http://amigo.geneontology.org/amigo/term/GO:0016192
sensory perception of sound	biological_process	GO:0007605	2	266	0.42	0.921325	0.962545	mmu:11829:Aqp4|mmu:54670:Atp8b1	http://amigo.geneontology.org/amigo/term/GO:0007605
protein heterodimerization activity	molecular_function	GO:0046982	2	283	0.39	0.936627	0.971483	mmu:11622:Ahr|mmu:53420:Syt5	http://amigo.geneontology.org/amigo/term/GO:0046982
ubiquitin protein ligase binding	molecular_function	GO:0031625	2	302	0.37	0.950376	0.979862	mmu:13371:Dio2|mmu:15481:Gm8337	http://amigo.geneontology.org/amigo/term/GO:0031625
signaling receptor activity	molecular_function	GO:0038023	2	305	0.36	0.952267	0.981227	mmu:22362:Igkv16-104|mmu:19124:Procr	http://amigo.geneontology.org/amigo/term/GO:0038023
negative regulation of gene expression	biological_process	GO:0010629	2	354	0.31	0.974919	0.997295	mmu:17450:Morc1|mmu:230908:Gm2568	http://amigo.geneontology.org/amigo/term/GO:0010629
endoplasmic reticulum membrane	cellular_component	GO:0005789	2	371	0.3	0.980005	0.999675	mmu:12638:Cftr|mmu:26458:Slc27a2	http://amigo.geneontology.org/amigo/term/GO:0005789
intracellular signal transduction	biological_process	GO:0035556	2	412	0.27	0.988496	1	mmu:332110:Mapk15|mmu:17152:Mak	http://amigo.geneontology.org/amigo/term/GO:0035556
glutamatergic synapse	cellular_component	GO:0098978	2	506	0.22	0.996845	1	mmu:229791:Gm22408|mmu:15481:Gm8337	http://amigo.geneontology.org/amigo/term/GO:0098978
protein transport	biological_process	GO:0015031	2	612	0.18	0.99929	1	mmu:110750:Gm14281|mmu:207227:Stxbp5l	http://amigo.geneontology.org/amigo/term/GO:0015031
protein-containing complex binding	molecular_function	GO:0044877	2	637	0.17	0.999503	1	mmu:14415:Gad1|mmu:16669:Krt19	http://amigo.geneontology.org/amigo/term/GO:0044877
sensory perception of smell	biological_process	GO:0007608	2	1136	0.1	1	1	mmu:259023:Gm4262|mmu:259097:Olfr558	http://amigo.geneontology.org/amigo/term/GO:0007608
olfactory receptor activity	molecular_function	GO:0004984	2	1141	0.1	1	1	mmu:259023:Gm4262|mmu:259097:Olfr558	http://amigo.geneontology.org/amigo/term/GO:0004984
