# Supplementary material for: The chromatin accessibility and transcriptomic landscape of the aging mice cochlea and the identification of potential functional super-enhancers in age-related hearing loss
Source: Clin Epigenetics. 2024 Jul 4;16:86. doi: 10.1186/s13148-024-01702-1 (PMC11225416; doi:10.1186/s13148-024-01702-1)
Supplement: Supplementary file 1 — Additional file1 (ZIP 8650 kb) [file 13148_2024_1702_MOESM1_ESM.zip › New folder/TableS8.sig_Down_genes_kegg.xls]

## Sheet: sig_Down_genes_kegg
Term	Database	ID	Input_number	Background_number	Rich_factor	P_Value	Corrected P_Value	Input	Hyperlink
Asthma	KEGG PATHWAY	mmu05310	4	25	8.88	0.000745514	0.0123349	mmu:641025:Ighv5-2|mmu:641025:Ighv1-72|mmu:641025:Ighv10-3|mmu:641025:Ighv2-3	http://www.genome.jp/kegg-bin/show_pathway?map=mmu05310&multi_query=641025+red
Intestinal immune network for IgA production	KEGG PATHWAY	mmu04672	6	43	7.74	6.97741e-05	0.00269528	mmu:641025:Ighv2-3|mmu:641025:Ighv5-2|mmu:641025:Ighv10-3|mmu:16193:Il6|mmu:56838:Ccl28|mmu:641025:Ighv1-72	http://www.genome.jp/kegg-bin/show_pathway?map=mmu04672&multi_query=16193+red/56838+red/641025+red
Thiamine metabolism	KEGG PATHWAY	mmu00730	2	15	7.4	0.0241948	0.183477	mmu:68870:Ak8|mmu:78801:Ak7	http://www.genome.jp/kegg-bin/show_pathway?map=mmu00730&multi_query=78801+red/68870+red
African trypanosomiasis	KEGG PATHWAY	mmu05143	5	39	7.11	0.000406173	0.00821372	mmu:16193:Il6|mmu:641025:Ighv5-2|mmu:641025:Ighv1-72|mmu:641025:Ighv10-3|mmu:641025:Ighv2-3	http://www.genome.jp/kegg-bin/show_pathway?map=mmu05143&multi_query=16193+red/641025+red
Staphylococcus aureus infection	KEGG PATHWAY	mmu05150	11	96	6.36	4.21214e-07	7.66609e-05	mmu:50908:Gm16567|mmu:50909:C1ra|mmu:50908:C1s1|mmu:641025:Ighv2-3|mmu:667277:C1rb|mmu:641025:Ighv5-2|mmu:317677:C1s2|mmu:14962:Cfb|mmu:641025:Ighv10-3|mmu:641025:Ighv1-72|mmu:14962:Gm20547	http://www.genome.jp/kegg-bin/show_pathway?map=mmu05150&multi_query=14962+red/667277+red/50908+red/50909+red/317677+red/641025+red
Primary immunodeficiency	KEGG PATHWAY	mmu05340	4	36	6.16	0.00253402	0.0384326	mmu:641025:Ighv5-2|mmu:641025:Ighv1-72|mmu:641025:Ighv10-3|mmu:641025:Ighv2-3	http://www.genome.jp/kegg-bin/show_pathway?map=mmu05340&multi_query=641025+red
Rheumatoid arthritis	KEGG PATHWAY	mmu05323	8	84	5.28	5.46315e-05	0.00269528	mmu:21943:Tnfsf11|mmu:20311:Cxcl5|mmu:641025:Ighv2-3|mmu:641025:Ighv5-2|mmu:641025:Ighv10-3|mmu:16193:Il6|mmu:338375:Atp6v1g3|mmu:641025:Ighv1-72	http://www.genome.jp/kegg-bin/show_pathway?map=mmu05323&multi_query=338375+red/16193+red/20311+red/21943+red/641025+red
Pertussis	KEGG PATHWAY	mmu05133	7	76	5.11	0.000193384	0.00586597	mmu:50908:Gm16567|mmu:50908:C1s1|mmu:317677:C1s2|mmu:667277:C1rb|mmu:50909:C1ra|mmu:16193:Il6|mmu:20311:Cxcl5	http://www.genome.jp/kegg-bin/show_pathway?map=mmu05133&multi_query=667277+red/20311+red/50908+red/50909+red/317677+red/16193+red
Complement and coagulation cascades	KEGG PATHWAY	mmu04610	8	88	5.04	7.40461e-05	0.00269528	mmu:50908:Gm16567|mmu:50908:C1s1|mmu:317677:C1s2|mmu:667277:C1rb|mmu:50909:C1ra|mmu:14962:Cfb|mmu:14962:Gm20547|mmu:19124:Procr	http://www.genome.jp/kegg-bin/show_pathway?map=mmu04610&multi_query=14962+red/19124+red/667277+red/50908+red/50909+red/317677+red
Viral protein interaction with cytokine and cytokine receptor	KEGG PATHWAY	mmu04061	9	103	4.85	3.53375e-05	0.00269528	mmu:14825:Cxcl1|mmu:16193:Il6|mmu:22035:Tnfsf10|mmu:20311:Cxcl5|mmu:100862177:Gm10591|mmu:18829:Ccl21a|mmu:56838:Ccl28|mmu:100862177:Gm21541|mmu:15945:Cxcl10	http://www.genome.jp/kegg-bin/show_pathway?map=mmu04061&multi_query=56838+red/14825+red/22035+red/15945+red/20311+red/18829+red/16193+red/100862177+red
Mineral absorption	KEGG PATHWAY	mmu04978	4	47	4.72	0.00612513	0.0696733	mmu:225997:Trpm6|mmu:20531:Slc34a2|mmu:72027:Slc39a4|mmu:64177:Trpv6	http://www.genome.jp/kegg-bin/show_pathway?map=mmu04978&multi_query=72027+red/20531+red/64177+red/225997+red
Protein digestion and absorption	KEGG PATHWAY	mmu04974	7	90	4.32	0.000504114	0.00917488	mmu:57442:Kcne3|mmu:12819:Col15a1|mmu:12832:Col5a2|mmu:12825:Col3a1|mmu:12835:Col6a3|mmu:68553:Col6a4|mmu:12821:Col17a1	http://www.genome.jp/kegg-bin/show_pathway?map=mmu04974&multi_query=12819+red/12821+red/57442+red/12832+red/68553+red/12825+red/12835+red
NF-kappa B signaling pathway	KEGG PATHWAY	mmu04064	8	109	4.07	0.000293354	0.0076272	mmu:21943:Tnfsf11|mmu:641025:Ighv2-3|mmu:100862177:Gm10591|mmu:641025:Ighv1-72|mmu:641025:Ighv10-3|mmu:18829:Ccl21a|mmu:100862177:Gm21541|mmu:641025:Ighv5-2	http://www.genome.jp/kegg-bin/show_pathway?map=mmu04064&multi_query=21943+red/100862177+red/18829+red/641025+red
Antifolate resistance	KEGG PATHWAY	mmu01523	2	30	3.7	0.0767407	0.377481	mmu:16193:Il6|mmu:11685:Alox12e	http://www.genome.jp/kegg-bin/show_pathway?map=mmu01523&multi_query=11685+red/16193+red
IL-17 signaling pathway	KEGG PATHWAY	mmu04657	6	91	3.66	0.00277139	0.0387994	mmu:14825:Cxcl1|mmu:20311:Cxcl5|mmu:16193:Il6|mmu:332110:Mapk15|mmu:17833:Muc5ac|mmu:15945:Cxcl10	http://www.genome.jp/kegg-bin/show_pathway?map=mmu04657&multi_query=332110+red/14825+red/15945+red/20311+red/17833+red/16193+red
Systemic lupus erythematosus	KEGG PATHWAY	mmu05322	9	143	3.49	0.000364964	0.00821372	mmu:50908:Gm16567|mmu:50909:C1ra|mmu:50908:C1s1|mmu:641025:Ighv2-3|mmu:667277:C1rb|mmu:641025:Ighv5-2|mmu:317677:C1s2|mmu:641025:Ighv10-3|mmu:641025:Ighv1-72	http://www.genome.jp/kegg-bin/show_pathway?map=mmu05322&multi_query=667277+red/317677+red/50908+red/50909+red/641025+red
Allograft rejection	KEGG PATHWAY	mmu05330	4	64	3.47	0.0165202	0.157991	mmu:641025:Ighv5-2|mmu:641025:Ighv1-72|mmu:641025:Ighv10-3|mmu:641025:Ighv2-3	http://www.genome.jp/kegg-bin/show_pathway?map=mmu05330&multi_query=641025+red
Leishmaniasis	KEGG PATHWAY	mmu05140	4	67	3.31	0.0190663	0.157991	mmu:641025:Ighv5-2|mmu:641025:Ighv1-72|mmu:641025:Ighv10-3|mmu:641025:Ighv2-3	http://www.genome.jp/kegg-bin/show_pathway?map=mmu05140&multi_query=641025+red
Fc epsilon RI signaling pathway	KEGG PATHWAY	mmu04664	4	68	3.26	0.0199659	0.157991	mmu:641025:Ighv5-2|mmu:641025:Ighv1-72|mmu:641025:Ighv10-3|mmu:641025:Ighv2-3	http://www.genome.jp/kegg-bin/show_pathway?map=mmu04664&multi_query=641025+red
Amoebiasis	KEGG PATHWAY	mmu05146	6	103	3.23	0.00492362	0.0619631	mmu:641025:Ighv2-3|mmu:641025:Ighv5-2|mmu:641025:Ighv10-3|mmu:16193:Il6|mmu:641025:Ighv1-72|mmu:12825:Col3a1	http://www.genome.jp/kegg-bin/show_pathway?map=mmu05146&multi_query=16193+red/12825+red/641025+red
Hematopoietic cell lineage	KEGG PATHWAY	mmu04640	5	95	2.92	0.0146925	0.157296	mmu:16193:Il6|mmu:641025:Ighv5-2|mmu:641025:Ighv1-72|mmu:641025:Ighv10-3|mmu:641025:Ighv2-3	http://www.genome.jp/kegg-bin/show_pathway?map=mmu04640&multi_query=16193+red/641025+red
Legionellosis	KEGG PATHWAY	mmu05134	3	58	2.87	0.0572565	0.306491	mmu:14825:Cxcl1|mmu:16193:Il6|mmu:15481:Gm8337	http://www.genome.jp/kegg-bin/show_pathway?map=mmu05134&multi_query=16193+red/15481+red/14825+red
Autoimmune thyroid disease	KEGG PATHWAY	mmu05320	4	79	2.81	0.0315924	0.210723	mmu:641025:Ighv5-2|mmu:641025:Ighv1-72|mmu:641025:Ighv10-3|mmu:641025:Ighv2-3	http://www.genome.jp/kegg-bin/show_pathway?map=mmu05320&multi_query=641025+red
B cell receptor signaling pathway	KEGG PATHWAY	mmu04662	4	83	2.67	0.0366247	0.229852	mmu:641025:Ighv5-2|mmu:641025:Ighv1-72|mmu:641025:Ighv10-3|mmu:641025:Ighv2-3	http://www.genome.jp/kegg-bin/show_pathway?map=mmu04662&multi_query=641025+red
Cytosolic DNA-sensing pathway	KEGG PATHWAY	mmu04623	3	64	2.6	0.0716652	0.362307	mmu:16193:Il6|mmu:15945:Cxcl10|mmu:26388:Ifi202b	http://www.genome.jp/kegg-bin/show_pathway?map=mmu04623&multi_query=16193+red/15945+red/26388+red
Viral myocarditis	KEGG PATHWAY	mmu05416	4	89	2.49	0.0449895	0.272936	mmu:641025:Ighv5-2|mmu:641025:Ighv1-72|mmu:641025:Ighv10-3|mmu:641025:Ighv2-3	http://www.genome.jp/kegg-bin/show_pathway?map=mmu05416&multi_query=641025+red
Estrogen signaling pathway	KEGG PATHWAY	mmu04915	6	134	2.48	0.0158135	0.157991	mmu:66809:Krt20|mmu:16667:Krt17|mmu:16664:Krt14|mmu:17390:Mmp2|mmu:16669:Krt19|mmu:15481:Gm8337	http://www.genome.jp/kegg-bin/show_pathway?map=mmu04915&multi_query=16667+red/16664+red/17390+red/16669+red/15481+red/66809+red
Fc gamma R-mediated phagocytosis	KEGG PATHWAY	mmu04666	4	92	2.41	0.0495392	0.290843	mmu:641025:Ighv5-2|mmu:641025:Ighv1-72|mmu:641025:Ighv10-3|mmu:641025:Ighv2-3	http://www.genome.jp/kegg-bin/show_pathway?map=mmu04666&multi_query=641025+red
Natural killer cell mediated cytotoxicity	KEGG PATHWAY	mmu04650	5	118	2.35	0.0324189	0.210723	mmu:641025:Ighv5-2|mmu:641025:Ighv1-72|mmu:22035:Tnfsf10|mmu:641025:Ighv10-3|mmu:641025:Ighv2-3	http://www.genome.jp/kegg-bin/show_pathway?map=mmu04650&multi_query=22035+red/641025+red
Dilated cardiomyopathy (DCM)	KEGG PATHWAY	mmu05414	4	95	2.34	0.0543327	0.306491	mmu:641025:Ighv5-2|mmu:641025:Ighv1-72|mmu:641025:Ighv10-3|mmu:641025:Ighv2-3	http://www.genome.jp/kegg-bin/show_pathway?map=mmu05414&multi_query=641025+red
ABC transporters	KEGG PATHWAY	mmu02010	2	48	2.31	0.160863	0.622917	mmu:74591:Abca12|mmu:12638:Cftr	http://www.genome.jp/kegg-bin/show_pathway?map=mmu02010&multi_query=12638+red/74591+red
Phagosome	KEGG PATHWAY	mmu04145	7	181	2.15	0.0192147	0.157991	mmu:641025:Ighv2-3|mmu:667277:C1rb|mmu:641025:Ighv5-2|mmu:50909:C1ra|mmu:641025:Ighv10-3|mmu:338375:Atp6v1g3|mmu:641025:Ighv1-72	http://www.genome.jp/kegg-bin/show_pathway?map=mmu04145&multi_query=667277+red/338375+red/50909+red/641025+red
Cytokine-cytokine receptor interaction	KEGG PATHWAY	mmu04060	11	296	2.06	0.00510685	0.0619631	mmu:14825:Cxcl1|mmu:16193:Il6|mmu:21943:Tnfsf11|mmu:22035:Tnfsf10|mmu:20311:Cxcl5|mmu:100862177:Gm10591|mmu:18049:Ngf|mmu:18829:Ccl21a|mmu:56838:Ccl28|mmu:100862177:Gm21541|mmu:15945:Cxcl10	http://www.genome.jp/kegg-bin/show_pathway?map=mmu04060&multi_query=56838+red/18049+red/14825+red/22035+red/15945+red/21943+red/20311+red/18829+red/16193+red/100862177+red
Huntington disease	KEGG PATHWAY	mmu05016	7	194	2	0.0264729	0.192723	mmu:110084:Dnah1|mmu:627872:Dnah7a|mmu:110083:Dnah12|mmu:432611:Dnaic2|mmu:237806:Dnah9|mmu:75563:Dnali1|mmu:110082:Dnah5	http://www.genome.jp/kegg-bin/show_pathway?map=mmu05016&multi_query=110083+red/110082+red/237806+red/110084+red/432611+red/75563+red/627872+red
TNF signaling pathway	KEGG PATHWAY	mmu04668	4	113	1.96	0.088071	0.410998	mmu:14825:Cxcl1|mmu:15945:Cxcl10|mmu:16193:Il6|mmu:20311:Cxcl5	http://www.genome.jp/kegg-bin/show_pathway?map=mmu04668&multi_query=16193+red/20311+red/15945+red/14825+red
Chemokine signaling pathway	KEGG PATHWAY	mmu04062	7	200	1.94	0.0303799	0.210723	mmu:14825:Cxcl1|mmu:20311:Cxcl5|mmu:100862177:Gm10591|mmu:18829:Ccl21a|mmu:56838:Ccl28|mmu:100862177:Gm21541|mmu:15945:Cxcl10	http://www.genome.jp/kegg-bin/show_pathway?map=mmu04062&multi_query=56838+red/14825+red/15945+red/20311+red/18829+red/100862177+red
Drug metabolism - other enzymes	KEGG PATHWAY	mmu00983	3	87	1.91	0.139239	0.589261	mmu:22271:Upp1|mmu:13897:Ces1e|mmu:234669:Ces2b	http://www.genome.jp/kegg-bin/show_pathway?map=mmu00983&multi_query=13897+red/234669+red/22271+red
Arachidonic acid metabolism	KEGG PATHWAY	mmu00590	3	89	1.87	0.145889	0.590041	mmu:13088:Cyp2b10|mmu:11685:Alox12e|mmu:665270:Plb1	http://www.genome.jp/kegg-bin/show_pathway?map=mmu00590&multi_query=13088+red/11685+red/665270+red
Transcriptional misregulation in cancer	KEGG PATHWAY	mmu05202	6	183	1.82	0.0556308	0.306491	mmu:17349:Mlf1|mmu:641025:Ighv2-3|mmu:641025:Ighv5-2|mmu:641025:Ighv10-3|mmu:16193:Il6|mmu:641025:Ighv1-72	http://www.genome.jp/kegg-bin/show_pathway?map=mmu05202&multi_query=16193+red/17349+red/641025+red
Calcium signaling pathway	KEGG PATHWAY	mmu04020	6	194	1.72	0.0691183	0.359415	mmu:641025:Ighv2-3|mmu:641025:Ighv5-2|mmu:641025:Ighv10-3|mmu:15464:Hrc|mmu:641025:Ighv1-72|mmu:21336:Tacr1	http://www.genome.jp/kegg-bin/show_pathway?map=mmu04020&multi_query=15464+red/21336+red/641025+red
PI3K-Akt signaling pathway	KEGG PATHWAY	mmu04151	11	358	1.7	0.018345	0.157991	mmu:11839:Areg|mmu:18049:Ngf|mmu:78405:Ntf5|mmu:641025:Ighv2-3|mmu:641025:Ighv5-2|mmu:641025:Ighv10-3|mmu:16193:Il6|mmu:20104:Gm11263|mmu:641025:Ighv1-72|mmu:12835:Col6a3|mmu:68553:Col6a4	http://www.genome.jp/kegg-bin/show_pathway?map=mmu04151&multi_query=18049+red/11839+red/20104+red/68553+red/78405+red/12835+red/16193+red/641025+red
AGE-RAGE signaling pathway in diabetic complications	KEGG PATHWAY	mmu04933	3	101	1.65	0.187752	0.697365	mmu:16193:Il6|mmu:12825:Col3a1|mmu:17390:Mmp2	http://www.genome.jp/kegg-bin/show_pathway?map=mmu04933&multi_query=17390+red/16193+red/12825+red
Purine metabolism	KEGG PATHWAY	mmu00230	4	136	1.63	0.142459	0.589261	mmu:18585:Pde9a|mmu:68870:Ak8|mmu:78801:Ak7|mmu:76974:Urah	http://www.genome.jp/kegg-bin/show_pathway?map=mmu00230&multi_query=18585+red/76974+red/78801+red/68870+red
Cell adhesion molecules (CAMs)	KEGG PATHWAY	mmu04514	5	171	1.62	0.109948	0.500265	mmu:102657:Cd276|mmu:12560:Cdh3|mmu:242122:Vtcn1|mmu:12740:Cldn4|mmu:53624:Cldn7	http://www.genome.jp/kegg-bin/show_pathway?map=mmu04514&multi_query=242122+red/12740+red/102657+red/12560+red/53624+red
Tuberculosis	KEGG PATHWAY	mmu05152	5	178	1.56	0.123939	0.542342	mmu:16193:Il6|mmu:641025:Ighv5-2|mmu:641025:Ighv1-72|mmu:641025:Ighv10-3|mmu:641025:Ighv2-3	http://www.genome.jp/kegg-bin/show_pathway?map=mmu05152&multi_query=16193+red/641025+red
Parathyroid hormone synthesis, secretion and action	KEGG PATHWAY	mmu04928	3	107	1.56	0.209729	0.762015	mmu:12097:Bglap2|mmu:21943:Tnfsf11|mmu:20531:Slc34a2	http://www.genome.jp/kegg-bin/show_pathway?map=mmu04928&multi_query=12097+red/20531+red/21943+red
p53 signaling pathway	KEGG PATHWAY	mmu04115	2	71	1.56	0.28149	0.89147	mmu:20724:Serpinb5|mmu:22062:Trp73	http://www.genome.jp/kegg-bin/show_pathway?map=mmu04115&multi_query=22062+red/20724+red
Prolactin signaling pathway	KEGG PATHWAY	mmu04917	2	72	1.54	0.286801	0.89147	mmu:21943:Tnfsf11|mmu:103988:Gck	http://www.genome.jp/kegg-bin/show_pathway?map=mmu04917&multi_query=103988+red/21943+red
Bile secretion	KEGG PATHWAY	mmu04976	2	72	1.54	0.286801	0.89147	mmu:11829:Aqp4|mmu:12638:Cftr	http://www.genome.jp/kegg-bin/show_pathway?map=mmu04976&multi_query=12638+red/11829+red
Phospholipase D signaling pathway	KEGG PATHWAY	mmu04072	4	149	1.49	0.177832	0.67428	mmu:641025:Ighv5-2|mmu:641025:Ighv1-72|mmu:641025:Ighv10-3|mmu:641025:Ighv2-3	http://www.genome.jp/kegg-bin/show_pathway?map=mmu04072&multi_query=641025+red
HIF-1 signaling pathway	KEGG PATHWAY	mmu04066	3	114	1.46	0.236028	0.808326	mmu:16193:Il6|mmu:20104:Gm11263|mmu:21857:Timp1	http://www.genome.jp/kegg-bin/show_pathway?map=mmu04066&multi_query=21857+red/16193+red/20104+red
Epstein-Barr virus infection	KEGG PATHWAY	mmu05169	6	230	1.45	0.125156	0.542342	mmu:641025:Ighv2-3|mmu:641025:Ighv5-2|mmu:641025:Ighv10-3|mmu:16193:Il6|mmu:641025:Ighv1-72|mmu:15945:Cxcl10	http://www.genome.jp/kegg-bin/show_pathway?map=mmu05169&multi_query=16193+red/15945+red/641025+red
Leukocyte transendothelial migration	KEGG PATHWAY	mmu04670	3	115	1.45	0.239833	0.808326	mmu:12740:Cldn4|mmu:17390:Mmp2|mmu:53624:Cldn7	http://www.genome.jp/kegg-bin/show_pathway?map=mmu04670&multi_query=17390+red/53624+red/12740+red
Salivary secretion	KEGG PATHWAY	mmu04970	2	78	1.42	0.318544	0.89147	mmu:11830:Aqp5|mmu:64177:Trpv6	http://www.genome.jp/kegg-bin/show_pathway?map=mmu04970&multi_query=64177+red/11830+red
Salmonella infection	KEGG PATHWAY	mmu05132	2	78	1.42	0.318544	0.89147	mmu:14825:Cxcl1|mmu:16193:Il6	http://www.genome.jp/kegg-bin/show_pathway?map=mmu05132&multi_query=16193+red/14825+red
EGFR tyrosine kinase inhibitor resistance	KEGG PATHWAY	mmu01521	2	80	1.39	0.329057	0.89147	mmu:16193:Il6|mmu:20104:Gm11263	http://www.genome.jp/kegg-bin/show_pathway?map=mmu01521&multi_query=16193+red/20104+red
Neurotrophin signaling pathway	KEGG PATHWAY	mmu04722	3	121	1.38	0.262858	0.86982	mmu:18049:Ngf|mmu:78405:Ntf5|mmu:22062:Trp73	http://www.genome.jp/kegg-bin/show_pathway?map=mmu04722&multi_query=18049+red/22062+red/78405+red
Wnt signaling pathway	KEGG PATHWAY	mmu04310	4	162	1.37	0.215794	0.762015	mmu:24117:Wif1|mmu:22402:Wisp1|mmu:26564:Ror2|mmu:13380:Dkk1	http://www.genome.jp/kegg-bin/show_pathway?map=mmu04310&multi_query=26564+red/13380+red/22402+red/24117+red
Peroxisome	KEGG PATHWAY	mmu04146	2	84	1.32	0.349942	0.89179	mmu:93732:Acox2|mmu:26458:Slc27a2	http://www.genome.jp/kegg-bin/show_pathway?map=mmu04146&multi_query=93732+red/26458+red
ErbB signaling pathway	KEGG PATHWAY	mmu04012	2	84	1.32	0.349942	0.89179	mmu:11839:Areg|mmu:214230:Pak6	http://www.genome.jp/kegg-bin/show_pathway?map=mmu04012&multi_query=214230+red/11839+red
ECM-receptor interaction	KEGG PATHWAY	mmu04512	2	86	1.29	0.360302	0.89179	mmu:12835:Col6a3|mmu:68553:Col6a4	http://www.genome.jp/kegg-bin/show_pathway?map=mmu04512&multi_query=68553+red/12835+red
PPAR signaling pathway	KEGG PATHWAY	mmu03320	2	87	1.28	0.36546	0.89179	mmu:93732:Acox2|mmu:26458:Slc27a2	http://www.genome.jp/kegg-bin/show_pathway?map=mmu03320&multi_query=93732+red/26458+red
Relaxin signaling pathway	KEGG PATHWAY	mmu04926	3	131	1.27	0.301756	0.89147	mmu:11475:Acta2|mmu:12825:Col3a1|mmu:17390:Mmp2	http://www.genome.jp/kegg-bin/show_pathway?map=mmu04926&multi_query=17390+red/11475+red/12825+red
GABAergic synapse	KEGG PATHWAY	mmu04727	2	90	1.23	0.380833	0.89179	mmu:14415:Gad1|mmu:216643:Gabrp	http://www.genome.jp/kegg-bin/show_pathway?map=mmu04727&multi_query=216643+red/14415+red
Retinol metabolism	KEGG PATHWAY	mmu00830	2	91	1.22	0.385923	0.89179	mmu:13088:Cyp2b10|mmu:13082:Cyp26a1	http://www.genome.jp/kegg-bin/show_pathway?map=mmu00830&multi_query=13088+red/13082+red
Apelin signaling pathway	KEGG PATHWAY	mmu04371	3	139	1.2	0.333077	0.89147	mmu:11475:Acta2|mmu:20104:Gm11263|mmu:23796:Aplnr	http://www.genome.jp/kegg-bin/show_pathway?map=mmu04371&multi_query=23796+red/11475+red/20104+red
Measles	KEGG PATHWAY	mmu05162	3	144	1.16	0.352637	0.89179	mmu:16193:Il6|mmu:22062:Trp73|mmu:15481:Gm8337	http://www.genome.jp/kegg-bin/show_pathway?map=mmu05162&multi_query=16193+red/15481+red/22062+red
Toll-like receptor signaling pathway	KEGG PATHWAY	mmu04620	2	99	1.12	0.425939	0.920194	mmu:16193:Il6|mmu:15945:Cxcl10	http://www.genome.jp/kegg-bin/show_pathway?map=mmu04620&multi_query=16193+red/15945+red
Th17 cell differentiation	KEGG PATHWAY	mmu04659	2	102	1.09	0.440594	0.920194	mmu:11622:Ahr|mmu:16193:Il6	http://www.genome.jp/kegg-bin/show_pathway?map=mmu04659&multi_query=16193+red/11622+red
Pancreatic secretion	KEGG PATHWAY	mmu04972	2	105	1.06	0.455041	0.920194	mmu:80797:Gm43240|mmu:12638:Cftr	http://www.genome.jp/kegg-bin/show_pathway?map=mmu04972&multi_query=12638+red/80797+red
Hepatitis C	KEGG PATHWAY	mmu05160	3	160	1.04	0.414552	0.920103	mmu:15945:Cxcl10|mmu:12740:Cldn4|mmu:53624:Cldn7	http://www.genome.jp/kegg-bin/show_pathway?map=mmu05160&multi_query=53624+red/12740+red/15945+red
Influenza A	KEGG PATHWAY	mmu05164	3	164	1.01	0.429762	0.920194	mmu:16193:Il6|mmu:15945:Cxcl10|mmu:22035:Tnfsf10	http://www.genome.jp/kegg-bin/show_pathway?map=mmu05164&multi_query=16193+red/22035+red/15945+red
Insulin resistance	KEGG PATHWAY	mmu04931	2	110	1.01	0.478634	0.946863	mmu:16193:Il6|mmu:26458:Slc27a2	http://www.genome.jp/kegg-bin/show_pathway?map=mmu04931&multi_query=16193+red/26458+red
Tight junction	KEGG PATHWAY	mmu04530	3	167	1	0.441076	0.920194	mmu:12740:Cldn4|mmu:12638:Cftr|mmu:53624:Cldn7	http://www.genome.jp/kegg-bin/show_pathway?map=mmu04530&multi_query=12638+red/53624+red/12740+red
Inflammatory mediator regulation of TRP channels	KEGG PATHWAY	mmu04750	2	127	0.87	0.55396	0.976746	mmu:18049:Ngf|mmu:11685:Alox12e	http://www.genome.jp/kegg-bin/show_pathway?map=mmu04750&multi_query=11685+red/18049+red
Focal adhesion	KEGG PATHWAY	mmu04510	3	199	0.84	0.555228	0.976746	mmu:12835:Col6a3|mmu:214230:Pak6|mmu:68553:Col6a4	http://www.genome.jp/kegg-bin/show_pathway?map=mmu04510&multi_query=214230+red/68553+red/12835+red
Serotonergic synapse	KEGG PATHWAY	mmu04726	2	132	0.84	0.574603	0.976746	mmu:11685:Alox12e|mmu:15551:D430036J16Rik	http://www.genome.jp/kegg-bin/show_pathway?map=mmu04726&multi_query=15551+red/11685+red
FoxO signaling pathway	KEGG PATHWAY	mmu04068	2	132	0.84	0.574603	0.976746	mmu:16193:Il6|mmu:22035:Tnfsf10	http://www.genome.jp/kegg-bin/show_pathway?map=mmu04068&multi_query=16193+red/22035+red
Apoptosis	KEGG PATHWAY	mmu04210	2	136	0.82	0.59061	0.976746	mmu:18049:Ngf|mmu:22035:Tnfsf10	http://www.genome.jp/kegg-bin/show_pathway?map=mmu04210&multi_query=18049+red/22035+red
Proteoglycans in cancer	KEGG PATHWAY	mmu05205	3	206	0.81	0.578299	0.976746	mmu:20104:Gm11263|mmu:17390:Mmp2|mmu:17022:Lum	http://www.genome.jp/kegg-bin/show_pathway?map=mmu05205&multi_query=17390+red/17022+red/20104+red
Neuroactive ligand-receptor interaction	KEGG PATHWAY	mmu04080	5	348	0.8	0.57241	0.976746	mmu:15551:D430036J16Rik|mmu:23796:Aplnr|mmu:14938:Gzma|mmu:21336:Tacr1|mmu:216643:Gabrp	http://www.genome.jp/kegg-bin/show_pathway?map=mmu04080&multi_query=23796+red/216643+red/15551+red/14938+red/21336+red
Insulin signaling pathway	KEGG PATHWAY	mmu04910	2	140	0.79	0.606165	0.976746	mmu:20104:Gm11263|mmu:103988:Gck	http://www.genome.jp/kegg-bin/show_pathway?map=mmu04910&multi_query=103988+red/20104+red
MAPK signaling pathway	KEGG PATHWAY	mmu04010	4	294	0.75	0.620543	0.976746	mmu:11839:Areg|mmu:18049:Ngf|mmu:78405:Ntf5|mmu:15481:Gm8337	http://www.genome.jp/kegg-bin/show_pathway?map=mmu04010&multi_query=15481+red/18049+red/11839+red/78405+red
Hippo signaling pathway	KEGG PATHWAY	mmu04390	2	154	0.72	0.657062	0.976746	mmu:11839:Areg|mmu:22062:Trp73	http://www.genome.jp/kegg-bin/show_pathway?map=mmu04390&multi_query=22062+red/11839+red
mTOR signaling pathway	KEGG PATHWAY	mmu04150	2	155	0.72	0.660488	0.976746	mmu:20104:Gm11263|mmu:338375:Atp6v1g3	http://www.genome.jp/kegg-bin/show_pathway?map=mmu04150&multi_query=338375+red/20104+red
Ras signaling pathway	KEGG PATHWAY	mmu04014	3	233	0.71	0.659945	0.976746	mmu:214230:Pak6|mmu:78405:Ntf5|mmu:18049:Ngf	http://www.genome.jp/kegg-bin/show_pathway?map=mmu04014&multi_query=214230+red/18049+red/78405+red
Metabolic pathways	KEGG PATHWAY	mmu01100	15	1494	0.56	0.949694	0.996778	mmu:67432:Hoga1|mmu:22271:Upp1|mmu:68870:Ak8|mmu:93732:Acox2|mmu:103988:Gck|mmu:78801:Ak7|mmu:13088:Cyp2b10|mmu:18585:Pde9a|mmu:338375:Atp6v1g3|mmu:13082:Cyp26a1|mmu:58994:Smpd3|mmu:665270:Plb1|mmu:11685:Alox12e|mmu:14415:Gad1|mmu:76974:Urah	http://www.genome.jp/kegg-bin/show_pathway?map=mmu01100&multi_query=22271+red/76974+red/14415+red/93732+red/103988+red/68870+red/338375+red/18585+red/13082+red/67432+red/665270+red/13088+red/11685+red/78801+red/58994+red
NOD-like receptor signaling pathway	KEGG PATHWAY	mmu04621	2	206	0.54	0.801244	0.992716	mmu:14825:Cxcl1|mmu:16193:Il6	http://www.genome.jp/kegg-bin/show_pathway?map=mmu04621&multi_query=16193+red/14825+red
cAMP signaling pathway	KEGG PATHWAY	mmu04024	2	213	0.52	0.815892	0.992716	mmu:12638:Cftr|mmu:15551:D430036J16Rik	http://www.genome.jp/kegg-bin/show_pathway?map=mmu04024&multi_query=12638+red/15551+red
Kaposi sarcoma-associated herpesvirus infection	KEGG PATHWAY	mmu05167	2	217	0.51	0.823823	0.992716	mmu:14825:Cxcl1|mmu:16193:Il6	http://www.genome.jp/kegg-bin/show_pathway?map=mmu05167&multi_query=16193+red/14825+red
Human papillomavirus infection	KEGG PATHWAY	mmu05165	3	361	0.46	0.895594	0.992716	mmu:12835:Col6a3|mmu:338375:Atp6v1g3|mmu:68553:Col6a4	http://www.genome.jp/kegg-bin/show_pathway?map=mmu05165&multi_query=338375+red/68553+red/12835+red
MicroRNAs in cancer	KEGG PATHWAY	mmu05206	2	282	0.39	0.915969	0.992716	mmu:20724:Serpinb5|mmu:22061:Trp63	http://www.genome.jp/kegg-bin/show_pathway?map=mmu05206&multi_query=22061+red/20724+red
Pathways in cancer	KEGG PATHWAY	mmu05200	2	535	0.21	0.996404	0.999999	mmu:16193:Il6|mmu:17390:Mmp2	http://www.genome.jp/kegg-bin/show_pathway?map=mmu05200&multi_query=17390+red/16193+red
Olfactory transduction	KEGG PATHWAY	mmu04740	2	1134	0.1	0.999999	0.999999	mmu:259023:Gm4262|mmu:259097:Olfr558	http://www.genome.jp/kegg-bin/show_pathway?map=mmu04740&multi_query=259097+red/259023+red
