# Supplementary material for: The chromatin accessibility and transcriptomic landscape of the aging mice cochlea and the identification of potential functional super-enhancers in age-related hearing loss
Source: Clin Epigenetics. 2024 Jul 4;16:86. doi: 10.1186/s13148-024-01702-1 (PMC11225416; doi:10.1186/s13148-024-01702-1)
Supplement: Supplementary file 1 — Additional file1 (ZIP 8650 kb) [file 13148_2024_1702_MOESM1_ESM.zip › New folder/TableS9.Prediction of TF-gene regulatory network involved in ARHL progression.xls]

TF	Gene
10-TCTAGAGG,BestGuess:ABF2	1810009J06Rik
10-TCTAGAGG,BestGuess:ABF2	2210013O21Rik
10-TCTAGAGG,BestGuess:ABF2	2310009B15Rik
10-TCTAGAGG,BestGuess:ABF2	2510039O18Rik
10-TCTAGAGG,BestGuess:ABF2	2900076G11Rik
10-TCTAGAGG,BestGuess:ABF2	4921513I03Rik
10-TCTAGAGG,BestGuess:ABF2	4930522L14Rik
10-TCTAGAGG,BestGuess:ABF2	5031439G07Rik
10-TCTAGAGG,BestGuess:ABF2	A830018L16Rik
10-TCTAGAGG,BestGuess:ABF2	Aadacl2
10-TCTAGAGG,BestGuess:ABF2	Ace2
10-TCTAGAGG,BestGuess:ABF2	Acot11
10-TCTAGAGG,BestGuess:ABF2	Actg2
10-TCTAGAGG,BestGuess:ABF2	Adh1
10-TCTAGAGG,BestGuess:ABF2	Adra1b
10-TCTAGAGG,BestGuess:ABF2	Agtrap
10-TCTAGAGG,BestGuess:ABF2	Akap11
10-TCTAGAGG,BestGuess:ABF2	Alpk2
10-TCTAGAGG,BestGuess:ABF2	Amacr
10-TCTAGAGG,BestGuess:ABF2	Amer2
10-TCTAGAGG,BestGuess:ABF2	Ankar
10-TCTAGAGG,BestGuess:ABF2	Ankrd34c
10-TCTAGAGG,BestGuess:ABF2	Ankrd42
10-TCTAGAGG,BestGuess:ABF2	Ankrd66
10-TCTAGAGG,BestGuess:ABF2	Ap1s2
10-TCTAGAGG,BestGuess:ABF2	Ap3s2
10-TCTAGAGG,BestGuess:ABF2	Arc
10-TCTAGAGG,BestGuess:ABF2	Arhgef28
10-TCTAGAGG,BestGuess:ABF2	Arih2
10-TCTAGAGG,BestGuess:ABF2	Atp11a
10-TCTAGAGG,BestGuess:ABF2	Atp12a
10-TCTAGAGG,BestGuess:ABF2	Atp5g2
10-TCTAGAGG,BestGuess:ABF2	Atxn2
10-TCTAGAGG,BestGuess:ABF2	AU041133
10-TCTAGAGG,BestGuess:ABF2	Aup1
10-TCTAGAGG,BestGuess:ABF2	Axl
10-TCTAGAGG,BestGuess:ABF2	Bbs7
10-TCTAGAGG,BestGuess:ABF2	BC016579
10-TCTAGAGG,BestGuess:ABF2	BC051142
10-TCTAGAGG,BestGuess:ABF2	Bex2
10-TCTAGAGG,BestGuess:ABF2	Borcs7
10-TCTAGAGG,BestGuess:ABF2	Bpifb9b
10-TCTAGAGG,BestGuess:ABF2	C1s1
10-TCTAGAGG,BestGuess:ABF2	Cacna2d1
10-TCTAGAGG,BestGuess:ABF2	Cage1
10-TCTAGAGG,BestGuess:ABF2	Camk1g
10-TCTAGAGG,BestGuess:ABF2	Ccdc154
10-TCTAGAGG,BestGuess:ABF2	Ccdc6
10-TCTAGAGG,BestGuess:ABF2	Ccdc88a
10-TCTAGAGG,BestGuess:ABF2	Ccl27a
10-TCTAGAGG,BestGuess:ABF2	Ccl7
10-TCTAGAGG,BestGuess:ABF2	Cd200
10-TCTAGAGG,BestGuess:ABF2	Cd79a
10-TCTAGAGG,BestGuess:ABF2	Cdc34b
10-TCTAGAGG,BestGuess:ABF2	Ceacam14
10-TCTAGAGG,BestGuess:ABF2	Ces3b
10-TCTAGAGG,BestGuess:ABF2	Cfl2
10-TCTAGAGG,BestGuess:ABF2	Cib2
10-TCTAGAGG,BestGuess:ABF2	Clcn1
10-TCTAGAGG,BestGuess:ABF2	Cldn34b4
10-TCTAGAGG,BestGuess:ABF2	Clint1
10-TCTAGAGG,BestGuess:ABF2	Clk2
10-TCTAGAGG,BestGuess:ABF2	Cnr1
10-TCTAGAGG,BestGuess:ABF2	Cnrip1
10-TCTAGAGG,BestGuess:ABF2	Col13a1
10-TCTAGAGG,BestGuess:ABF2	Cpne6
10-TCTAGAGG,BestGuess:ABF2	Cryl1
10-TCTAGAGG,BestGuess:ABF2	Cyp2c39
10-TCTAGAGG,BestGuess:ABF2	Ddx3x
10-TCTAGAGG,BestGuess:ABF2	Dennd6a
10-TCTAGAGG,BestGuess:ABF2	Dkk2
10-TCTAGAGG,BestGuess:ABF2	Dleu2
10-TCTAGAGG,BestGuess:ABF2	Dlx6os1
10-TCTAGAGG,BestGuess:ABF2	Dnajc11
10-TCTAGAGG,BestGuess:ABF2	Dnajc15
10-TCTAGAGG,BestGuess:ABF2	Dsn1
10-TCTAGAGG,BestGuess:ABF2	Dstn
10-TCTAGAGG,BestGuess:ABF2	Dync1i2
10-TCTAGAGG,BestGuess:ABF2	Dynlrb1
10-TCTAGAGG,BestGuess:ABF2	E030025P04Rik
10-TCTAGAGG,BestGuess:ABF2	Eaf2
10-TCTAGAGG,BestGuess:ABF2	Ebpl
10-TCTAGAGG,BestGuess:ABF2	Efhc2
10-TCTAGAGG,BestGuess:ABF2	Eif3k
10-TCTAGAGG,BestGuess:ABF2	Epha7
10-TCTAGAGG,BestGuess:ABF2	Esp23
10-TCTAGAGG,BestGuess:ABF2	Esx1
10-TCTAGAGG,BestGuess:ABF2	F830016B08Rik
10-TCTAGAGG,BestGuess:ABF2	Fam160b2
10-TCTAGAGG,BestGuess:ABF2	Fam169a
10-TCTAGAGG,BestGuess:ABF2	Fam171b
10-TCTAGAGG,BestGuess:ABF2	Fam189b
10-TCTAGAGG,BestGuess:ABF2	Fam195b
10-TCTAGAGG,BestGuess:ABF2	Fam81a
10-TCTAGAGG,BestGuess:ABF2	Fancf
10-TCTAGAGG,BestGuess:ABF2	Fbxw25
10-TCTAGAGG,BestGuess:ABF2	Fbxw4
10-TCTAGAGG,BestGuess:ABF2	Fcgr3
10-TCTAGAGG,BestGuess:ABF2	Fcgrt
10-TCTAGAGG,BestGuess:ABF2	Fcrlb
15-ATCGRTAC,BestGuess:Dref	4930522L14Rik
15-ATCGRTAC,BestGuess:Dref	Crem
15-ATCGRTAC,BestGuess:Dref	Cxcl16
15-ATCGRTAC,BestGuess:Dref	Cyp4f16
15-ATCGRTAC,BestGuess:Dref	Echdc2
15-ATCGRTAC,BestGuess:Dref	Eif3k
15-ATCGRTAC,BestGuess:Dref	Gclc
15-ATCGRTAC,BestGuess:Dref	Irs4
15-ATCGRTAC,BestGuess:Dref	Lypd6
15-ATCGRTAC,BestGuess:Dref	Myef2
15-ATCGRTAC,BestGuess:Dref	Myl10
15-ATCGRTAC,BestGuess:Dref	Nxph3
15-ATCGRTAC,BestGuess:Dref	Otud1
15-ATCGRTAC,BestGuess:Dref	Ptprq
15-ATCGRTAC,BestGuess:Dref	Slc9a3r1
15-ATCGRTAC,BestGuess:Dref	Susd4
15-ATCGRTAC,BestGuess:Dref	Syt14
15-ATCGRTAC,BestGuess:Dref	Tmem156
15-ATCGRTAC,BestGuess:Dref	Tmem81
15-ATCGRTAC,BestGuess:Dref	Trav23
15-ATCGRTAC,BestGuess:Dref	Trgj3
15-ATCGRTAC,BestGuess:Dref	Wdr20
15-ATCGRTAC,BestGuess:Dref	Zfp74
15-CCATTTCGGACC,BestGuess:prd	Atxn10
15-CCATTTCGGACC,BestGuess:prd	Cpne6
15-CCATTTCGGACC,BestGuess:prd	Gm43395
15-CCATTTCGGACC,BestGuess:prd	Lhfp
15-CCATTTCGGACC,BestGuess:prd	Pdgfd
15-CCATTTCGGACC,BestGuess:prd	Top2a
15-CCATTTCGGACC,BestGuess:prd	Tspan3
18-CGTTTGAGTT,BestGuess:EXC-7(RRM)	Gm15860
18-CGTTTGAGTT,BestGuess:EXC-7(RRM)	Gm20457
18-CGTTTGAGTT,BestGuess:EXC-7(RRM)	Map3k5
18-CGTTTGAGTT,BestGuess:EXC-7(RRM)	n-R5s54
18-CGTTTGAGTT,BestGuess:EXC-7(RRM)	Ssu2
24-CTGCTGCCAGCC,BestGuess:HIC1(Zf)	Commd5
24-CTGCTGCCAGCC,BestGuess:HIC1(Zf)	Fdps
24-CTGCTGCCAGCC,BestGuess:HIC1(Zf)	Krtap29-1
24-CTGCTGCCAGCC,BestGuess:HIC1(Zf)	Krtap31-1
24-CTGCTGCCAGCC,BestGuess:HIC1(Zf)	Krtap5-1
24-CTGCTGCCAGCC,BestGuess:HIC1(Zf)	Krtap5-3
24-CTGCTGCCAGCC,BestGuess:HIC1(Zf)	Krtap9-1
24-CTGCTGCCAGCC,BestGuess:HIC1(Zf)	Myl9
24-CTGCTGCCAGCC,BestGuess:HIC1(Zf)	Plch2
24-CTGCTGCCAGCC,BestGuess:HIC1(Zf)	Snx18
24-CTGCTGCCAGCC,BestGuess:HIC1(Zf)	Wfdc16
E2F4(E2F)	1700011M02Rik
E2F4(E2F)	1700025A08Rik
E2F4(E2F)	1700039I01Rik
E2F4(E2F)	2010309G21Rik
E2F4(E2F)	2310022B05Rik
E2F4(E2F)	9330159M07Rik
E2F4(E2F)	9530068E07Rik
E2F4(E2F)	A430005L14Rik
E2F4(E2F)	Acy3
E2F4(E2F)	Adamts2
E2F4(E2F)	Adrb1
E2F4(E2F)	Agtrap
E2F4(E2F)	Akap11
E2F4(E2F)	Ank
E2F4(E2F)	Ankrd42
E2F4(E2F)	Ankrd7
E2F4(E2F)	Anks6
E2F4(E2F)	Ap1s2
E2F4(E2F)	Apcdd1
E2F4(E2F)	Arhgef40
E2F4(E2F)	Arid3a
E2F4(E2F)	Arih2
E2F4(E2F)	Arl4c
E2F4(E2F)	Arl8a
E2F4(E2F)	Aup1
E2F4(E2F)	Bcl11a
E2F4(E2F)	Btbd11
E2F4(E2F)	Btbd8
E2F4(E2F)	Cadps
E2F4(E2F)	Ccdc57
E2F4(E2F)	Ccdc85b
E2F4(E2F)	Ccl27a
E2F4(E2F)	Cd33
E2F4(E2F)	Cdkn1c
E2F4(E2F)	Cep164
E2F4(E2F)	Cep76
E2F4(E2F)	Chn1
E2F4(E2F)	Chodl
E2F4(E2F)	Clcn1
E2F4(E2F)	Clk2
E2F4(E2F)	Cnot2
E2F4(E2F)	Cntfr
E2F4(E2F)	Col13a1
E2F4(E2F)	Commd2
E2F4(E2F)	Creb3l4
E2F4(E2F)	D13Ertd608e
E2F4(E2F)	Dbi
E2F4(E2F)	Dmrta1
E2F4(E2F)	Dna2
E2F4(E2F)	Dstn
E2F4(E2F)	Dusp2
E2F4(E2F)	E130307A14Rik
E2F4(E2F)	Eefsec
E2F4(E2F)	Emc4
E2F4(E2F)	Ephb4
E2F4(E2F)	Esx1
E2F4(E2F)	Fam195b
E2F4(E2F)	Fbxw4
E2F4(E2F)	Fermt2
E2F4(E2F)	Fgf8
E2F4(E2F)	Fign
E2F4(E2F)	Fndc1
E2F4(E2F)	Foxj1
E2F4(E2F)	Foxo1
E2F4(E2F)	Foxp1
E2F4(E2F)	Frem3
E2F4(E2F)	Fry
E2F4(E2F)	Gja5
E2F4(E2F)	Gm10152
E2F4(E2F)	Gm11973
E2F4(E2F)	Gm15440
E2F4(E2F)	Gm15663
E2F4(E2F)	Gm15825
E2F4(E2F)	Gm25606
E2F4(E2F)	Gm28001
E2F4(E2F)	Gm37495
E2F4(E2F)	Gm42568
E2F4(E2F)	Gm42984
E2F4(E2F)	Gm5225
E2F4(E2F)	Gpr139
E2F4(E2F)	Gpr27
E2F4(E2F)	Gpsm1
E2F4(E2F)	Grsf1
E2F4(E2F)	Gstm3
E2F4(E2F)	H2afy
E2F4(E2F)	Hectd2
E2F4(E2F)	Hes1
E2F4(E2F)	Hes2
E2F4(E2F)	Hist1h4c
E2F4(E2F)	Hivep2
E2F4(E2F)	Hmga1
E2F4(E2F)	Hoxd1
E2F4(E2F)	Il12b
E2F4(E2F)	Ina
E2F4(E2F)	Kcna7
E2F4(E2F)	Kcnk5
E2F4(E2F)	Klc1
E2F4(E2F)	Klhl22
E2F4(E2F)	Kpna3
E2F4(E2F)	Krt72
FAR1(FAR1)	1700039I01Rik
FAR1(FAR1)	2510039O18Rik
FAR1(FAR1)	Amer2
FAR1(FAR1)	Arhgap20
FAR1(FAR1)	Arih2
FAR1(FAR1)	Arl8a
FAR1(FAR1)	Atp11a
FAR1(FAR1)	Calca
FAR1(FAR1)	Casz1
FAR1(FAR1)	Cdyl2
FAR1(FAR1)	Chmp6
FAR1(FAR1)	Clspn
FAR1(FAR1)	Col18a1
FAR1(FAR1)	Col5a3
FAR1(FAR1)	D13Ertd608e
FAR1(FAR1)	Ddx3x
FAR1(FAR1)	E130307A14Rik
FAR1(FAR1)	E330009J07Rik
FAR1(FAR1)	Elf1
FAR1(FAR1)	Fam3c
FAR1(FAR1)	Foxc1
FAR1(FAR1)	Fut9
FAR1(FAR1)	Ggnbp2
FAR1(FAR1)	Gm15663
FAR1(FAR1)	Gm26826
FAR1(FAR1)	Gm42984
FAR1(FAR1)	Gtf3a
FAR1(FAR1)	Hmga1
FAR1(FAR1)	Kcnk5
FAR1(FAR1)	Lmcd1
FAR1(FAR1)	Lypla1
FAR1(FAR1)	Mbnl3
FAR1(FAR1)	Mllt3
FAR1(FAR1)	Mta2
FAR1(FAR1)	Mydgf
FAR1(FAR1)	Nckap1
FAR1(FAR1)	Nipal2
FAR1(FAR1)	Npas2
FAR1(FAR1)	Nudt19
FAR1(FAR1)	Pde7a
FAR1(FAR1)	Pdgfd
FAR1(FAR1)	Pdrg1
FAR1(FAR1)	Peli2
FAR1(FAR1)	Phip
FAR1(FAR1)	Ppp3ca
FAR1(FAR1)	Ptp4a3
FAR1(FAR1)	Rab3ip
FAR1(FAR1)	Rad50
FAR1(FAR1)	Rasip1
FAR1(FAR1)	Rcc1
FAR1(FAR1)	Rnd3
FAR1(FAR1)	Rora
FAR1(FAR1)	Rybp
FAR1(FAR1)	Satb2
FAR1(FAR1)	Sgsm1
FAR1(FAR1)	Snx22
FAR1(FAR1)	Sox30
FAR1(FAR1)	Ssb
FAR1(FAR1)	St6galnac4
FAR1(FAR1)	Stk11
FAR1(FAR1)	Stk39
FAR1(FAR1)	Sulf2
FAR1(FAR1)	Tbx1
FAR1(FAR1)	Tmem120a
FAR1(FAR1)	Txlna
FAR1(FAR1)	Uap1l1
FAR1(FAR1)	Vmn1r68
FAR1(FAR1)	Wipf1
FAR1(FAR1)	Zbtb46
FAR1(FAR1)	Zfp131
FAR1(FAR1)	Zfp275
FAR1(FAR1)	Zfp619
FAR1(FAR1)	Zfp652
FAR1(FAR1)	Zfp827
LBD2(LOBAS2)	6-Mar
LBD2(LOBAS2)	1700039I01Rik
LBD2(LOBAS2)	4921513I03Rik
LBD2(LOBAS2)	4930522L14Rik
LBD2(LOBAS2)	6720489N17Rik
LBD2(LOBAS2)	Adgrl1
LBD2(LOBAS2)	Amer1
LBD2(LOBAS2)	Ap3s2
LBD2(LOBAS2)	Arf1
LBD2(LOBAS2)	Arhgef10
LBD2(LOBAS2)	Arid3a
LBD2(LOBAS2)	Aup1
LBD2(LOBAS2)	BC048679
LBD2(LOBAS2)	Bmp7
LBD2(LOBAS2)	Cadm2
LBD2(LOBAS2)	Cage1
LBD2(LOBAS2)	Ccl7
LBD2(LOBAS2)	Cdc42
LBD2(LOBAS2)	Cep164
LBD2(LOBAS2)	Cib2
LBD2(LOBAS2)	Crem
LBD2(LOBAS2)	Cxcl16
LBD2(LOBAS2)	Dchs2
LBD2(LOBAS2)	Dmtf1
LBD2(LOBAS2)	Dscc1
LBD2(LOBAS2)	Emc4
LBD2(LOBAS2)	Epha7
LBD2(LOBAS2)	Ercc1
LBD2(LOBAS2)	Fancc
LBD2(LOBAS2)	Gata6
LBD2(LOBAS2)	Gm16160
LBD2(LOBAS2)	Gm37240
LBD2(LOBAS2)	Gm42532
LBD2(LOBAS2)	Gm44141
LBD2(LOBAS2)	Gm5225
LBD2(LOBAS2)	Gm9776
LBD2(LOBAS2)	Gzmm
LBD2(LOBAS2)	Hcrtr2
LBD2(LOBAS2)	Hivep2
LBD2(LOBAS2)	Hmga1
LBD2(LOBAS2)	Hoxb5os
LBD2(LOBAS2)	Klc1
LBD2(LOBAS2)	Klc3
LBD2(LOBAS2)	Kmt5b
LBD2(LOBAS2)	Kpna3
LBD2(LOBAS2)	Map1s
LBD2(LOBAS2)	Mex3a
LBD2(LOBAS2)	Mgrn1
LBD2(LOBAS2)	Mier3
LBD2(LOBAS2)	Mta2
LBD2(LOBAS2)	Mtch2
LBD2(LOBAS2)	Myef2
LBD2(LOBAS2)	Nckap1
LBD2(LOBAS2)	Nell2
LBD2(LOBAS2)	Nipbl
LBD2(LOBAS2)	Olfr417
LBD2(LOBAS2)	Olfr736
LBD2(LOBAS2)	Olfr917
LBD2(LOBAS2)	Osr2
LBD2(LOBAS2)	Pdgfa
LBD2(LOBAS2)	Pebp4
LBD2(LOBAS2)	Peli2
LBD2(LOBAS2)	Polq
LBD2(LOBAS2)	Pomp
LBD2(LOBAS2)	Ppp3ca
LBD2(LOBAS2)	Prdm9
LBD2(LOBAS2)	Pth2
LBD2(LOBAS2)	Ptpdc1
LBD2(LOBAS2)	Rictor
LBD2(LOBAS2)	RP24-470M22.10
LBD2(LOBAS2)	Rprm
LBD2(LOBAS2)	Rtn4rl1
LBD2(LOBAS2)	Scgb1b24
LBD2(LOBAS2)	Sephs1
LBD2(LOBAS2)	Serpine2
LBD2(LOBAS2)	Sh3bp5
LBD2(LOBAS2)	Slc16a9
LBD2(LOBAS2)	Slc35f2
LBD2(LOBAS2)	Smad5
LBD2(LOBAS2)	Smoc1
LBD2(LOBAS2)	Srrt
LBD2(LOBAS2)	Stard6
LBD2(LOBAS2)	Stxbp5l
LBD2(LOBAS2)	Sugct
LBD2(LOBAS2)	Tas2r107
LBD2(LOBAS2)	Tcea1
LBD2(LOBAS2)	Tfap2c
LBD2(LOBAS2)	Thap8
LBD2(LOBAS2)	Tmem100
LBD2(LOBAS2)	Tmem63c
LBD2(LOBAS2)	Trpm8
LBD2(LOBAS2)	Tusc1
LBD2(LOBAS2)	Txlna
LBD2(LOBAS2)	Usp14
LBD2(LOBAS2)	Wdr72
LBD2(LOBAS2)	Wdr82
LBD2(LOBAS2)	Wipf1
LBD2(LOBAS2)	Xkr7
LBD2(LOBAS2)	Yy1
LBD2(LOBAS2)	Zfp275
Tbx6(T-box)	1700011M02Rik
Tbx6(T-box)	1700031M16Rik
Tbx6(T-box)	1700066B19Rik
Tbx6(T-box)	1700066M21Rik
Tbx6(T-box)	1810022K09Rik
Tbx6(T-box)	2200002D01Rik
Tbx6(T-box)	2900076G11Rik
Tbx6(T-box)	4833422C13Rik
Tbx6(T-box)	4930480G23Rik
Tbx6(T-box)	4931408C20Rik
Tbx6(T-box)	4932438H23Rik
Tbx6(T-box)	5031439G07Rik
Tbx6(T-box)	6720489N17Rik
Tbx6(T-box)	Abca12
Tbx6(T-box)	Acot11
Tbx6(T-box)	Actg2
Tbx6(T-box)	Adad2
Tbx6(T-box)	Adamts12
Tbx6(T-box)	Adamts2
Tbx6(T-box)	Adcy10
Tbx6(T-box)	Adcy7
Tbx6(T-box)	Adh6b
Tbx6(T-box)	Adra1d
Tbx6(T-box)	Agtrap
Tbx6(T-box)	AI467606
Tbx6(T-box)	Akap11
Tbx6(T-box)	Alpk2
Tbx6(T-box)	Amfr
Tbx6(T-box)	Ankrd34c
Tbx6(T-box)	Ankrd66
Tbx6(T-box)	Ap1s2
Tbx6(T-box)	Ap3s2
Tbx6(T-box)	Apln
Tbx6(T-box)	Asb16
Tbx6(T-box)	Atg4d
Tbx6(T-box)	Atp2c2
Tbx6(T-box)	AU041133
Tbx6(T-box)	Axl
Tbx6(T-box)	B3gat3
Tbx6(T-box)	B3gnt3
Tbx6(T-box)	BC051142
Tbx6(T-box)	BC053393
Tbx6(T-box)	BC100530
Tbx6(T-box)	Bcas2
Tbx6(T-box)	Best3
Tbx6(T-box)	Bex2
Tbx6(T-box)	Bhmt2
Tbx6(T-box)	Bpifb9b
Tbx6(T-box)	Brsk1
Tbx6(T-box)	Btbd8
Tbx6(T-box)	Car8
Tbx6(T-box)	Ccl27a
Tbx6(T-box)	Ccl4
Tbx6(T-box)	Cd109
Tbx6(T-box)	Cd14
Tbx6(T-box)	Cd40lg
Tbx6(T-box)	Cdc42
Tbx6(T-box)	Chmp6
Tbx6(T-box)	Clcn1
Tbx6(T-box)	Cldn34b4
Tbx6(T-box)	Cldn34c4
Tbx6(T-box)	Clint1
Tbx6(T-box)	Clk2
Tbx6(T-box)	Cln8
Tbx6(T-box)	Cnr1
Tbx6(T-box)	Cnrip1
Tbx6(T-box)	Col18a1
Tbx6(T-box)	Colec12
Tbx6(T-box)	Crem
Tbx6(T-box)	Ctsw
Tbx6(T-box)	Cxx1a
Tbx6(T-box)	Cyp2c66
Tbx6(T-box)	Cyp2j7
Tbx6(T-box)	Cyp4a29
Tbx6(T-box)	Cyp4f17
Tbx6(T-box)	D13Ertd608e
Tbx6(T-box)	Dbi
Tbx6(T-box)	Ddx25
Tbx6(T-box)	Defb12
Tbx6(T-box)	Dkk2
Tbx6(T-box)	Dscc1
Tbx6(T-box)	Dstn
Tbx6(T-box)	Efna1
Tbx6(T-box)	Ehd1
Tbx6(T-box)	Eif3k
Tbx6(T-box)	Emc9
Tbx6(T-box)	Eogt
Tbx6(T-box)	F12
Tbx6(T-box)	Fam135b
Tbx6(T-box)	Fam169a
Tbx6(T-box)	Fam3c
Tbx6(T-box)	Fbxw4
Tbx6(T-box)	Fgf6
Tbx6(T-box)	Fkbp6
Tbx6(T-box)	Flg2
Tbx6(T-box)	Frem3
Tbx6(T-box)	Fxyd1
Tbx6(T-box)	Fxyd2
Tbx6(T-box)	Fyb
Tbx6(T-box)	Gja5
Zelda(Zf)	1700066M21Rik
Zelda(Zf)	1810009J06Rik
Zelda(Zf)	4921527H02Rik
Zelda(Zf)	A830018L16Rik
Zelda(Zf)	Abca12
Zelda(Zf)	Abcc12
Zelda(Zf)	Acot11
Zelda(Zf)	Acp7
Zelda(Zf)	Actg2
Zelda(Zf)	Acy3
Zelda(Zf)	Adamts2
Zelda(Zf)	Adrb1
Zelda(Zf)	Agtpbp1
Zelda(Zf)	Ankrd34c
Zelda(Zf)	Arih2
Zelda(Zf)	Atad5
Zelda(Zf)	Atp6v0a1
Zelda(Zf)	Atp9a
Zelda(Zf)	Bbs7
Zelda(Zf)	Bex2
Zelda(Zf)	Btbd8
Zelda(Zf)	C77370
Zelda(Zf)	Cacna2d1
Zelda(Zf)	Ccdc70
Zelda(Zf)	Ccdc85c
Zelda(Zf)	Ccl7
Zelda(Zf)	Cd200r4
Zelda(Zf)	Cd33
Zelda(Zf)	Ceacam14
Zelda(Zf)	Cfap58
Zelda(Zf)	CH25-588N10.2
Zelda(Zf)	Chst9
Zelda(Zf)	Cideb
Zelda(Zf)	Cldn2
Zelda(Zf)	Clk2
Zelda(Zf)	Cnot2
Zelda(Zf)	Cntf
Zelda(Zf)	Cntnap3
Zelda(Zf)	Col13a1
Zelda(Zf)	Col18a1
Zelda(Zf)	Colec11
Zelda(Zf)	Cpox
Zelda(Zf)	Creb3l4
Zelda(Zf)	Creg1
Zelda(Zf)	Cyp2j7
Zelda(Zf)	Cyp4f17
Zelda(Zf)	Dcstamp
Zelda(Zf)	Dlgap3
Zelda(Zf)	Dstn
Zelda(Zf)	Dtna
Zelda(Zf)	E130307A14Rik
Zelda(Zf)	E330009J07Rik
Zelda(Zf)	Eefsec
Zelda(Zf)	Eif4b
Zelda(Zf)	Eif4ebp1
Zelda(Zf)	Emc4
Zelda(Zf)	Emc9
Zelda(Zf)	Esx1
Zelda(Zf)	Eva1a
Zelda(Zf)	Fam195b
Zelda(Zf)	Fastkd2
Zelda(Zf)	Fbxw2
Zelda(Zf)	Fcgrt
Zelda(Zf)	Foxg1
Zelda(Zf)	Foxj2
Zelda(Zf)	Gcm1
Zelda(Zf)	Gfral
Zelda(Zf)	Glrp1
Zelda(Zf)	Gm11937
Zelda(Zf)	Gm12569
Zelda(Zf)	Gm15318
Zelda(Zf)	Gm15341
Zelda(Zf)	Gm15860
Zelda(Zf)	Gm16751
Zelda(Zf)	Gm22141
Zelda(Zf)	Gm24447
Zelda(Zf)	Gm24883
Zelda(Zf)	Gm27702
Zelda(Zf)	Gm36028
Zelda(Zf)	Gm36210
Zelda(Zf)	Gm37240
Zelda(Zf)	Gm37386
Zelda(Zf)	Gm37660
Zelda(Zf)	Gm37762
Zelda(Zf)	Gm37782
Zelda(Zf)	Gm38137
Zelda(Zf)	Gm42741
Zelda(Zf)	Gm43093
Zelda(Zf)	Gm44141
Zelda(Zf)	Gm44842
Zelda(Zf)	Gm5868
Zelda(Zf)	Gm7275
Zelda(Zf)	Gm9732
Zelda(Zf)	Gpc4
Zelda(Zf)	Gpr27
Zelda(Zf)	Gstm3
Zelda(Zf)	H2-M10.4
Zelda(Zf)	Hap1
Zelda(Zf)	Hif1an
Zelda(Zf)	Hist2h3c2
